# Supplementary material for: Community-like genome in single cells of the sulfur bacterium Achromatium oxaliferum
Source: Nat Commun. 2017 Sep 6;8:455. doi: 10.1038/s41467-017-00342-9 (PMC5587575; doi:10.1038/s41467-017-00342-9)
Supplement: Supplementary file 2 — Supplementary Data 1 [file 41467_2017_342_MOESM2_ESM.xlsx]

## Sheet: Sheet1
Supplementary data 1
	Bin Name	Size (mb)	N50	% completeion	Duplication (X)	% abundance	EGS (Mbp)
Cell 3	Bin 1	0.74	4519	24.7	1	19.4	3.8
	Bin 2	1.2	3868	20.7	1.1	31.4
	Bin 3	0.78	4520	27.3	1	20.5
	Bin 5	0.24	1903	2.2	1	6.3
	Bin 8	0.09	690	1.4	1	2.2
	Bin 10	0.07	1093	0.5	2.6	1.8
	Unbinned	0.7	589	0.7	1	18.3
Cell 7	Bin 1	1.71	4119	42.6	1.1	37.8	4.5
	Bin 2	1.31	6262	31.2	1	28.9
	Bin 3	0.37	3479	5.2	1	8.3
	Bin 6	0.2	1731	6.2	1	4.4
	Bin 7	0.08	881	1.5	1	1.8
	Bin 9	0.17	644	3.8	1.2	3.6
	Unbinned	0.69	410	0	0	15.2
Cell 8	Bin 1	1.19	28267	35.9	1.1	28.9	4.1
	Bin 2	1.19	23733	18.1	1.1	29
	Bin 3	1.31	17600	39	1	31.9
	Bin 4	0.07	4164	0	0	1.7
	Unbinned	0.35	1371	0	0	8.5
Cell 12	Bin 1	1.51	30241	31.4	1.1	42.3	3.5
	Bin 2	0.98	21826	33.2	1	27.3
	Bin 3	0.71	23820	24.6	1	19.9
	Bin 4	0.17	6829	4.2	1	4.8
	Bin 5	0.17	755	0	0	4.8
	Unbinned	0.03	618	0	0	1
Cell 14	Bin 1	1.82	7319	33.7	1.3	17.7	10.3
	Bin 2	1.63	7105	37.8	1.2	15.8
	Bin 3	1.77	5900	35.5	1.3	17.2
	Bin 4	0.41	3423	1.6	1	3.9
	Bin 5	0.92	2425	17.3	1.1	9
	Bin 7	0.32	675	2.9	1.1	3.1
	Bin 9	0.24	1092	2.7	1	2.3
	Bin 10	0.05	1712	1.3	1	0.4
	Bin 12	0.12	650	2.6	1	1.1
	Unbinned	3.03	576	2.3	1	29.4
Cell 26	Bin 1	0.93	10260	23.9	1.1	25.7	3.6
	Bin 2	0.84	8302	34	1	23.4
	Bin 3	1.23	8219	30	1	34.2
	Bin 4	0.08	4233	1.3	1	2.2
	Bin 5	0.19	981	1.3	1	5.4
	Bin 6	0.06	718	1.9	1	1.7
	Bin 8	0.03	1318	0	0	1
	Unbinned	0.23	192	0.8	1	6.4
Metagenome	Bin 0	6.95261	5422	95.42	1.8	11.94	6.99
	Bin 6	7.58958	4330	91.57	2.16	8.89	7.6
	Bin 2	5.97566	5482	90.89	1.8	7.76	5.99
	Bin 3	11.9308	3388	87.64	2.51	16.54	12
	Bin 8	7.76146	3906	79.78	1.97	9.02	7.79
	Bin 9	6.82327	2120	76.32	1.55	8.97	6.86
	Bin 18	9.54916	1698	75.5	2.38	10.6	-
	Bin 32	7.0082	1549	72.02	1.62	9.01	-
	Bin 33	6.04504	1158	61.47	1.4	6.42	-
	Bin 51	3.20137	900	52.05	1.22	3.55	-
	unbinned	2.51842	530	20.09	0.95	2.25	-
	Bin 79	1.29984	745	16.37	1.03	1.51	-
	Bin 21	0.103736	2574	8.1	0.93	0.11	-
	Bin 166	0.291996	535	4.89	0.67	0.3	-
	Bin 97	0.335934	622	4.32	1.54	0.5	-
	Bin 147	0.224131	572	4.19	0.64	0.24	-
	Bin 181	0.137153	500	3.96	0.47	0.13	-
	Bin 169	0.24514	428	3.84	0.68	0.41	-
	Bin 127	0.234118	696	3.3	0.83	0.24	-
	Bin 29	0.179194	2000	2.83	0.81	0.14	-
	Bin 62	0.125989	620	2.21	0.9	0.13	-
	Bin 149	0.203428	548	1.84	0.69	0.2	-
	Bin 164	0.102324	432	1.72	0.81	0.07	-
	Bin 160	0.217828	576	1.45	0.57	0.31	-
	Bin 90	0.060277	928	1.4	1.14	0.04	-
	Bin 85	0.128413	715	0.83	0.97	0.15	-
	Bin 131	0.118378	548	0	0	0.12	-
	Bin 141	0.0929	469	0	0	0.08	-
	Bin 145	0.108567	593	0	0	0.08	-
	Bin 173	0.097535	449	0	0	0.07	-
	Bin 67	0.129554	1015	0	0	0.13	-
	Bin 76	0.114304	1039	0	0	0.14	#VALUE!
EGS: Estimated Genome size Bins in red appear in Fig. 4 and are more than 5% (25% for the metagenome) complete
