# Supplementary material for: Community-like genome in single cells of the sulfur bacterium Achromatium oxaliferum
Source: Nat Commun. 2017 Sep 6;8:455. doi: 10.1038/s41467-017-00342-9 (PMC5587575; doi:10.1038/s41467-017-00342-9)
Supplement: Supplementary file 3 — Supplementary Data 2 [file 41467_2017_342_MOESM3_ESM.xlsx]

## Sheet: Sheet1
Supplementary data 2
	Single Cells						Metagenomic bins (& total)
Marker Gene	Cell 3	Cell 7	Cell 8	Cell 12	Cell 14	Cell 26	Bin 0	Bin 2	Bin 3	Bin 6	Bin 8	Bin 9	Bin 32	Bin 33	Bin 51	MGM
Arg_tRNA_synt_N	1	1	1	1	1	1	2	1	4	2	1	1	0	1	2	17
B5	1	1	1	1	1	1	2	0	1	4	0	3	0	0	0	15
CoaE	1	1	1	1	1	1	2	1	6	7	4	2	9	1	2	31
Competence	1	1	5	4	3	1	3	6	3	6	2	3	3	2	3	32
Cons_hypoth95	0	2	2	2	2	2	3	2	9	5	2	3	8	1	0	38
CTP_synth_N	1	1	1	1	1	1	2	1	2	3	1	2	3	3	1	22
Cytidylate_kin	0	2	2	1	3	1	2	2	3	2	1	1	1	4	1	17
DNA_pol3_beta	0	0	0	0	0	0	1	0	6	2	1	1	0	0	0	31
DNA_pol3_beta_2	0	2	2	2	4	2	0	0	2	2	0	2	1	0	1	7
DNA_pol3_beta_3	1	1	1	1	2	1	1	1	4	4	1	2	1	1	1	16
dsrm	0	0	0	0	0	0	0	0	1	1	1	0	0	0	0	4
EF_TS	1	1	1	1	1	1	3	1	1	7	2	1	1	3	2	25
eIF-1a	1	1	1	1	0	1	1	2	1	3	1	1	1	0	0	11
Enolase_C	1	1	1	1	1	1	3	3	6	7	5	1	1	4	1	37
Enolase_N	1	1	1	1	1	1	2	2	2	4	2	0	1	2	1	19
FAD_syn	1	1	1	1	1	1	4	2	5	2	1	1	6	0	0	26
FDX-ACB	1	1	1	1	1	1	2	0	1	1	0	1	1	0	0	11
Flavokinase	1	1	1	2	1	1	3	2	4	3	1	2	3	1	2	25
GAD	1	1	1	0	1	1	1	2	5	3	0	3	1	2	1	19
GidB	1	1	1	1	2	1	3	1	5	8	4	2	2	1	5	27
GMP_synt_C	1	4	1	1	0	1	5	2	1	1	0	1	1	1	2	16
GrpE	3	2	2	2	3	2	3	2	4	9	4	4	1	2	0	31
GTP1_OBG	0	1	1	1	1	1	3	0	2	3	2	1	0	0	2	18
IF-2	0	1	1	1	1	1	1	1	1	6	4	2	1	2	4	17
IF2_N	0	1	2	2	3	2	2	2	0	5	4	1	1	0	3	16
IF3_C	0	1	1	1	1	0	2	1	2	4	3	1	1	0	0	12
IF3_N	0	0	1	1	0	0	2	1	2	3	3	0	1	0	0	11
IPPT	0	1	1	1	2	1	2	2	2	9	2	4	3	1	0	24
LepA_C	1	1	1	1	1	1	1	1	4	5	3	2	0	1	0	18
Methyltransf_5	2	1	1	1	1	2	1	1	6	4	3	1	4	1	2	23
MurB_C	1	1	1	1	2	1	2	2	0	9	7	1	1	0	0	21
NusA_N	2	1	1	1	1	1	1	1	1	5	3	1	4	1	1	19
Oligomerisation	1	1	1	1	1	1	1	2	1	4	3	0	3	2	1	18
Pept_tRNA_hydro	1	2	0	1	1	1	2	2	4	4	2	1	1	2	4	24
Peptidase_A8	1	1	1	1	1	1	1	3	3	4	2	1	3	1	2	21
PGK	1	1	1	1	1	1	5	3	1	17	7	8	1	4	2	49
Phe_tRNA-synt_N	0	1	1	1	1	1	3	1	3	5	4	1	1	1	0	23
PNPase	0	1	1	1	1	1	3	1	0	3	2	1	0	2	1	15
PseudoU_synth_1	2	2	2	2	2	2	2	7	8	15	4	7	3	4	2	58
RBFA	0	1	1	1	1	1	1	1	1	6	5	1	2	1	2	15
RecA	1	1	1	1	0	0	2	3	4	4	2	1	1	2	1	31
Ribonuclease_P	1	1	1	1	2	1	2	1	4	3	2	0	1	2	1	17
Ribosomal_L1	1	1	1	1	1	1	3	2	2	6	2	1	4	4	2	27
Ribosomal_L10	1	1	1	1	0	1	2	1	5	4	2	1	2	4	0	22
Ribosomal_L11	1	1	1	1	1	1	3	2	1	2	1	1	1	1	0	13
Ribosomal_L11_N	1	1	1	1	1	1	3	2	1	3	1	1	2	1	0	15
Ribosomal_L12	1	1	1	1	0	1	2	1	3	2	0	1	1	2	0	14
Ribosomal_L13	0	1	1	1	1	1	1	1	1	4	3	1	0	1	0	10
Ribosomal_L14	2	0	1	1	1	1	1	3	1	2	0	2	0	0	1	11
Ribosomal_L16	1	1	1	1	1	1	1	4	2	3	1	1	1	2	0	17
Ribosomal_L17	0	1	1	1	0	1	1	1	0	1	1	0	2	0	2	12
Ribosomal_L18e	0	1	1	1	0	1	1	3	1	2	0	2	1	0	1	11
Ribosomal_L18p	0	1	1	1	0	1	0	3	2	2	0	0	1	0	1	11
Ribosomal_L19	1	1	1	1	1	1	1	1	2	4	2	2	2	4	0	21
Ribosomal_L2	1	1	1	1	2	1	1	3	2	0	0	0	0	0	0	8
Ribosomal_L2_C	1	1	1	1	2	1	1	3	3	1	0	1	0	0	0	9
Ribosomal_L20	0	1	1	1	2	1	3	1	4	6	4	1	1	2	0	27
Ribosomal_L21p	1	1	1	1	1	1	1	0	2	3	1	2	1	1	1	16
Ribosomal_L22	0	1	1	1	1	1	1	3	2	1	0	1	0	0	0	8
Ribosomal_L23	1	1	1	1	2	1	1	3	3	0	0	0	0	0	0	9
Ribosomal_L27	1	1	1	1	1	1	2	0	1	4	1	2	0	0	0	12
Ribosomal_L28	1	1	1	1	1	1	1	1	4	3	1	2	0	0	0	14
Ribosomal_L29	1	0	1	1	1	1	1	3	3	1	0	0	1	0	0	13
Ribosomal_L3	1	2	1	1	1	1	1	4	3	0	0	0	1	0	0	12
Ribosomal_L32p	0	1	1	1	0	1	2	2	3	2	1	1	1	0	0	12
Ribosomal_L35p	0	1	1	1	1	1	3	1	5	5	4	1	1	0	0	23
Ribosomal_L4	1	1	1	1	1	1	1	3	4	2	0	0	1	0	1	13
Ribosomal_L5	1	1	1	1	1	1	1	3	2	1	0	1	0	0	1	9
Ribosomal_L5_C	1	1	1	1	1	1	1	3	2	1	0	1	0	0	1	10
Ribosomal_L6	0	2	2	2	0	2	2	6	4	5	0	3	1	0	0	22
Ribosomal_L9_C	0	1	1	1	0	1	1	1	3	1	1	0	1	1	0	15
Ribosomal_S10	1	1	1	1	1	1	1	4	0	0	0	0	1	0	1	9
Ribosomal_S11	1	1	1	1	1	1	2	2	0	2	1	1	0	0	0	10
Ribosomal_S13	1	2	1	1	1	1	1	2	0	4	1	2	1	0	0	12
Ribosomal_S15	0	0	1	1	1	1	2	1	3	4	4	0	1	2	0	16
Ribosomal_S16	1	1	1	1	2	1	1	0	2	5	3	1	1	1	0	13
Ribosomal_S17	1	0	1	1	1	1	1	3	2	3	0	1	0	0	0	11
Ribosomal_S18	0	1	1	1	1	1	1	2	1	2	1	0	1	0	0	9
Ribosomal_S19	1	1	1	1	1	1	1	3	1	1	0	1	0	0	0	6
Ribosomal_S2	0	2	1	1	1	1	4	1	2	3	1	1	0	1	2	20
Ribosomal_S20p	1	1	1	1	2	1	5	2	2	4	3	1	2	2	0	18
Ribosomal_S3_C	0	1	1	1	1	2	1	4	3	2	1	1	1	0	0	14
Ribosomal_S4	0	0	1	1	1	1	1	2	1	2	1	1	1	0	0	12
Ribosomal_S5	0	1	1	1	0	1	1	3	1	3	0	0	1	0	1	12
Ribosomal_S5_C	0	1	1	1	0	1	1	3	1	2	0	0	1	0	1	11
Ribosomal_S6	0	1	1	1	1	1	1	2	1	1	1	0	1	0	0	8
Ribosomal_S7	1	1	1	1	1	1	2	2	1	5	4	0	0	1	1	18
Ribosomal_S8	1	1	1	1	0	1	1	3	3	1	0	1	1	0	0	11
Ribosomal_S9	1	1	1	1	1	0	1	1	2	5	4	1	1	1	0	15
RimM	1	1	1	1	1	1	1	0	1	3	2	0	2	0	1	13
RNA_pol_A_bac	0	1	1	1	1	1	2	2	1	2	1	1	2	0	1	12
RNA_pol_A_CTD	0	1	1	1	0	1	2	1	0	3	2	0	1	0	2	12
RNA_pol_Rpb1_1	1	1	1	1	0	1	1	1	2	5	2	2	3	1	0	22
RNA_pol_Rpb1_2	1	1	1	1	1	2	1	1	0	4	1	2	1	1	1	15
RNA_pol_Rpb1_3	1	1	1	1	1	1	1	1	1	2	1	0	1	1	1	13
RNA_pol_Rpb1_4	1	1	1	1	1	1	1	1	2	2	1	0	0	1	0	11
RNA_pol_Rpb1_5	2	1	1	1	3	1	6	1	3	4	1	2	1	2	2	24
RNA_pol_Rpb2_1	1	1	1	1	0	2	0	0	0	0	0	0	0	1	0	1
RNA_pol_Rpb2_2	0	2	0	0	2	0	0	0	0	0	0	0	0	0	0	0
RNA_pol_Rpb2_3	1	1	1	1	1	1	2	1	2	5	0	3	1	2	0	15
RNA_pol_Rpb2_45	1	1	1	1	1	1	2	1	2	4	0	2	1	1	0	14
RNA_pol_Rpb2_6	2	1	1	1	1	2	1	1	6	12	3	4	1	2	2	40
RNA_pol_Rpb2_7	1	1	1	1	1	1	1	1	1	5	3	2	1	1	0	12
RRF	1	1	1	1	1	1	1	2	1	3	1	2	1	1	1	15
RuvA_N	0	0	0	0	0	0	0	0	0	2	1	1	0	0	0	2
RuvB_C	0	0	0	0	0	0	0	0	1	3	1	1	0	0	0	5
S-AdoMet_synt_C	0	1	1	1	0	1	4	3	2	4	1	2	2	1	0	17
S-AdoMet_synt_M	0	1	1	1	0	1	4	3	1	2	1	0	2	1	0	14
SecE	0	1	1	1	2	1	2	1	0	1	0	1	1	0	0	10
SecG	1	1	1	1	1	1	1	1	1	5	1	1	3	1	3	19
SecY	1	1	3	1	1	2	1	3	2	6	0	3	1	1	2	19
Seryl_tRNA_N	1	1	1	2	2	1	1	3	4	1	0	1	3	0	0	18
SmpB	1	2	1	1	2	1	3	1	1	8	3	5	1	2	1	21
SRP_SPB	1	1	1	1	1	1	1	2	6	4	2	1	2	1	0	20
THF_DHG_CYH	1	1	1	1	2	1	3	2	8	2	1	1	3	0	1	22
THF_DHG_CYH_C	0	1	1	0	1	1	0	0	6	3	1	1	3	0	2	15
TIM	1	1	1	1	1	1	1	1	2	9	5	4	3	2	2	27
Toprim_N	1	1	1	1	2	1	2	3	3	3	2	1	4	3	1	25
TRCF	1	1	1	1	2	1	1	1	1	3	3	0	1	3	3	18
Trigger_C	0	0	0	1	0	1	0	1	2	4	2	2	4	2	0	16
Trigger_N	1	1	1	1	0	1	2	2	4	4	2	2	2	1	0	20
tRNA_m1G_MT	1	1	1	1	1	1	1	0	1	8	5	1	2	1	2	19
tRNA-synt_1d	0	2	2	2	2	2	3	1	13	7	3	3	2	4	5	51
tRNA-synt_2d	0	1	1	1	1	2	2	1	2	6	4	0	2	1	1	22
TruB_N	0	1	1	1	1	1	2	1	3	6	4	2	0	1	0	17
UPF0054	1	1	1	2	1	1	1	1	2	9	6	3	3	2	1	22
UPF0079	0	1	1	1	2	1	5	1	0	5	4	1	1	2	1	20
UPF0081	1	1	1	1	1	1	2	1	2	5	2	2	3	1	1	19
UvrC_HhH_N	1	1	1	1	1	1	3	2	1	3	2	1	1	1	1	15
Val_tRNA-synt_C	0	1	1	1	1	1	4	1	2	6	4	1	4	3	0	23
YchF-GTPase_C	1	2	1	1	0	1	2	1	2	6	3	1	1	1	0	18
