# Supplementary material for: Community-like genome in single cells of the sulfur bacterium Achromatium oxaliferum
Source: Nat Commun. 2017 Sep 6;8:455. doi: 10.1038/s41467-017-00342-9 (PMC5587575; doi:10.1038/s41467-017-00342-9)
Supplement: Supplementary file 4 — Supplementary Data 3 [file 41467_2017_342_MOESM4_ESM.xlsx]

## Sheet: A_palustre
Contig Name	Marker Gne	Bin
NODE_199_length_11581_cov_46.4344_ID_397	CTP_synth_N	Bin 1D
NODE_1008_length_341_cov_0.21028_ID_2015	CoaE	Bin 1D
NODE_1_length_156049_cov_15.8609_ID_1	CoaE	Bin 1D
NODE_175_length_14047_cov_0.912141_ID_349	Competence	Bin 1D
NODE_175_length_14047_cov_0.912141_ID_349	Competence	Bin 1D
NODE_469_length_1599_cov_0.246603_ID_937	Cytidylate_kin	Bin 1D
NODE_296_length_6130_cov_0.930035_ID_591	FAD_syn	Bin 1D
NODE_597_length_891_cov_0.239529_ID_1193	IPPT	Bin 1D
NODE_589_length_917_cov_0.113924_ID_1177	LepA_C	Bin 1D
NODE_885_length_425_cov_0.151007_ID_1769	Pept_tRNA_hydro	Bin 1D
NODE_53_length_38194_cov_5.51057_ID_105	PseudoU_synth_1	Bin 1D
NODE_156_length_15609_cov_0.968286_ID_311	RecA	Bin 1D
NODE_193_length_11807_cov_0.604143_ID_385	Ribosomal_L32p	Bin 1D
NODE_997_length_348_cov_0.20362_ID_1993	Ribosomal_S2	Bin 1D
NODE_132_length_19010_cov_11.8583_ID_263	Ribosomal_S6	Bin 1D
NODE_287_length_6522_cov_0.989836_ID_573	RuvB_C	Bin 1D
NODE_702_length_650_cov_0.172084_ID_1403	Toprim_N	Bin 1D
NODE_750_length_569_cov_0.346154_ID_1499	UPF0079	Bin 1D
NODE_77_length_29982_cov_12.1048_ID_153	DNA_pol3_beta	Bin 2G
NODE_77_length_29982_cov_12.1048_ID_153	DNA_pol3_beta	Bin 2G
NODE_77_length_29982_cov_12.1048_ID_153	DNA_pol3_beta	Bin 2G
NODE_336_length_4490_cov_4.78088_ID_671	Enolase_C	Bin 2G
NODE_4_length_102401_cov_8.80916_ID_7	GMP_synt_C	Bin 2G
NODE_161_length_14840_cov_30.3144_ID_321	IPPT	Bin 2G
NODE_327_length_4958_cov_9.23287_ID_653	PNPase	Bin 2G
NODE_23_length_62546_cov_10.4589_ID_45	Ribosomal_L13	Bin 2G
NODE_9_length_86815_cov_44.8241_ID_17	Ribosomal_L19	Bin 2G
NODE_25_length_61337_cov_15.5302_ID_49	Ribosomal_L20	Bin 2G
NODE_5_length_90641_cov_27.7989_ID_9	Ribosomal_S20p	Bin 2G
NODE_307_length_5600_cov_4.18272_ID_613	SmpB	Bin 2G
NODE_33_length_49985_cov_36.6051_ID_65	TIM	Bin 2G
NODE_37_length_47299_cov_25.4614_ID_73	TRCF	Bin 2G
NODE_239_length_8736_cov_19.3866_ID_477	Toprim_N	Bin 2G
NODE_108_length_22523_cov_18.9115_ID_215	Trigger_N	Bin 2G
NODE_35_length_48287_cov_26.4139_ID_69	UPF0079	Bin 2G
NODE_50_length_39350_cov_5.37001_ID_99	UPF0081	Bin 2G
NODE_151_length_16459_cov_9.40852_ID_301	eIF-1a	Bin 2G
NODE_96_length_24428_cov_428.476_ID_191	PGK	Bin 3
NODE_811_length_484_cov_0.176471_ID_1621	Competence	Bin 3D
NODE_147_length_17109_cov_9.87593_ID_293	Cons_hypoth95	Bin 3D
NODE_79_length_29385_cov_139.175_ID_157	DNA_pol3_beta	Bin 3D
NODE_79_length_29385_cov_139.175_ID_157	DNA_pol3_beta	Bin 3D
NODE_39_length_46759_cov_4.80505_ID_77	GTP1_OBG	Bin 3D
NODE_126_length_19599_cov_3.45532_ID_251	GidB	Bin 3D
NODE_263_length_7867_cov_0.599871_ID_525	LepA_C	Bin 3D
NODE_252_length_8226_cov_0.497469_ID_503	PGK	Bin 3D
NODE_275_length_6976_cov_54.2636_ID_549	Pept_tRNA_hydro	Bin 3D
NODE_72_length_33599_cov_6.89803_ID_143	PseudoU_synth_1	Bin 3D
NODE_130_length_19126_cov_7.84841_ID_259	Ribosomal_L28	Bin 3D
NODE_26_length_59587_cov_21.5389_ID_51	TIM	Bin 3D
NODE_378_length_2939_cov_0.807255_ID_755	TRCF	Bin 3D
NODE_202_length_11120_cov_2.38142_ID_403	UPF0054	Bin 3D
NODE_310_length_5557_cov_0.41105_ID_619	UPF0054	Bin 3D
NODE_323_length_5194_cov_0.404973_ID_645	UPF0079	Bin 3D
NODE_381_length_2926_cov_0.370132_ID_761	UPF0081	Bin 3D
NODE_44_length_42286_cov_14.2591_ID_87	UPF0081	Bin 3D
NODE_123_length_20148_cov_26.6678_ID_245	UvrC_HhH_N	Bin 3D
NODE_49_length_40061_cov_3.74904_ID_97	Val_tRNA-synt_C	Bin 3D
NODE_81_length_28067_cov_48.7962_ID_161	tRNA_m1G_MT	Bin 3D
NODE_99_length_24006_cov_15.8188_ID_197	tRNA_m1G_MT	Bin 3D
NODE_120_length_20611_cov_38.3497_ID_239	CTP_synth_N	Bin 4C
NODE_233_length_8997_cov_7.87057_ID_465	Competence	Bin 4C
NODE_196_length_11706_cov_1.47448_ID_391	Cons_hypoth95	Bin 4C
NODE_299_length_5995_cov_2.879_ID_597	Cytidylate_kin	Bin 4C
NODE_138_length_18208_cov_12.6115_ID_275	FAD_syn	Bin 4C
NODE_10_length_86248_cov_31.6057_ID_19	GTP1_OBG	Bin 4C
NODE_93_length_25116_cov_26.8045_ID_185	GrpE	Bin 4C
NODE_52_length_38566_cov_7.03195_ID_103	LepA_C	Bin 4C
NODE_24_length_61639_cov_8.69456_ID_47	Methyltransf_5	Bin 4C
NODE_20_length_65479_cov_23.997_ID_39	MurB_C	Bin 4C
NODE_549_length_1084_cov_0.648903_ID_1097	Pept_tRNA_hydro	Bin 4C
NODE_29_length_56086_cov_17.6681_ID_57	RNA_pol_Rpb2_6	Bin 4C
NODE_28_length_56462_cov_13.9645_ID_55	RecA	Bin 4C
NODE_109_length_22430_cov_6.83285_ID_217	Ribosomal_L28	Bin 4C
NODE_55_length_38140_cov_22.1248_ID_109	Ribosomal_L32p	Bin 4C
NODE_104_length_23010_cov_7.71791_ID_207	Ribosomal_S2	Bin 4C
NODE_7_length_87695_cov_23.2539_ID_13	SecY	Bin 4C
NODE_7_length_87695_cov_23.2539_ID_13	SecY	Bin 4C
NODE_133_length_18684_cov_1.16775_ID_265	Seryl_tRNA_N	Bin 4C
NODE_8_length_87202_cov_14.8496_ID_15	TruB_N	Bin 4C
NODE_178_length_13716_cov_6.39444_ID_355	UPF0054	Bin 4C
NODE_54_length_38148_cov_26.5991_ID_107	UvrC_HhH_N	Bin 4C
NODE_98_length_24013_cov_15.7819_ID_195	Val_tRNA-synt_C	Bin 4C
NODE_118_length_20736_cov_24.4852_ID_235	tRNA-synt_1d	Bin 4C
NODE_143_length_17593_cov_4.33528_ID_285	tRNA-synt_2d	Bin 4C
NODE_184_length_12662_cov_23.2811_ID_367	tRNA_m1G_MT	Bin 4C
NODE_1053_length_323_cov_0.0918367_ID_2105	EF_TS	Bin 5
NODE_146_length_17153_cov_27.985_ID_291	GrpE	Bin 5
NODE_146_length_17153_cov_27.985_ID_291	GrpE	Bin 5
NODE_566_length_1001_cov_0.21167_ID_1131	IF3_C	Bin 5
NODE_283_length_6795_cov_0.419166_ID_565	IPPT	Bin 5
NODE_624_length_789_cov_0.163142_ID_1247	RRF	Bin 5
NODE_1170_length_284_cov_0.229299_ID_2339	Ribosomal_L10	Bin 5
NODE_90_length_26135_cov_1.62688_ID_179	SecY	Bin 5
NODE_188_length_12339_cov_1.1641_ID_375	Trigger_N	Bin 5
NODE_609_length_850_cov_0.136929_ID_1217	tRNA-synt_2d	Bin 5

## Sheet: JXSM
Contig Name	Marker Gne	Bin
gi|923397111|gb|JXSM01000004.1|	Arg_tRNA_synt_N	Bin 1
gi|923397111|gb|JXSM01000004.1|	tRNA-synt_1d	Bin 1
gi|923396980|gb|JXSM01000011.1|	Methyltransf_5	Bin 2
gi|923396961|gb|JXSM01000012.1|	GrpE	Bin 1
gi|923396961|gb|JXSM01000012.1|	THF_DHG_CYH	Bin 1
gi|923396922|gb|JXSM01000014.1|	GMP_synt_C	Bin 1
gi|923396864|gb|JXSM01000018.1|	eIF-1a	Bin 3
gi|923396747|gb|JXSM01000026.1|	GidB	Bin 2
gi|923396639|gb|JXSM01000034.1|	LepA_C	Bin 1
gi|923396500|gb|JXSM01000045.1|	Ribosomal_L21p	Bin 3
gi|923396358|gb|JXSM01000055.1|	GrpE	Bin 2
gi|923396324|gb|JXSM01000058.1|	Oligomerisation	Bin 2
gi|923395770|gb|JXSM01000109.1|	TRCF	Bin 2
gi|923395761|gb|JXSM01000110.1|	RNA_pol_Rpb1_3	Bin 2
gi|923395761|gb|JXSM01000110.1|	RNA_pol_Rpb1_4	Bin 2
gi|923395761|gb|JXSM01000110.1|	RNA_pol_Rpb1_5	Bin 2
gi|923395022|gb|JXSM01000191.1|	PNPase	Bin 2
gi|923394810|gb|JXSM01000215.1|	Cytidylate_kin	Bin 2
gi|923394810|gb|JXSM01000215.1|	Cytidylate_kin	Bin 2
gi|923394764|gb|JXSM01000220.1|	Ribosomal_L28	Bin 3
gi|923394620|gb|JXSM01000236.1|	Ribosomal_S18	Bin 3
gi|923394620|gb|JXSM01000236.1|	Ribosomal_S6	Bin 3
gi|923394475|gb|JXSM01000255.1|	UPF0079	Bin 2
gi|923394413|gb|JXSM01000262.1|	Ribosomal_L11	Bin 7
gi|923394413|gb|JXSM01000262.1|	Ribosomal_L11_N	Bin 7
gi|923394413|gb|JXSM01000262.1|	SecE	Bin 7
gi|923394343|gb|JXSM01000271.1|	SRP_SPB	Bin 2
gi|923394081|gb|JXSM01000306.1|	Pept_tRNA_hydro	Bin 2
gi|923393620|gb|JXSM01000371.1|	Trigger_N	Unbinned
gi|923393459|gb|JXSM01000394.1|	YchF-GTPase_C	Bin 1
gi|923392905|gb|JXSM01000476.1|	Ribosomal_L27	Bin 2
gi|923392607|gb|JXSM01000521.1|	IF2_N	Bin 7
gi|923392201|gb|JXSM01000585.1|	IPPT	Bin 1

## Sheet: JXSN
Contig Name	Marker Gne	Bin
gi|923398745|gb|JXSN01000003.1|	PGK	Bin 2
gi|923398695|gb|JXSN01000005.1|	Ribosomal_S20p	Bin 3
gi|923398672|gb|JXSN01000006.1|	IF-2	Bin 3
gi|923398672|gb|JXSN01000006.1|	IF2_N	Bin 3
gi|923398672|gb|JXSN01000006.1|	IF2_N	Bin 3
gi|923398672|gb|JXSN01000006.1|	NusA_N	Bin 3
gi|923398672|gb|JXSN01000006.1|	RBFA	Bin 3
gi|923398672|gb|JXSN01000006.1|	TruB_N	Bin 3
gi|923398651|gb|JXSN01000007.1|	Arg_tRNA_synt_N	Bin 2
gi|923398651|gb|JXSN01000007.1|	Ribosomal_S2	Bin 2
gi|923398651|gb|JXSN01000007.1|	SRP_SPB	Bin 2
gi|923398651|gb|JXSN01000007.1|	tRNA-synt_1d	Bin 2
gi|923398606|gb|JXSN01000009.1|	PNPase	Bin 4
gi|923398606|gb|JXSN01000009.1|	Ribosomal_S15	Bin 4
gi|923398562|gb|JXSN01000011.1|	GrpE	Bin 1
gi|923398562|gb|JXSN01000011.1|	THF_DHG_CYH	Bin 1
gi|923398562|gb|JXSN01000011.1|	THF_DHG_CYH_C	Bin 1
gi|923398519|gb|JXSN01000013.1|	Pept_tRNA_hydro	Bin 4
gi|923398519|gb|JXSN01000013.1|	Pept_tRNA_hydro	Bin 4
gi|923398421|gb|JXSN01000018.1|	CoaE	Bin 3
gi|923398421|gb|JXSN01000018.1|	PseudoU_synth_1	Bin 3
gi|923398421|gb|JXSN01000018.1|	PseudoU_synth_1	Bin 3
gi|923398405|gb|JXSN01000019.1|	Ribosomal_L13	Bin 3
gi|923398405|gb|JXSN01000019.1|	Ribosomal_S9	Bin 3
gi|923398366|gb|JXSN01000021.1|	Ribosomal_L9_C	Bin 4
gi|923398328|gb|JXSN01000023.1|	Val_tRNA-synt_C	Bin 1
gi|923398303|gb|JXSN01000024.1|	Ribosomal_L19	Bin 2
gi|923398303|gb|JXSN01000024.1|	Ribosomal_S16	Bin 2
gi|923398303|gb|JXSN01000024.1|	RimM	Bin 2
gi|923398303|gb|JXSN01000024.1|	tRNA_m1G_MT	Bin 2
gi|923398251|gb|JXSN01000027.1|	Trigger_C	Bin 3
gi|923398251|gb|JXSN01000027.1|	Trigger_N	Bin 3
gi|923398175|gb|JXSN01000032.1|	Cytidylate_kin	Bin 4
gi|923398158|gb|JXSN01000033.1|	GTP1_OBG	Bin 2
gi|923398158|gb|JXSN01000033.1|	Ribosomal_L21p	Bin 2
gi|923398158|gb|JXSN01000033.1|	Ribosomal_L27	Bin 2
gi|923398121|gb|JXSN01000035.1|	Enolase_C	Bin 1
gi|923398121|gb|JXSN01000035.1|	Enolase_N	Bin 1
gi|923398004|gb|JXSN01000042.1|	Pept_tRNA_hydro	Bin 5
gi|923397903|gb|JXSN01000049.1|	Oligomerisation	Bin 2
gi|923397903|gb|JXSN01000049.1|	Seryl_tRNA_N	Bin 2
gi|923397837|gb|JXSN01000053.1|	IF3_C	Bin 3
gi|923397837|gb|JXSN01000053.1|	IF3_N	Bin 3
gi|923397837|gb|JXSN01000053.1|	Phe_tRNA-synt_N	Bin 3
gi|923397837|gb|JXSN01000053.1|	Ribosomal_L20	Bin 3
gi|923397837|gb|JXSN01000053.1|	Ribosomal_L35p	Bin 3
gi|923397837|gb|JXSN01000053.1|	tRNA-synt_2d	Bin 3
gi|923397778|gb|JXSN01000057.1|	FAD_syn	Bin 2
gi|923397778|gb|JXSN01000057.1|	Flavokinase	Bin 2
gi|923397752|gb|JXSN01000059.1|	IPPT	Bin 4
gi|923397715|gb|JXSN01000062.1|	UPF0079	Bin 1
gi|923397682|gb|JXSN01000064.1|	LepA_C	Bin 3
gi|923397682|gb|JXSN01000064.1|	Ribosomal_L17	Bin 3
gi|923397682|gb|JXSN01000064.1|	Ribosomal_S11	Bin 3
gi|923397682|gb|JXSN01000064.1|	Ribosomal_S13	Bin 3
gi|923397682|gb|JXSN01000064.1|	Ribosomal_S4	Bin 3
gi|923397682|gb|JXSN01000064.1|	RNA_pol_A_bac	Bin 3
gi|923397682|gb|JXSN01000064.1|	RNA_pol_A_CTD	Bin 3
gi|923397682|gb|JXSN01000064.1|	SecY	Bin 3
gi|923397622|gb|JXSN01000070.1|	SecG	Bin 3
gi|923397622|gb|JXSN01000070.1|	TIM	Bin 3
gi|923397622|gb|JXSN01000070.1|	UvrC_HhH_N	Bin 3
gi|923397561|gb|JXSN01000076.1|	Peptidase_A8	Bin 2
gi|923397561|gb|JXSN01000076.1|	RecA	Bin 2
gi|923397303|gb|JXSN01000098.1|	Competence	Bin 4
gi|923397303|gb|JXSN01000098.1|	GAD	Bin 4
gi|923397276|gb|JXSN01000101.1|	UPF0081	Bin 2
gi|923397243|gb|JXSN01000104.1|	EF_TS	Bin 3
gi|923397243|gb|JXSN01000104.1|	RRF	Bin 3
gi|923397203|gb|JXSN01000108.1|	Toprim_N	Bin 3
gi|923396661|gb|JXSN01000142.1|	YchF-GTPase_C	Bin 3
gi|923396409|gb|JXSN01000161.1|	CTP_synth_N	Bin 4
gi|923396318|gb|JXSN01000168.1|	CTP_synth_N	Bin 2
gi|923396270|gb|JXSN01000172.1|	UPF0054	Bin 1
gi|923396166|gb|JXSN01000181.1|	RNA_pol_Rpb1_1	Bin 3
gi|923396166|gb|JXSN01000181.1|	RNA_pol_Rpb1_2	Bin 3
gi|923396166|gb|JXSN01000181.1|	RNA_pol_Rpb1_3	Bin 3
gi|923396166|gb|JXSN01000181.1|	RNA_pol_Rpb1_4	Bin 3
gi|923396166|gb|JXSN01000181.1|	RNA_pol_Rpb1_5	Bin 3
gi|923396166|gb|JXSN01000181.1|	RNA_pol_Rpb2_6	Bin 3
gi|923396166|gb|JXSN01000181.1|	RNA_pol_Rpb2_7	Bin 3
gi|923395925|gb|JXSN01000202.1|	Ribonuclease_P	Bin 4
gi|923395776|gb|JXSN01000217.1|	GMP_synt_C	Bin 2
gi|923395305|gb|JXSN01000267.1|	Ribosomal_L28	Bin 2
gi|923395235|gb|JXSN01000275.1|	Ribosomal_L3	Bin 3
gi|923395235|gb|JXSN01000275.1|	Ribosomal_L3	Bin 3
gi|923395235|gb|JXSN01000275.1|	Ribosomal_S10	Bin 3
gi|923394988|gb|JXSN01000304.1|	Methyltransf_5	Bin 10
gi|923394952|gb|JXSN01000308.1|	GidB	Bin 1
gi|923394890|gb|JXSN01000316.1|	B5	Bin 3
gi|923394795|gb|JXSN01000327.1|	Ribosomal_S18	Bin 4
gi|923394795|gb|JXSN01000327.1|	Ribosomal_S6	Bin 4
gi|923394780|gb|JXSN01000329.1|	RNA_pol_Rpb2_45	Bin 3
gi|923394780|gb|JXSN01000329.1|	RNA_pol_Rpb2_6	Bin 3
gi|923394780|gb|JXSN01000329.1|	RNA_pol_Rpb2_6	Bin 3
gi|923394636|gb|JXSN01000345.1|	Ribosomal_L1	Bin 3
gi|923394636|gb|JXSN01000345.1|	Ribosomal_L11	Bin 3
gi|923394549|gb|JXSN01000355.1|	S-AdoMet_synt_C	Bin 3
gi|923394549|gb|JXSN01000355.1|	S-AdoMet_synt_C	Bin 3
gi|923394549|gb|JXSN01000355.1|	S-AdoMet_synt_M	Bin 3
gi|923394259|gb|JXSN01000392.1|	Ribosomal_L10	Bin 3
gi|923394259|gb|JXSN01000392.1|	Ribosomal_L12	Bin 3
gi|923392934|gb|JXSN01000580.1|	FDX-ACB	Bin 1
gi|923392764|gb|JXSN01000606.1|	DNA_pol3_beta_3	Bin 4
gi|923392399|gb|JXSN01000662.1|	eIF-1a	Bin 4
gi|923392051|gb|JXSN01000718.1|	S-AdoMet_synt_C	Bin 10

## Sheet: JXSO
Supplementary data 3
Contig Name	Marker Gne	Bin
gi|923401268|gb|JXSO01000007.1|	UPF0079	Bin 1
gi|923401250|gb|JXSO01000008.1|	Toprim_N	Bin 2
gi|923401040|gb|JXSO01000021.1|	Peptidase_A8	Bin 1
gi|923400921|gb|JXSO01000030.1|	MurB_C	Bin 1
gi|923400893|gb|JXSO01000032.1|	Val_tRNA-synt_C	Bin 1
gi|923400865|gb|JXSO01000035.1|	FDX-ACB	Bin 3
gi|923400595|gb|JXSO01000058.1|	IF3_C	Bin 1
gi|923400595|gb|JXSO01000058.1|	IF3_N	Bin 1
gi|923400595|gb|JXSO01000058.1|	Ribosomal_L20	Bin 1
gi|923400595|gb|JXSO01000058.1|	Ribosomal_L35p	Bin 1
gi|923400488|gb|JXSO01000068.1|	EF_TS	Bin 1
gi|923400488|gb|JXSO01000068.1|	Ribosomal_S2	Bin 1
gi|923400488|gb|JXSO01000068.1|	RRF	Bin 1
gi|923400443|gb|JXSO01000072.1|	SecG	Bin 1
gi|923400443|gb|JXSO01000072.1|	TIM	Bin 1
gi|923400434|gb|JXSO01000073.1|	Seryl_tRNA_N	Bin 1
gi|923400393|gb|JXSO01000077.1|	PGK	Bin 1
gi|923400365|gb|JXSO01000080.1|	SmpB	Bin 2
gi|923400355|gb|JXSO01000081.1|	Ribosomal_L28	Bin 2
gi|923400288|gb|JXSO01000089.1|	DNA_pol3_beta_3	Bin 1
gi|923400198|gb|JXSO01000099.1|	GMP_synt_C	Bin 2
gi|923400191|gb|JXSO01000100.1|	Ribosomal_S20p	Bin 1
gi|923400131|gb|JXSO01000107.1|	Competence	Bin 1
gi|923400131|gb|JXSO01000107.1|	Competence	Bin 1
gi|923400131|gb|JXSO01000107.1|	SRP_SPB	Bin 1
gi|923400115|gb|JXSO01000109.1|	Ribosomal_L1	Bin 1
gi|923400115|gb|JXSO01000109.1|	Ribosomal_L10	Bin 1
gi|923400115|gb|JXSO01000109.1|	Ribosomal_L11	Bin 1
gi|923400115|gb|JXSO01000109.1|	Ribosomal_L11_N	Bin 1
gi|923400115|gb|JXSO01000109.1|	Ribosomal_L12	Bin 1
gi|923400115|gb|JXSO01000109.1|	RNA_pol_Rpb2_1	Bin 1
gi|923400115|gb|JXSO01000109.1|	RNA_pol_Rpb2_3	Bin 1
gi|923400115|gb|JXSO01000109.1|	RNA_pol_Rpb2_45	Bin 1
gi|923400115|gb|JXSO01000109.1|	RNA_pol_Rpb2_6	Bin 1
gi|923400115|gb|JXSO01000109.1|	SecE	Bin 1
gi|923400094|gb|JXSO01000112.1|	LepA_C	Bin 1
gi|923399880|gb|JXSO01000140.1|	Arg_tRNA_synt_N	Bin 1
gi|923399880|gb|JXSO01000140.1|	tRNA-synt_1d	Bin 1
gi|923399811|gb|JXSO01000150.1|	Competence	Bin 1
gi|923399796|gb|JXSO01000153.1|	IF-2	Bin 1
gi|923399796|gb|JXSO01000153.1|	IF2_N	Bin 1
gi|923399796|gb|JXSO01000153.1|	RBFA	Bin 1
gi|923399796|gb|JXSO01000153.1|	TruB_N	Bin 1
gi|923399783|gb|JXSO01000155.1|	Ribosomal_L19	Bin 2
gi|923399767|gb|JXSO01000157.1|	Methyltransf_5	Bin 1
gi|923399755|gb|JXSO01000159.1|	YchF-GTPase_C	Bin 2
gi|923399701|gb|JXSO01000168.1|	RNA_pol_A_CTD	Bin 2
gi|923399637|gb|JXSO01000178.1|	RNA_pol_A_CTD	Bin 1
gi|923399548|gb|JXSO01000193.1|	IPPT	Bin 2
gi|923399534|gb|JXSO01000195.1|	Ribosomal_L13	Bin 1
gi|923399534|gb|JXSO01000195.1|	Ribosomal_S9	Bin 1
gi|923399500|gb|JXSO01000201.1|	GAD	Bin 2
gi|923399321|gb|JXSO01000230.1|	S-AdoMet_synt_C	Bin 4
gi|923399321|gb|JXSO01000230.1|	S-AdoMet_synt_M	Bin 4
gi|923399128|gb|JXSO01000266.1|	GidB	Bin 2
gi|923398872|gb|JXSO01000321.1|	eIF-1a	Bin 1
gi|923398866|gb|JXSO01000322.1|	Cons_hypoth95	Bin 1
gi|923398854|gb|JXSO01000325.1|	Ribosomal_S16	Bin 1
gi|923398854|gb|JXSO01000325.1|	RimM	Bin 1
gi|923398854|gb|JXSO01000325.1|	tRNA_m1G_MT	Bin 1
gi|923398842|gb|JXSO01000328.1|	RNA_pol_Rpb1_1	Bin 5
gi|923398842|gb|JXSO01000328.1|	RNA_pol_Rpb1_2	Bin 5
gi|923398842|gb|JXSO01000328.1|	RNA_pol_Rpb1_3	Bin 5
gi|923398842|gb|JXSO01000328.1|	RNA_pol_Rpb1_4	Bin 5
gi|923398842|gb|JXSO01000328.1|	RNA_pol_Rpb1_5	Bin 5
gi|923398837|gb|JXSO01000329.1|	RecA	Bin 5
gi|923398837|gb|JXSO01000329.1|	Ribosomal_S2	Bin 5
gi|923398647|gb|JXSO01000337.1|	tRNA-synt_2d	Bin 2
gi|923398627|gb|JXSO01000338.1|	PseudoU_synth_1	Bin 2
gi|923398627|gb|JXSO01000338.1|	PseudoU_synth_1	Bin 2
gi|923398262|gb|JXSO01000359.1|	FAD_syn	Bin 2
gi|923398262|gb|JXSO01000359.1|	Flavokinase	Bin 2
gi|923398137|gb|JXSO01000367.1|	CTP_synth_N	Bin 1
gi|923398088|gb|JXSO01000370.1|	Ribosomal_L3	Bin 5
gi|923398088|gb|JXSO01000370.1|	Ribosomal_L4	Bin 5
gi|923398088|gb|JXSO01000370.1|	Ribosomal_S10	Bin 5
gi|923397980|gb|JXSO01000376.1|	TRCF	Bin 4
gi|923397930|gb|JXSO01000380.1|	UPF0054	Bin 1
gi|923397747|gb|JXSO01000392.1|	Ribosomal_S7	Bin 1
gi|923397639|gb|JXSO01000401.1|	UPF0081	Bin 5
gi|923396118|gb|JXSO01000521.1|	Ribosomal_L9_C	Bin 2
gi|923395811|gb|JXSO01000549.1|	RNA_pol_Rpb1_5	Bin 5
gi|923395670|gb|JXSO01000564.1|	GrpE	Bin 1
gi|923395660|gb|JXSO01000565.1|	Ribosomal_L17	Bin 2
gi|923395660|gb|JXSO01000565.1|	Ribosomal_L17	Bin 2
gi|923395651|gb|JXSO01000566.1|	Ribosomal_S7	Bin 1
gi|923395641|gb|JXSO01000567.1|	RNA_pol_Rpb2_6	Bin 1
gi|923395641|gb|JXSO01000567.1|	RNA_pol_Rpb2_7	Bin 1
gi|923395423|gb|JXSO01000590.1|	Ribosomal_L2	Bin 5
gi|923395423|gb|JXSO01000590.1|	Ribosomal_L2_C	Bin 5
gi|923395423|gb|JXSO01000590.1|	Ribosomal_S19	Bin 5
gi|923395323|gb|JXSO01000600.1|	RNA_pol_A_CTD	Bin 4
gi|923395167|gb|JXSO01000619.1|	NusA_N	Bin 1
gi|923394745|gb|JXSO01000668.1|	CoaE	Bin 2
gi|923394624|gb|JXSO01000682.1|	Ribonuclease_P	Bin 1
gi|923394541|gb|JXSO01000692.1|	dsrm	Bin 2
gi|923394156|gb|JXSO01000743.1|	GTP1_OBG	Bin 5
gi|923393288|gb|JXSO01000865.1|	Competence	Bin 5
gi|923393268|gb|JXSO01000868.1|	B5	Bin 1
gi|923393205|gb|JXSO01000878.1|	THF_DHG_CYH	Unbinned
gi|923392999|gb|JXSO01000907.1|	tRNA-synt_2d	Bin 3
gi|923392999|gb|JXSO01000907.1|	tRNA-synt_2d	Bin 3
gi|923392937|gb|JXSO01000917.1|	RNA_pol_A_CTD	Bin 2
gi|923392366|gb|JXSO01001004.1|	Pept_tRNA_hydro	Bin 1
gi|923392233|gb|JXSO01001025.1|	RNA_pol_Rpb1_1	Bin 1
gi|923392156|gb|JXSO01001038.1|	Ribosomal_L22	Bin 1
