# Supplementary material for: Community-like genome in single cells of the sulfur bacterium Achromatium oxaliferum
Source: Nat Commun. 2017 Sep 6;8:455. doi: 10.1038/s41467-017-00342-9 (PMC5587575; doi:10.1038/s41467-017-00342-9)
Supplement: Supplementary file 5 — Supplementary Data 4 [file 41467_2017_342_MOESM5_ESM.xlsx]

## Sheet: outfile_Branch_length
Supplementaty Data 4
Tree distance program, version 3.696
Branch score distances between all pairs of trees in tree file:
		1	2	3	4	5	6	7	8	9	10	11	12	13	14	15	16	17	18	19	20	21	22	23
	\	.----	.----	.----	.----	.----	.----	.----	.----	.----	.----	.----	.----	.----	.----	.----	.----	.----	.----	.----	.----	.----	.----	.----
1	|	0	2.44078	3.36782	3.21871	3.53822	3.14644	3.6757	4.27504	3.76382	3.19433	3.69031	3.22718	2.91231	3.34433	3.21278	3.46532	3.62234	3.54577	3.43111	3.27214	3.97223	3.57745	3.15522
2	|	2.44078	0	3.45186	2.36527	2.38933	1.94825	2.46986	3.1848	3.10477	2.34025	2.18663	1.81945	2.92417	2.18074	2.35875	2.17928	2.60938	2.54035	2.21638	2.09074	2.35289	2.05198	3.10574
3	|	3.36782	3.45186	0	2.06608	2.64995	2.41978	2.44057	3.48269	2.11576	2.0231	2.82696	2.57148	1.10204	2.49575	2.05735	2.6357	2.67216	2.75951	2.55768	2.43839	3.26094	2.794	1.7139
4	|	3.21871	2.36527	2.06608	0	1.05761	0.935878	1.86609	2.77048	2.254	0.216517	1.72978	0.952812	1.49458	0.669083	0.288279	0.858775	1.57398	1.48807	0.678729	0.826127	2.28526	1.17204	1.83505
5	|	3.53822	2.38933	2.64995	1.05761	0	0.59	1.90132	2.76543	2.3659	1.08779	1.77437	1.07212	2.22503	0.930839	1.09524	0.934681	0.71125	1.63683	0.855345	1.06117	2.26997	1.16779	2.53999
6	|	3.14644	1.94825	2.41978	0.935878	0.59	0	1.69412	2.66221	2.29542	0.928226	1.43737	0.772164	1.91918	0.852948	0.938745	0.908215	0.902376	1.52497	0.863962	0.887099	1.95015	0.983442	2.21955
7	|	3.6757	2.46986	2.44057	1.86609	1.90132	1.69412	0	2.53934	1.59071	1.84852	1.41473	1.48659	2.4262	1.71629	1.8699	1.61877	2.08786	2.02767	1.68891	1.61555	1.74357	1.45931	2.90812
8	|	4.27504	3.1848	3.48269	2.77048	2.76543	2.66221	2.53934	0	3.06827	2.76117	2.51307	2.54283	3.29267	2.67594	2.77465	2.61429	2.96465	2.92889	2.64747	2.64299	2.655	2.4757	3.55659
9	|	3.76382	3.10477	2.11576	2.254	2.3659	2.29542	1.59071	3.06827	0	2.25987	2.51367	2.19813	2.54625	2.22942	2.29401	2.20713	2.48082	2.39043	2.21187	2.15761	2.91907	2.37342	3.2288
10	|	3.19433	2.34025	2.0231	0.216517	1.08779	0.928226	1.84852	2.76117	2.25987	0	1.70121	0.9488	1.44897	0.743677	0.280711	0.912354	1.58395	1.55855	0.733231	0.874768	2.24147	1.16054	1.75131
11	|	3.69031	2.18663	2.82696	1.72978	1.77437	1.43737	1.41473	2.51307	2.51367	1.70121	0	1.17813	2.4345	1.55164	1.70968	1.45953	2.02099	1.79151	1.54959	1.4819	0.820676	0.891395	2.63516
12	|	3.22718	1.81945	2.57148	0.952812	1.07212	0.772164	1.48659	2.54283	2.19813	0.9488	1.17813	0	2.05191	0.588437	0.925198	0.581043	1.55739	1.46296	0.620649	0.617724	1.70999	0.633225	2.37947
13	|	2.91231	2.92417	1.10204	1.49458	2.22503	1.91918	2.4262	3.29267	2.54625	1.44897	2.4345	2.05191	0	1.95905	1.45696	2.14797	2.35431	2.37031	2.06367	1.92493	2.89792	2.32876	1.03422
14	|	3.34433	2.18074	2.49575	0.669083	0.930839	0.852948	1.71629	2.67594	2.22942	0.743677	1.55164	0.588437	1.95905	0	0.685392	0.399301	1.50995	1.2956	0.330585	0.477502	2.14429	0.932885	2.3522
15	|	3.21278	2.35875	2.05735	0.288279	1.09524	0.938745	1.8699	2.77465	2.29401	0.280711	1.70968	0.925198	1.45696	0.685392	0	0.850532	1.5851	1.54654	0.711551	0.824179	2.2637	1.18403	1.78317
16	|	3.46532	2.17928	2.6357	0.858775	0.934681	0.908215	1.61877	2.61429	2.20713	0.912354	1.45953	0.581043	2.14797	0.399301	0.850532	0	1.52557	1.43676	0.283749	0.551038	1.99706	0.775637	2.53811
17	|	3.62234	2.60938	2.67216	1.57398	0.71125	0.902376	2.08786	2.96465	2.48082	1.58395	2.02099	1.55739	2.35431	1.50995	1.5851	1.52557	0	1.99279	1.49818	1.55072	2.4552	1.66096	2.66609
18	|	3.54577	2.54035	2.75951	1.48807	1.63683	1.52497	2.02767	2.92889	2.39043	1.55855	1.79151	1.46296	2.37031	1.2956	1.54654	1.43676	1.99279	0	1.41269	1.39512	2.50938	1.60043	2.74946
19	|	3.43111	2.21638	2.55768	0.678729	0.855345	0.863962	1.68891	2.64747	2.21187	0.733231	1.54959	0.620649	2.06367	0.330585	0.711551	0.283749	1.49818	1.41269	0	0.576579	2.09339	0.812109	2.42274
20	|	3.27214	2.09074	2.43839	0.826127	1.06117	0.887099	1.61555	2.64299	2.15761	0.874768	1.4819	0.617724	1.92493	0.477502	0.824179	0.551038	1.55072	1.39512	0.576579	0	2.05016	0.966538	2.35694
21	|	3.97223	2.35289	3.26094	2.28526	2.26997	1.95015	1.74357	2.655	2.91907	2.24147	0.820676	1.70999	2.89792	2.14429	2.2637	1.99706	2.4552	2.50938	2.09339	2.05016	0	1.33576	3.00733
22	|	3.57745	2.05198	2.794	1.17204	1.16779	0.983442	1.45931	2.4757	2.37342	1.16054	0.891395	0.633225	2.32876	0.932885	1.18403	0.775637	1.66096	1.60043	0.812109	0.966538	1.33576	0	2.56535
23	|	3.15522	3.10574	1.7139	1.83505	2.53999	2.21955	2.90812	3.55659	3.2288	1.75131	2.63516	2.37947	1.03422	2.3522	1.78317	2.53811	2.66609	2.74946	2.42274	2.35694	3.00733	2.56535	0
Symmetric differences between all pairs of trees in tree file:
		1	2	3	4	5	6	7	8	9	10	11	12	13	14	15	16	17	18	19	20	21	22	23
	\	----	----	----	----	----	----	----	----	----	----	----	----	----	----	----	----	----	----	----	----	----	----	----
1	|	0	4	8	6	8	8	8	8	8	8	8	6	6	8	6	6	8	6	6	8	8	8	8
2	|	4	0	8	8	8	8	8	8	8	8	8	8	6	8	8	8	8	6	8	8	8	8	8
3	|	8	8	0	8	4	6	6	6	8	6	2	8	8	8	6	6	4	8	8	8	8	8	4
4	|	6	8	8	0	8	8	8	8	8	8	8	6	6	4	6	8	8	6	8	6	8	8	8
5	|	8	8	4	8	0	6	6	4	8	6	2	8	8	8	8	8	4	8	8	8	8	8	6
6	|	8	8	6	8	6	0	8	8	8	8	6	8	8	8	8	8	4	8	8	6	8	8	8
7	|	8	8	6	8	6	8	0	4	8	6	6	8	8	8	8	8	6	8	8	8	6	8	4
8	|	8	8	6	8	4	8	4	0	8	6	6	8	8	8	8	8	6	8	8	8	6	6	6
9	|	8	8	8	8	8	8	8	8	0	8	8	4	8	8	8	8	6	8	6	8	4	6	6
10	|	8	8	6	8	6	8	6	6	8	0	6	8	8	8	8	8	6	8	8	8	8	8	6
11	|	8	8	2	8	2	6	6	6	8	6	0	8	8	8	8	8	4	8	8	8	8	8	4
12	|	6	8	8	6	8	8	8	8	4	8	8	0	8	6	4	6	8	8	4	8	6	8	8
13	|	6	6	8	6	8	8	8	8	8	8	8	8	0	6	8	6	8	8	8	8	8	8	8
14	|	8	8	8	4	8	8	8	8	8	8	8	6	6	0	6	6	8	8	8	8	8	8	8
15	|	6	8	6	6	8	8	8	8	8	8	8	4	8	6	0	4	8	8	6	8	8	8	8
16	|	6	8	6	8	8	8	8	8	8	8	8	6	6	6	4	0	8	8	6	8	8	8	8
17	|	8	8	4	8	4	4	6	6	6	6	4	8	8	8	8	8	0	8	8	8	6	6	4
18	|	6	6	8	6	8	8	8	8	8	8	8	8	8	8	8	8	8	0	8	6	8	6	8
19	|	6	8	8	8	8	8	8	8	6	8	8	4	8	8	6	6	8	8	0	8	6	8	8
20	|	8	8	8	6	8	6	8	8	8	8	8	8	8	8	8	8	8	6	8	0	8	8	8
21	|	8	8	8	8	8	8	6	6	4	8	8	6	8	8	8	8	6	8	6	8	0	6	6
22	|	8	8	8	8	8	8	8	6	6	8	8	8	8	8	8	8	6	6	8	8	6	0	6
23	|	8	8	4	8	6	8	4	6	6	6	4	8	8	8	8	8	4	8	8	8	6	6	0
