# Supplementary material for: Community-like genome in single cells of the sulfur bacterium Achromatium oxaliferum
Source: Nat Commun. 2017 Sep 6;8:455. doi: 10.1038/s41467-017-00342-9 (PMC5587575; doi:10.1038/s41467-017-00342-9)
Supplement: Supplementary file 8 — Supplementary Data 7 [file 41467_2017_342_MOESM8_ESM.xlsx]

## Sheet: prokka_annotation
Supplementary data 7	Gene Copies
Annotation	Metagenome	C ell_3	cell7	Cell_8	Cell_12	Cell_14	Cell_26		Annotation	Metagenome	C ell_3	cell7	Cell_8	Cell_12	Cell_14	Cell_26
Serine/threonine-protein kinase pkn1	276	6	11	18	6	23	6		PD-(D/E)XK nuclease family transposase	240	15	16	21	13	29	15
PD-(D/E)XK nuclease family transposase	240	15	16	21	13	29	15		Transposase DDE domain protein	114	5	2	2	8	9	0
Caspase domain protein	187	6	4	17	8	25	9		Transposase IS66 family protein	80	1	1	3	5	5	0
YcfA-like protein	173	21	18	15	18	32	7		Transposase	61	0	0	1	0	2	2
tRNA(fMet)-specific endonuclease VapC	172	17	14	13	8	25	10		Transposase IS200 like protein	31	1	2	1	0	5	1
PIN domain protein	150	16	11	16	11	24	12		putative transposase	30	1	2	1	0	3	1
Tetratricopeptide repeat protein	139	6	7	5	7	12	8		Transposase, Mutator family	26	0	0	0	1	0	0
Signal transduction histidine-protein kinase BarA	115	4	7	9	6	17	5		Putative transposase DNA-binding domain protein	22	0	4	4	0	6	0
Transposase DDE domain protein	114	5	2	2	8	9	0		Rhodopirellula transposase	22	3	0	0	5	0	0
Formylglycine-generating sulfatase enzyme	108	2	4	1	0	7	5		ISXO2-like transposase domain protein	17	0	0	0	0	0	0
Response regulator PleD	99	6	5	9	7	11	6		Transposase IS116/IS110/IS902 family protein	16	0	0	0	0	0	0
Plasmid stabilisation system protein	97	11	10	13	7	23	5		IS1 transposase	13	3	2	0	1	0	3
WD domain, G-beta repeat	95	0	3	4	0	9	1		transposase/IS protein	12	0	0	0	0	0	0
Outer membrane porin F precursor	93	6	4	7	5	12	3		Putative transposase, YhgA-like	7	1	0	0	0	0	0
von Willebrand factor type A domain protein	92	6	8	9	8	17	6		Transposase zinc-ribbon domain protein	7	0	0	2	0	0	0
Bacteriohemerythrin	82	6	5	6	8	11	6		Transposase for transposon Tn5	6	0	0	0	0	0	0
Modification methylase DpnIIB	81	7	13	11	5	19	13		IS2 transposase TnpB	3	0	0	0	0	0	0
AntA/AntB antirepressor	80	8	4	8	5	13	5		L1 transposable element	0	0	0	0	0	2	0
Transposase IS66 family protein	80	1	1	3	5	5	0		Tn3 transposase DDE domain protein	2	0	0	0	0	0	0
DNA-damage-inducible protein D	78	11	14	18	3	13	10		Archaeal putative transposase	1	0	0	0	0	0	0
3-oxoacyl-[acyl-carrier-protein] reductase FabG	77	6	4	3	3	8	4		MULE transposase domain protein	1	0	0	0	0	0	0
Sulfite exporter TauE/SafE	77	2	5	4	3	10	5		Retrotransposon gag protein	1	0	0	0	0	0	0
Phytochrome-like protein cph2	76	4	6	5	3	9	4		Transposase C of IS166 homeodomain protein	1	0	0	0	0	0	0
flagellar assembly protein H	73	1	5	1	1	8	6		Transposon gamma-delta resolvase	1	0	0	0	0	0	0
Putative addiction module component	72	8	3	7	5	11	2		Transposon Tn3 resolvase	1	0	0	0	0	0	0
Serine/threonine-protein kinase PrkC	71	4	5	6	6	12	4
Fimbrial protein precursor	67	3	5	2	4	8	1		KilA-N domain protein	65	9	19	8	13	24	10
Helix-turn-helix	65	4	4	5	6	8	7
KilA-N domain protein	65	9	19	8	13	24	10		Integrase core domain protein	49	1	0	1	0	3	0
Transposase	61	0	0	1	0	2	2
Chemotaxis protein CheA	58	3	2	4	4	8	3		Group II intron-encoded protein LtrA	34	0	1	0	0	0	0
DNA methylase	58	2	3	0	1	6	2		Group II intron, maturase-specific domain	7	0	0	0	0	0	0
Phage regulatory protein Rha (Phage_pRha)	57	0	8	10	1	11	2
Twitching mobility protein	57	4	4	4	4	6	4		tRNA(fMet)-specific endonuclease VapC	172	17	14	13	8	25	10
UDP-glucose 4-epimerase	56	2	4	2	1	5	2		Endonuclease III	28	1	1	1	1	2	1
CheW-like domain protein	55	5	4	4	6	6	3		HNH endonuclease	24	1	1	1	1	3	2
DNA adenine methyltransferase YhdJ	54	7	6	11	7	17	11		putative DNA endonuclease SmrA	16	2	1	1	1	1	1
Nucleotidyltransferase domain protein	52	2	4	7	3	7	2		CRISPR-associated endonuclease Cas6	9	1	1	1	1	2	1
Phd_YefM	51	3	5	5	0	8	3		Endonuclease YncB precursor	6	0	0	1	0	2	0
Sulfurtransferase TusE	50	3	2	4	4	6	3		Restriction endonuclease BglII	6	1	0	0	0	1	0
Type II secretion system protein E	50	3	4	3	3	6	3		ApaLI-like restriction endonuclease	5	0	1	0	1	1	0
Chromosome partition protein Smc	49	2	2	2	2	7	2		Restriction endonuclease NotI	5	0	1	0	0	0	0
Cyclic di-GMP phosphodiesterase Gmr	49	1	4	4	3	8	4		CRISPR-associated endonuclease Cas1	4	0	0	0	0	0	1
Electron transport complex protein RnfA	49	3	3	3	3	7	2		Eco29kI restriction endonuclease	4	0	0	0	0	0	0
Integrase core domain protein	49	1	0	1	0	3	0		Endonuclease/Exonuclease/phosphatase family protein	4	0	0	0	0	2	0
Lon protease	49	2	3	2	2	4	4		HindVP restriction endonuclease	4	0	0	1	0	0	1
3-oxoacyl-[acyl-carrier-protein] synthase 2	48	6	3	1	1	5	2		Bpu10I restriction endonuclease	3	0	1	0	0	2	1
Chaperone protein DnaK	48	3	3	3	2	5	2		CRISPR-associated endonuclease/helicase Cas3	3	0	0	1	0	1	0
Type I restriction modification DNA specificity domain protein	48	0	0	0	2	2	2		MjaII restriction endonuclease	3	0	0	0	0	0	1
Electron transport complex protein RnfE	47	3	3	3	3	6	3		Recombination endonuclease VII	3	0	0	0	0	0	0
Glycosyl transferases group 1	47	5	1	2	3	6	2		Restriction endonuclease	3	0	0	0	0	0	0
putative methyltransferase	47	1	3	4	3	7	2		CfrBI restriction endonuclease	2	0	0	2	0	1	0
GTPase Era	46	1	3	3	3	6	3		CRISPR-associated protein Cas4/endonuclease Cas1 fusion	2	0	0	0	0	0	0
N-acetylneuraminate epimerase	46	5	8	6	9	16	2		DDE superfamily endonuclease	2	0	0	0	0	0	0
Phosphoglucosamine mutase	46	2	2	2	2	5	2		HaeII restriction endonuclease	2	0	0	0	0	0	0
ATP-dependent zinc metalloprotease FtsH	45	1	2	2	2	5	2		ScaI restriction endonuclease	2	0	0	0	0	0	0
Cyclic di-GMP phosphodiesterase response regulator RpfG	45	3	3	4	4	7	4		CRISPR-associated endonuclease Cas2	1	0	0	0	0	0	1
Electron transport complex protein RnfC	45	2	5	3	3	6	5		CRISPR-associated endonuclease Cas2 2	1	0	0	0	0	0	0
Helix-turn-helix domain protein	45	3	5	8	4	7	2		Endonuclease NucS	1	0	0	0	0	0	0
Nitrogen regulatory protein P-II	45	1	3	3	2	5	3		Endonuclease YhcR precursor	1	0	0	0	0	0	0
2-isopropylmalate synthase	44	2	3	3	2	6	3		R.HinP1I restriction endonuclease	1	0	0	0	0	0	0
CHAT domain protein	44	0	1	5	2	6	2		Restriction endonuclease BsobI	1	0	0	0	0	0	0
Methionine synthase	44	4	1	1	2	2	2		SPBc2 prophage-derived endonuclease YokF precursor	1	1	0	0	1	0	0
N-6 DNA Methylase	44	2	2	4	4	10	1		XamI restriction endonuclease	1	0	0	0	0	0	0
Toxin FitB	44	7	3	5	1	9	2
Chemotaxis response regulator protein-glutamate methylesterase	43	3	3	3	3	4	2		recombinase A	21	1	1	1	1	2	1
SPFH domain / Band 7 family protein	42	2	2	4	2	6	4		Tyrosine recombinase XerD	11	0	0	0	0	1	1
Hpt domain protein	41	0	1	0	0	1	3		recombination protein F	7	0	2	2	0	2	0
Lipopolysaccharide export system ATP-binding protein LptB	41	3	3	3	2	4	3		DNA recombination protein RmuC	6	0	0	0	0	0	1
Chaperone protein ClpB	40	1	1	1	1	2	2		Replication-associated recombination protein A	5	0	0	0	1	0	0
Glycogen synthase	40	3	2	2	2	3	2		site-specific tyrosine recombinase XerC	5	0	0	0	0	0	0
Glycosyl transferase family 2	40	1	2	5	3	4	1		Recombination protein RecR	4	0	0	0	0	0	0
Lipoprotein-releasing system ATP-binding protein LolD	40	1	2	2	2	4	2		Recombinase	3	0	0	0	0	0	0
Macrolide export ATP-binding/permease protein MacB	40	2	3	4	1	6	3		Recombination endonuclease VII	3	0	0	0	0	0	0
Sel1 repeat protein	40	2	1	2	2	4	2		Tyrosine recombinase XerC	3	0	0	0	0	0	0
Acyl-[acyl-carrier-protein]--UDP-N-acetylglucosamine O-acyltransferase	39	1	2	2	2	4	2		YqaJ-like viral recombinase domain protein	3	0	0	0	0	0	0
DNA gyrase subunit A	39	1	1	1	1	2	1		site-specific tyrosine recombinase XerD	1	0	0	0	0	0	0
High-affinity branched-chain amino acid transport system permease protein LivH	39	2	2	3	1	3	1		site-specific tyrosine recombinase XerS	1	0	0	0	0	0	0
Dihydroorotase	38	3	3	2	2	4	2
Gram-negative bacterial tonB protein	38	1	1	2	3	3	3
Lipid A biosynthesis lauroyl acyltransferase	38	1	2	2	2	5	3
Phosphate regulon transcriptional regulatory protein PhoB	38	3	3	3	2	6	4
putative ABC transporter ATP-binding protein	38	3	2	3	3	5	1
Sensor protein ZraS	38	3	4	2	1	10	3
mRNA interferase YafQ	37	2	2	3	2	4	3
photosystem I assembly protein Ycf3	37	1	2	4	1	5	3
Carbamoyl-phosphate synthase large chain	36	1	2	1	1	2	1
tRNA-Met(cat)	36	3	3	3	3	5	3
Type II secretion system protein F	36	2	3	2	2	4	2
Asparagine synthetase [glutamine-hydrolyzing] 1	35	2	1	0	3	3	3
Aspartate-semialdehyde dehydrogenase	35	1	1	1	1	3	1
GtrA-like protein	35	1	2	2	1	4	2
HTH-type transcriptional activator CmpR	35	1	3	3	3	5	3
Localization factor PodJL	35	1	0	1	0	2	0
O-Antigen ligase	35	2	1	1	1	2	1
Phosphoribosylformylglycinamidine synthase	35	1	1	1	1	2	2
Thiol:disulfide interchange protein DsbD precursor	35	1	1	1	1	2	1
translocation protein TolB	35	1	1	1	1	2	2
Alkaline phosphatase synthesis transcriptional regulatory protein PhoP	34	2	4	5	5	6	2
Glutamate synthase [NADPH] small chain	34	1	3	2	2	3	2
Group II intron-encoded protein LtrA	34	0	1	0	0	0	0
Protein-glutamine gamma-glutamyltransferase	34	3	3	3	3	5	3
Ribonuclease VapC22	34	1	5	2	1	6	3
Sporulation initiation inhibitor protein Soj	34	1	1	1	2	2	1
Succinyl-diaminopimelate desuccinylase	34	1	1	1	1	2	1
Undecaprenyl-phosphate 4-deoxy-4-formamido-L-arabinose transferase	34	4	2	1	4	2	1
1-deoxy-D-xylulose-5-phosphate synthase	33	3	2	2	2	4	2
Ammonia channel precursor	33	2	2	2	2	3	2
Biopolymer transport protein ExbB	33	1	2	2	2	3	2
Electron transport complex protein RnfG	33	2	2	3	2	4	2
Inosine-5'-monophosphate dehydrogenase	33	2	3	2	2	8	2
L,D-transpeptidase catalytic domain	33	2	2	2	2	3	1
RNA polymerase sigma factor	33	0	4	1	0	3	2
Type IV pilus biogenesis and competence protein PilQ precursor	33	0	2	2	2	3	3
UvrABC system protein A	33	1	1	1	1	2	1
Acyl carrier protein	32	3	2	1	1	5	2
anaerobic benzoate catabolism transcriptional regulator	32	1	2	2	3	2	3
Antitoxin YefM	32	4	2	2	3	2	1
Carbamoyl-phosphate synthase small chain	32	1	1	1	1	2	1
Dihydroxy-acid dehydratase	32	1	1	1	1	2	1
Phosphoenolpyruvate-protein phosphotransferase	32	1	2	2	2	3	2
RecBCD enzyme subunit RecC	32	1	1	1	1	2	0
Ribulose-phosphate 3-epimerase	32	1	2	1	1	1	1
Toxin YoeB	32	3	3	5	3	5	1
Valine--tRNA ligase	32	1	1	1	1	3	2
ADP-heptose--LPS heptosyltransferase 2	31	2	2	1	2	3	1
ATPase family associated with various cellular activities (AAA)	31	4	1	3	3	4	3
Electron transport complex protein RnfD	31	2	2	2	3	4	2
Ferrous iron transport protein B	31	1	1	1	1	2	1
Isocitrate dehydrogenase [NADP]	31	0	1	1	2	2	1
Transcriptional regulatory protein ZraR	31	1	1	1	1	4	1
Transposase IS200 like protein	31	1	2	1	0	5	1
Antitoxin DinJ	30	3	3	0	2	2	2
Biopolymer transport protein ExbD	30	1	2	2	2	4	2
Chemotaxis protein CheW	30	3	3	4	3	5	4
EcoKI restriction-modification system protein HsdS	30	1	2	3	1	5	2
GDP-mannose 4,6-dehydratase	30	1	0	3	1	3	0
Methyltransferase domain protein	30	2	1	2	1	3	1
molybdenum cofactor biosynthesis protein A	30	3	2	1	4	4	1
Nitric oxide reductase subunit C	30	2	2	2	2	4	2
Phosphomannomutase/phosphoglucomutase	30	1	1	1	1	2	2
putative transposase	30	1	2	1	0	3	1
Ribonuclease R	30	2	2	2	3	4	3
Acyltransferase family protein	29	1	0	2	1	4	1
Aerobic respiration control sensor protein ArcB	29	2	2	3	5	4	1
Alpha/beta hydrolase family protein	29	1	3	3	2	3	1
Ankyrin repeats (3 copies)	29	2	1	1	1	4	1
Aspartate--tRNA ligase	29	1	2	1	1	2	1
cAMP-activated global transcriptional regulator CRP	29	1	1	3	2	4	1
Dephospho-CoA kinase	29	1	0	1	1	2	1
Diaminopimelate decarboxylase	29	1	3	2	1	2	1
DNA mismatch repair protein MutS	29	1	2	1	1	2	1
Glucose-1-phosphate adenylyltransferase	29	2	2	2	2	6	3
Glutamate--cysteine ligase	29	1	0	1	1	2	1
Oligopeptidase A	29	1	1	1	1	2	1
Penicillin-binding protein 1A	29	2	1	1	1	2	1
Pilus assembly protein, PilP	29	1	1	1	1	2	1
PilZ domain protein	29	2	2	2	2	4	2
putative adenylyltransferase/sulfurtransferase MoeZ	29	4	2	2	2	2	1
putative glycosyl transferase	29	1	0	0	1	0	1
Replication initiation protein	29	0	5	3	1	11	3
Serine/threonine phosphatase stp	29	1	2	2	2	4	2
Transcription-repair-coupling factor	29	1	1	1	1	2	1
tRNA N6-adenosine threonylcarbamoyltransferase	29	1	1	1	2	2	1
tRNA uridine 5-carboxymethylaminomethyl modification enzyme MnmG	29	1	1	2	1	2	1
4-alpha-glucanotransferase	28	2	1	1	1	0	1
Bifunctional purine biosynthesis protein PurH	28	1	1	1	1	2	1
Chaperone protein DnaJ	28	0	1	2	1	1	1
Chemotaxis protein CheY	28	2	1	1	1	1	1
DNA polymerase I	28	2	1	1	1	2	1
Endonuclease III	28	1	1	1	1	2	1
Glutamine--tRNA ligase	28	1	1	1	1	2	1
High-affinity branched-chain amino acid transport ATP-binding protein LivF	28	0	2	2	1	2	3
Maltodextrin phosphorylase	28	2	1	1	2	3	1
Peptidase M16 inactive domain protein	28	1	1	1	1	2	1
Response regulator MprA	28	1	1	0	1	0	1
Adenylosuccinate lyase	27	1	1	1	1	2	1
ASPIC and UnbV	27	2	2	2	2	2	2
ATP-dependent RNA helicase HrpA	27	0	0	1	0	0	0
Chaperone protein HtpG	27	2	2	1	1	1	1
Competence protein ComM	27	1	1	1	1	2	1
EF hand	27	2	2	3	1	3	2
Lysyl endopeptidase precursor	27	2	3	4	3	4	3
Proline--tRNA ligase	27	1	1	1	1	2	1
Prolipoprotein diacylglyceryl transferase	27	1	1	1	1	2	0
Ribosomal protein S12 methylthiotransferase RimO	27	1	1	1	1	3	2
Thiamine biosynthesis lipoprotein ApbE precursor	27	2	2	2	2	4	1
Toxin RelG	27	2	3	3	3	11	3
Type II secretion system protein D precursor	27	1	3	1	2	2	1
Type III restriction enzyme, res subunit	27	1	2	4	1	7	3
UvrABC system protein B	27	1	2	1	1	3	1
1,4-alpha-glucan branching enzyme GlgB	26	1	2	1	1	2	1
CDP-diacylglycerol--glycerol-3-phosphate 3-phosphatidyltransferase	26	1	1	1	2	2	2
Coenzyme A biosynthesis bifunctional protein CoaBC	26	1	1	1	1	1	1
dTDP-4-amino-4,6-dideoxygalactose transaminase	26	3	1	1	0	1	1
Fimbrial assembly protein (PilN)	26	1	2	2	2	2	2
Lipid A export ATP-binding/permease protein MsbA	26	2	1	1	1	2	2
Putative beta-lactamase HcpC precursor	26	1	2	6	2	8	1
putative permease	26	1	1	1	1	2	1
Pyruvate, phosphate dikinase	26	1	2	1	1	3	1
RecBCD enzyme subunit RecB	26	3	1	1	1	2	1
Ribosomal large subunit pseudouridine synthase D	26	1	2	1	1	2	1
Serine--tRNA ligase	26	1	7	2	1	3	2
Tetrathionate reductase subunit B precursor	26	0	2	2	1	4	2
Threonylcarbamoyl-AMP synthase	26	2	2	2	2	4	2
TonB dependent receptor	26	0	0	0	0	1	1
Transposase, Mutator family	26	0	0	0	1	0	0
tRNA-specific 2-thiouridylase MnmA	26	1	1	1	1	2	1
UDP-N-acetyl-D-glucosamine 6-dehydrogenase	26	1	1	1	1	2	1
2-succinyl-5-enolpyruvyl-6-hydroxy-3-cyclohexene-1-carboxylate synthase	25	1	2	1	1	2	1
3-hydroxyacyl-[acyl-carrier-protein] dehydratase FabZ	25	0	2	1	1	2	1
50S ribosomal protein L20	25	0	1	1	1	1	1
Adenylate kinase	25	2	3	2	2	3	2
Biotin synthase	25	4	2	2	1	4	1
Citrate synthase	25	2	2	1	1	2	1
coproporphyrinogen III oxidase	25	1	2	1	1	2	1
Cysteine--tRNA ligase	25	1	1	1	1	2	1
DNA primase TraC	25	1	1	1	1	2	3
DNA-invertase hin	25	0	0	0	0	1	1
Glutamine-dependent NAD(+) synthetase	25	1	1	1	1	3	1
Lipoprotein-releasing system transmembrane protein LolE	25	1	2	1	1	2	1
Multifunctional CCA protein	25	2	2	2	2	4	2
NAD-dependent malic enzyme	25	1	1	1	1	3	1
Phosphoglucomutase	25	1	1	1	1	2	1
Phosphoglycolate phosphatase	25	1	2	2	2	4	2
Phosphomethylpyrimidine synthase	25	1	1	1	1	2	1
Pilus assembly protein, PilO	25	1	1	1	1	2	1
Pimeloyl-[acyl-carrier protein] methyl ester esterase	25	1	1	1	1	2	1
putative FAD-linked oxidoreductase	25	2	2	2	2	4	2
Rod shape-determining protein RodA	25	1	1	1	1	2	1
Septum site-determining protein MinD	25	2	2	2	2	3	2
Shikimate dehydrogenase	25	1	1	1	1	2	1
Threonine synthase	25	1	1	1	1	1	1
UDP-N-acetylmuramoyl-L-alanyl-D-glutamate--2,6-diaminopimelate ligase	25	1	2	2	2	4	1
Xaa-Pro aminopeptidase	25	1	0	1	1	2	1
(Dimethylallyl)adenosine tRNA methylthiotransferase MiaB	24	1	2	1	1	2	1
3-deoxy-D-manno-octulosonate 8-phosphate phosphatase KdsC	24	1	2	2	1	3	1
3-isopropylmalate dehydrogenase	24	2	1	1	1	2	1
Anthranilate synthase component 1	24	2	1	1	1	1	1
Bacterial SH3 domain protein	24	1	2	3	0	4	0
Cell division protein FtsZ	24	3	3	1	1	4	1
HNH endonuclease	24	1	1	1	1	3	2		`
Imidazole glycerol phosphate synthase subunit HisF	24	1	3	1	1	2	1
Leucine--tRNA ligase	24	1	3	1	1	3	1
PhoH-like protein	24	1	2	2	1	3	2
Phosphoglycerate kinase	24	1	1	1	1	2	1
Poly(A) polymerase I precursor	24	1	1	1	1	2	1
Polyribonucleotide nucleotidyltransferase	24	1	2	1	1	2	1
Polysaccharide biosynthesis protein	24	2	0	1	1	2	1
Primosomal protein N'	24	2	1	1	1	2	1
putative phospholipid-binding lipoprotein MlaA precursor	24	3	2	1	1	1	0
Segregation and condensation protein A	24	1	3	1	1	1	1
Serine/threonine-protein kinase PknB	24	0	1	1	2	4	3
Soluble lytic murein transglycosylase precursor	24	2	3	2	2	3	2
succinate dehydrogenase/fumarate reductase iron-sulfur subunit	24	1	2	1	4	3	1
TPR repeat-containing protein YfgC precursor	24	1	2	2	1	3	1
Type 4 prepilin-like proteins leader peptide-processing enzyme	24	1	2	1	1	3	1
Tyrosine--tRNA ligase	24	1	1	1	1	2	1
30S ribosomal protein S1	23	0	2	2	2	3	2
3-oxoacyl-[acyl-carrier-protein] synthase 3	23	1	1	1	1	1	1
4-hydroxy-tetrahydrodipicolinate reductase	23	1	1	1	1	2	1
4-hydroxy-tetrahydrodipicolinate synthase	23	1	1	1	1	2	1
7-cyano-7-deazaguanine synthase	23	1	1	1	1	2	1
Bifunctional protein GlmU	23	0	1	1	1	2	2
Biotin carboxylase	23	1	1	1	1	2	1
Chaperone SurA precursor	23	1	1	1	1	2	2
Dihydropteroate synthase	23	1	1	1	1	2	1
Dipeptide transport system permease protein DppB	23	0	2	1	3	2	2
DNA primase	23	1	1	1	1	2	1
Elongation factor P	23	1	1	1	1	1	1
Enolase	23	1	1	1	1	2	1
Ferredoxin-dependent glutamate synthase 1	23	1	1	1	1	2	1
FHA domain protein	23	0	1	1	2	4	1
Glutamate-ammonia-ligase adenylyltransferase	23	1	1	1	1	3	1
Glutamate--tRNA ligase	23	1	1	1	1	2	1
Lipid II flippase FtsW	23	1	2	1	1	2	1
Lipid-A-disaccharide synthase	23	1	1	1	1	2	1
Membrane-bound lytic murein transglycosylase D precursor	23	2	1	1	1	2	1
Nitrogen assimilation regulatory protein	23	1	3	3	1	3	2
Nitrogenase molybdenum-iron protein alpha chain	23	0	3	2	0	4	2
Peptide chain release factor 3	23	1	1	1	1	2	2
protease TldD	23	1	2	1	1	2	1
RAMP superfamily protein	23	3	2	2	2	4	1
ribosomal-protein-alanine N-acetyltransferase	23	1	1	1	1	2	0
Spore protein SP21	23	2	2	2	1	4	2
Thiazole synthase	23	1	1	1	1	2	1
Thymidylate kinase	23	1	1	1	1	2	1
tRNA modification GTPase MnmE	23	1	1	1	1	2	1
UDP-N-acetylmuramate--L-alanine ligase	23	1	1	1	1	2	1
UDP-N-acetylmuramoylalanine--D-glutamate ligase	23	1	1	1	1	2	1
2-oxoglutaramate amidase	22	2	1	1	1	2	1
2-oxoglutarate dehydrogenase E1 component	22	2	1	1	1	2	1
3-dehydroquinate synthase	22	1	1	1	1	3	1
3-phosphoshikimate 1-carboxyvinyltransferase	22	2	1	1	1	2	1
50S ribosomal protein L35	22	1	1	1	1	1	1
8-amino-7-oxononanoate synthase	22	1	1	1	1	2	2
Acetylornithine aminotransferase	22	1	1	1	1	2	1
Adenylate cyclase 1	22	1	2	2	1	3	0
Aspartyl/glutamyl-tRNA(Asn/Gln) amidotransferase subunit B	22	1	1	1	1	2	1
bifunctional 3-demethylubiquinone-9 3-methyltransferase/ 2-octaprenyl-6-hydroxy phenol methylase	22	0	3	1	3	1	1
ComEC family competence protein	22	1	1	1	1	2	2
DNA polymerase III subunit alpha	22	2	0	1	1	2	1
DNA polymerase III subunit beta	22	1	1	1	1	2	1
DNA polymerase III subunit delta	22	1	1	1	1	2	1
DNA polymerase III subunit tau	22	1	1	1	1	2	0
DNA utilization protein GntX	22	1	1	1	1	2	1
Epoxyqueuosine reductase	22	1	1	1	1	2	2
Gliding motility regulatory protein	22	2	2	1	2	2	2
Glycerol-3-phosphate dehydrogenase [NAD(P)+]	22	1	1	1	1	3	1
Hydrogenase transcriptional regulatory protein hupR1	22	2	3	3	0	6	3
Inner membrane transport protein YajR	22	1	1	1	1	2	1
Isoleucine--tRNA ligase	22	2	0	1	1	3	1
Methionine gamma-lyase	22	1	2	2	1	4	2
Methionyl-tRNA formyltransferase	22	1	0	1	1	2	1
Nitric oxide reductase subunit B	22	0	2	1	1	2	1
Orotate phosphoribosyltransferase	22	1	1	1	1	2	1
Oxygen-independent coproporphyrinogen-III oxidase	22	2	1	1	1	2	1
Penicillin-binding protein 1B	22	1	1	1	1	2	1
Peptidase M15	22	1	0	1	1	1	1
Phosphoserine phosphatase RsbU	22	2	0	1	1	5	1
Polyphosphate kinase	22	2	1	1	1	2	0
preprotein translocase subunit SecA	22	1	1	1	1	3	1
preprotein translocase subunit SecD	22	2	1	1	1	2	1
putative diguanylate cyclase YegE	22	0	1	1	1	2	1
putative kinase inhibitor	22	0	0	1	1	3	1
Putative transposase DNA-binding domain protein	22	0	4	4	0	6	0
Rhodopirellula transposase	22	3	0	0	5	0	0
Riboflavin biosynthesis protein RibF	22	0	1	1	1	2	1
Ribonuclease 3	22	1	1	1	1	2	1
Ribosomal protein L11 methyltransferase	22	2	2	1	1	2	1
RNA polymerase sigma factor RpoS	22	1	1	1	1	2	1
1-acyl-sn-glycerol-3-phosphate acyltransferase	21	2	2	2	2	4	2
50S ribosomal protein L10	21	1	1	1	1	1	1
Alanine--tRNA ligase	21	1	1	1	1	2	2
Amino-acid acetyltransferase	21	0	1	1	1	2	1
Anthranilate phosphoribosyltransferase	21	1	2	1	1	2	1
Aspartate aminotransferase	21	1	1	1	1	2	1
ATP synthase gamma chain	21	3	1	1	1	3	1
ATP-dependent Clp protease ATP-binding subunit ClpA	21	1	1	1	1	3	2
ATP-dependent Clp protease ATP-binding subunit ClpX	21	1	1	1	1	3	1
Catalase-peroxidase	21	0	1	0	0	3	1
Competence protein A	21	2	1	1	1	3	1
Cyclic di-GMP phosphodiesterase YfgF	21	1	1	1	1	1	1
D-alanine aminotransferase	21	1	1	1	1	2	1
D-glycero-alpha-D-manno-heptose 1-phosphate guanylyltransferase	21	2	2	1	0	3	1
DNA topoisomerase 1	21	0	1	1	1	1	1
DNA-directed RNA polymerase subunit beta'	21	1	1	1	1	4	1
Electron transport complex protein rnfB	21	3	3	3	3	7	2
Fumarate reductase flavoprotein subunit	21	3	1	1	1	2	1
Gamma-glutamyl phosphate reductase	21	1	1	1	1	2	1
GTP cyclohydrolase FolE2	21	1	1	1	1	2	1
GTPase Der	21	1	0	1	1	2	1
Heme exporter protein B	21	1	1	1	2	2	1
Histidine--tRNA ligase	21	1	1	1	1	2	1
HIT-like protein	21	1	1	1	1	2	2
Lectin C-type domain protein	21	2	3	4	3	3	1
Malonyl CoA-acyl carrier protein transacylase	21	1	1	1	1	3	1
Methionine--tRNA ligase	21	1	0	1	1	3	1
NAD(P) transhydrogenase subunit beta	21	0	1	0	2	1	1
Nitrogen fixation protein VnfA	21	0	1	1	0	2	1
NYN domain protein	21	0	3	1	1	2	1
Peptide chain release factor 1	21	1	1	1	1	2	1
putative periplasmic serine endoprotease DegP-like precursor	21	0	1	1	1	2	1
recombinase A	21	1	1	1	1	2	1
Ribosomal RNA small subunit methyltransferase E	21	1	2	1	1	2	1
Sensors of blue-light using FAD	21	1	2	2	1	4	3
Serine/threonine-protein kinase StkP	21	0	1	1	1	2	1
Signal recognition particle receptor FtsY	21	1	1	1	1	2	1
Thiamine-monophosphate kinase	21	1	1	1	1	3	1
tRNA pseudouridine synthase A	21	1	1	1	1	2	1
Ubiquinone/menaquinone biosynthesis C-methyltransferase UbiE	21	3	2	3	2	4	2
UDP-2,3-diacylglucosamine hydrolase	21	1	1	1	1	2	1
UDP-N-acetylmuramoyl-tripeptide--D-alanyl-D-alanine ligase	21	0	1	1	1	2	1
2-C-methyl-D-erythritol 4-phosphate cytidylyltransferase	20	1	1	1	1	2	1
2-oxoglutarate oxidoreductase subunit KorA	20	0	1	1	1	2	1
3-deoxy-D-manno-octulosonic acid transferase	20	1	2	1	1	3	1
3-methyl-2-oxobutanoate hydroxymethyltransferase	20	1	1	1	1	2	1
50S ribosomal protein L25	20	0	1	1	1	1	1
6-pyruvoyl tetrahydropterin synthase	20	1	1	1	0	2	0
Adenosylhomocysteinase	20	0	1	1	1	2	1
anaerobic ribonucleoside triphosphate reductase	20	0	1	1	0	4	1
Arabinose 5-phosphate isomerase KdsD	20	1	1	1	2	3	2
Argininosuccinate synthase	20	1	1	1	1	1	1
ATP synthase subunit beta	20	1	1	1	1	4	1
ATP-dependent DNA helicase RecQ	20	1	0	1	1	1	0
Bifunctional ligase/repressor BirA	20	1	0	1	1	2	1
Bifunctional protein FolD protein	20	1	1	1	1	2	1
C4-dicarboxylic acid transporter DauA	20	0	1	1	1	2	1
Cysteine desulfurase	20	1	1	1	1	2	1
Cytidylate kinase	20	0	2	2	1	5	1
Cytosol aminopeptidase	20	2	1	1	1	2	1
Diaminopimelate epimerase	20	2	1	1	1	1	1
DNA mismatch repair protein MutL	20	1	1	1	1	3	1
dTDP-4-dehydrorhamnose 3,5-epimerase	20	1	1	1	1	2	1
Elongation factor 4	20	1	2	1	1	2	0
Ferredoxin	20	2	1	1	1	2	1
Ferrochelatase	20	1	0	1	1	2	1
GTP pyrophosphokinase	20	1	1	1	1	2	1
Histidinol-phosphate aminotransferase 2	20	3	0	1	2	2	1
leucine/isoleucine/valine transporter permease subunit	20	1	6	1	1	0	2
Magnesium and cobalt efflux protein CorC	20	2	1	1	1	2	1
Molybdopterin-synthase adenylyltransferase	20	1	3	2	3	5	0
Na(+)-translocating NADH-quinone reductase subunit B	20	0	2	2	0	4	2
N-acetylmuramoyl-L-alanine amidase AmiC precursor	20	1	1	1	0	2	1
Neisseria PilC protein	20	1	1	1	1	2	1
Octanoyltransferase	20	1	1	1	1	2	1
Outer-membrane lipoprotein carrier protein precursor	20	1	1	1	1	2	1
Penicillin-insensitive murein endopeptidase precursor	20	1	1	1	1	2	1
Phosphoribosylamine--glycine ligase	20	0	1	1	1	1	1
Phosphoserine aminotransferase	20	1	1	1	1	2	1
Porphobilinogen deaminase	20	1	1	1	1	2	1
putative kinase inhibitor protein	20	0	1	1	1	4	0
putative lipoprotein YiaD precursor	20	0	1	0	1	2	0
putative protease YhbU precursor	20	1	1	1	1	2	1
Ribonuclease PH	20	1	2	1	1	2	1
Ribonuclease VapC11	20	1	0	1	0	2	1
Ribulose bisphosphate carboxylase small chain 1	20	0	1	1	1	1	1
S-adenosylmethionine:tRNA ribosyltransferase-isomerase	20	2	3	1	1	2	1
Sensor protein KdpD	20	2	1	1	1	2	1
Succinyl-CoA ligase [ADP-forming] subunit alpha	20	1	1	1	2	2	1
Succinyl-CoA ligase [ADP-forming] subunit beta	20	2	2	1	2	2	1
Sulfate adenylyltransferase	20	1	1	1	1	3	1
Thymidylate synthase	20	1	1	1	1	2	1
Transcription elongation factor GreA	20	1	1	1	1	2	1
Trigger factor	20	1	1	1	1	2	1
Triosephosphate isomerase	20	1	1	1	1	2	1
tRNA-Glu(ctc)	20	1	1	1	1	2	1
Tryptophan--tRNA ligase	20	0	1	1	1	3	1
UDP-N-acetylglucosamine--N-acetylmuramyl-(pentapeptide) pyrophosphoryl-undecaprenol N-acetylglucosamine transferase	20	1	1	1	1	2	1
Uracil DNA glycosylase superfamily protein	20	1	1	1	1	2	1
1-deoxy-D-xylulose 5-phosphate reductoisomerase	19	1	1	1	1	2	1
23S rRNA (uracil(1939)-C(5))-methyltransferase RlmD	19	1	1	1	1	2	1
3-isopropylmalate dehydratase large subunit	19	0	1	1	1	2	1
50S ribosomal protein L11	19	1	1	1	1	2	1
Acyl-CoA thioester hydrolase YbgC	19	1	1	1	1	2	1
Anaerobic sulfatase-maturating enzyme	19	0	2	0	1	1	0
Arginine--tRNA ligase	19	2	1	1	1	2	1
ATP phosphoribosyltransferase	19	1	1	1	1	1	1
ATP synthase subunit alpha	19	0	1	1	1	0	1
ATP-dependent DNA helicase RecG	19	1	1	1	1	2	1
ATP-dependent RNA helicase DeaD	19	1	1	1	1	2	1
Bifunctional uridylyltransferase/uridylyl-removing enzyme	19	1	1	1	1	2	1
D-alanine--D-alanine ligase	19	1	1	1	1	2	1
Dihydroorotate dehydrogenase (quinone)	19	1	1	1	1	2	1
DNA gyrase subunit B	19	1	2	1	1	2	1
DNA ligase	19	1	1	1	1	2	1
DNA-binding transcriptional dual regulator Crp	19	1	3	2	1	3	1
DNA-directed RNA polymerase subunit beta	19	2	1	1	1	4	2
Elongation factor Tu	19	1	4	2	1	3	2
Fibronectin type III domain protein	19	1	1	0	4	1	1
Glucokinase	19	1	1	1	1	2	1
Glucose-6-phosphate isomerase	19	5	1	1	1	2	1
Glutamate-1-semialdehyde 2,1-aminomutase	19	1	1	1	1	2	1
Heat shock protein 15	19	0	1	1	1	2	1
Heat-inducible transcription repressor HrcA	19	1	1	1	1	2	1
Imidazole glycerol phosphate synthase subunit HisH 1	19	1	1	1	1	2	1
Imidazoleglycerol-phosphate dehydratase	19	2	1	1	1	2	1
Kelch motif protein	19	3	5	3	7	3	3
L-aspartate oxidase	19	1	1	1	1	2	1
Lysine--tRNA ligase	19	0	2	1	1	2	1
Magnesium transport protein CorA	19	1	1	1	1	1	1
Malonyl-[acyl-carrier protein] O-methyltransferase	19	1	0	1	1	2	1
Membrane-bound lytic murein transglycosylase B precursor	19	1	1	1	1	2	2
Methyl-accepting chemotaxis protein (MCP) signaling domain protein	19	3	0	0	0	3	0
Modulator of FtsH protease HflC	19	0	1	2	1	3	2
Multidrug resistance protein MdtC	19	2	1	1	1	2	1
Murein hydrolase activator NlpD precursor	19	1	1	1	1	2	1
Nitrogenase molybdenum-iron protein beta chain	19	0	2	2	0	4	2
O-succinylhomoserine sulfhydrylase	19	1	1	1	1	3	2
Peptide chain release factor 2	19	1	1	1	1	2	1
Phospho-N-acetylmuramoyl-pentapeptide-transferase	19	1	1	1	1	2	1
Poly(R)-hydroxyalkanoic acid synthase subunit (PHA_synth_III_E)	19	1	1	1	1	2	1
P-protein	19	1	1	1	1	2	1
putative inorganic polyphosphate/ATP-NAD kinase	19	1	1	1	1	2	0
putative metallo-hydrolase	19	1	0	1	1	2	1
putative oxidoreductase YciK	19	2	0	1	1	2	1
Putative peptidoglycan binding domain protein	19	0	0	2	0	2	0
putative peptidoglycan biosynthesis protein MurJ	19	2	1	2	1	4	2
putative transcriptional regulatory protein	19	1	1	1	1	2	1
Pyrroline-5-carboxylate reductase	19	1	1	1	1	2	1
Riboflavin synthase	19	1	1	1	1	2	1
Ribosomal large subunit pseudouridine synthase B	19	1	1	1	1	2	1
Ribosomal protein S6 modification protein	19	1	1	1	1	1	1
Ribosomal RNA large subunit methyltransferase H	19	1	1	1	1	2	1
Ribosomal RNA small subunit methyltransferase A	19	1	1	1	1	2	1
S-methyl-5'-thioinosine phosphorylase	19	2	1	1	1	2	1
SsrA-binding protein	19	1	2	1	1	2	1
Stage V sporulation protein D	19	2	1	1	2	2	1
Thiamine-phosphate synthase	19	2	1	1	2	2	1
Thiol:disulfide interchange protein DsbC precursor	19	0	1	1	1	2	1
Toxin RelK	19	2	1	0	1	2	0
Transcriptional activator protein Anr	19	0	1	1	0	3	1
tRNA (cytidine(34)-2'-O)-methyltransferase	19	1	1	1	1	2	1
tRNA (guanine-N(7)-)-methyltransferase	19	1	1	1	1	2	1
Type III pantothenate kinase	19	1	0	1	1	2	1
UDP-2-acetamido-2-deoxy-3-oxo-D-glucuronate aminotransferase	19	1	0	1	1	2	1
UDP-3-O-[3-hydroxymyristoyl] N-acetylglucosamine deacetylase	19	1	0	1	1	2	2
UDP-N-acetyl-alpha-D-glucosamine C6 dehydratase	19	0	1	1	1	2	1
Undecaprenyl-diphosphatase	19	1	1	1	1	2	1
2,3-bisphosphoglycerate-independent phosphoglycerate mutase	18	1	3	1	1	2	1
2-oxoglutarate carboxylase large subunit	18	1	1	1	1	1	1
30S ribosomal protein S20	18	1	1	1	1	2	1
4-hydroxy-3-methylbut-2-enyl diphosphate reductase	18	1	1	1	1	2	1
50S ribosomal protein L3 glutamine methyltransferase	18	1	1	2	1	2	1
5-methylthioadenosine/S-adenosylhomocysteine deaminase	18	1	1	1	1	2	1
5'-nucleotidase SurE	18	1	1	2	1	2	2
7-carboxy-7-deazaguanine synthase	18	1	1	1	1	2	1
Acetylglutamate kinase	18	0	0	1	1	1	1
Adenosylmethionine-8-amino-7-oxononanoate aminotransferase	18	1	1	1	1	1	1
ADP-ribosylglycohydrolase	18	1	0	0	1	1	1
Aminodeoxychorismate synthase component 1	18	1	1	1	1	2	1
Antitoxin igA-2	18	1	0	2	1	3	0
Apolipoprotein N-acyltransferase	18	3	1	1	2	2	1
Arginine biosynthesis bifunctional protein ArgJ	18	2	1	1	1	2	1
ATP-dependent protease ATPase subunit HslU	18	1	1	1	1	2	1
Bifunctional NAD(P)H-hydrate repair enzyme Nnr	18	0	1	1	1	2	1
Branched-chain-amino-acid aminotransferase	18	1	4	1	1	1	1
Chaperone protein HscA	18	0	1	1	1	2	1
Colicin V production protein	18	1	1	1	1	2	1
cyclohexadienyl dehydrogenase	18	1	1	1	1	2	1
Cysteine synthase B	18	1	1	1	1	2	1
Cytochrome c oxidase subunit 3	18	1	1	2	2	3	0
Cytochrome c-type biogenesis protein CcmF	18	1	1	1	1	2	1
Delta-aminolevulinic acid dehydratase	18	1	1	1	1	2	1
Deoxycytidine triphosphate deaminase	18	1	1	1	2	1	1
D-glycero-beta-D-manno-heptose-1,7-bisphosphate 7-phosphatase	18	1	2	1	1	1	2
DNA polymerase III subunit chi	18	1	1	1	2	2	1
Exodeoxyribonuclease I	18	0	1	1	2	2	1
Glutamyl-tRNA(Gln) amidotransferase subunit A	18	1	1	1	1	2	1
Glutaredoxin-3	18	0	1	1	1	2	2
HEPN domain protein	18	0	2	1	2	1	1
HicB family protein	18	3	1	1	1	5	0
Histidinol dehydrogenase	18	1	1	1	1	1	2
Inner membrane protein YpjD	18	1	1	1	1	2	1
Iron-binding protein IscA	18	1	1	2	1	3	1
Iron-sulfur cluster insertion protein ErpA	18	1	1	1	1	3	1
Laccase domain protein YfiH	18	1	1	1	1	1	1
Lipoyl synthase	18	0	1	1	1	2	1
Lysine/ornithine decarboxylase	18	1	1	1	1	2	1
Methylthioribose-1-phosphate isomerase	18	1	1	1	1	3	1
Modulator of FtsH protease HflK	18	2	1	2	2	2	1
mRNA interferase HigB	18	3	1	2	1	1	2
murein L,D-transpeptidase	18	0	1	1	1	2	1
muropeptide transporter	18	1	1	1	1	2	1
N5-carboxyaminoimidazole ribonucleotide mutase	18	1	0	1	1	2	1
Orotidine 5'-phosphate decarboxylase	18	0	1	1	1	2	1
OsmC-like protein	18	2	2	2	2	3	2
Outer membrane protein A precursor	18	1	0	1	1	1	1
Phosphoribosylformylglycinamidine cyclo-ligase	18	1	2	1	1	2	1
Phosphoribosylglycinamide formyltransferase	18	1	0	1	1	2	1
Polar-differentiation response regulator DivK	18	2	1	0	0	2	0
putative GTP-binding protein EngB	18	2	1	1	1	2	1
putative type I restriction enzymeP M protein	18	0	4	6	3	9	4
putative undecaprenyl-phosphate N-acetylglucosaminyl 1-phosphate transferase	18	0	1	1	1	2	1
Ribonuclease E	18	0	1	1	1	2	0
Ribonuclease HII	18	1	1	1	1	2	1
Ribose-phosphate pyrophosphokinase	18	0	1	1	1	2	1
Ribosomal silencing factor RsfS	18	1	1	1	1	2	1
RlpA-like protein precursor	18	2	1	1	1	2	1
RNA polymerase sigma factor RpoD	18	1	1	1	1	2	1
RNA polymerase sigma-54 factor	18	1	1	1	1	2	0
Rod shape-determining protein MreB	18	0	1	1	1	3	1
Sec-independent protein translocase protein TatC	18	2	2	1	1	2	1
Sensor protein FixL	18	0	1	1	1	1	1
Signal peptidase I	18	1	0	1	1	2	1
Threonine--tRNA ligase	18	1	1	1	1	1	1
tol-pal system protein YbgF	18	1	2	2	1	3	2
Translation initiation factor IF-2	18	0	2	1	1	2	1
tRNA threonylcarbamoyladenosine biosynthesis protein TsaE	18	1	1	1	1	2	1
tRNA-Arg(acg)	18	1	1	1	1	2	1
tRNA-Pro(tgg)	18	1	1	1	1	1	1
Tryptophan synthase alpha chain	18	2	1	1	1	2	1
Tryptophan synthase beta chain	18	2	1	1	1	2	1
Type II transport protein GspH	18	2	1	1	0	0	1
UDP-3-O-[3-hydroxymyristoyl] glucosamine N-acyltransferase	18	2	2	2	2	3	2
Undecaprenyl-phosphate mannosyltransferase	18	3	0	1	1	6	2
Yqey-like protein	18	1	2	1	1	2	1
2-C-methyl-D-erythritol 2,4-cyclodiphosphate synthase	17	1	1	1	1	2	1
4-diphosphocytidyl-2-C-methyl-D-erythritol kinase	17	1	1	1	1	2	1
50S ribosomal protein L1	17	1	1	1	1	2	1
50S ribosomal protein L21	17	1	1	1	1	2	1
6,7-dimethyl-8-ribityllumazine synthase	17	1	1	1	1	3	1
Acetyl-coenzyme A carboxylase carboxyl transferase subunit alpha	17	1	1	1	1	2	1
Adenylosuccinate synthetase	17	0	1	1	1	2	1
AhpC/TSA family protein	17	1	1	1	1	1	1
Alanine racemase, biosynthetic	17	1	1	1	1	2	1
Aspartate 1-decarboxylase precursor	17	1	1	1	1	3	1
ATP-dependent dethiobiotin synthetase BioD 1	17	1	1	1	1	2	1
Beta-hexosaminidase	17	0	1	1	1	2	1
Bifunctional protein Aas	17	1	1	1	1	2	1
Bifunctional protein FolC	17	0	1	1	1	2	2
Cell division protein FtsA	17	1	1	1	1	2	1
Cytochrome c biogenesis ATP-binding export protein CcmA	17	1	1	1	1	2	1
Cytochrome c-type biogenesis protein CcmE	17	1	1	1	1	2	1
DNA helicase II	17	3	1	1	1	2	1
DNA polymerase III subunit delta'	17	1	1	1	1	2	1
DNA translocase FtsK	17	2	2	1	1	2	1
ECF RNA polymerase sigma-E factor	17	1	2	1	1	3	1
FG-GAP repeat protein	17	0	1	1	1	3	1
glmZ(sRNA)-inactivating NTPase	17	1	1	1	1	2	1
Glutamine--fructose-6-phosphate aminotransferase [isomerizing]	17	2	1	1	1	2	1
Glycine--tRNA ligase beta subunit	17	1	1	1	1	2	1
Guanylate kinase	17	1	1	1	1	2	1
Homoserine dehydrogenase	17	1	1	1	1	2	1
Indole-3-glycerol phosphate synthase	17	1	1	1	1	2	1
Inner membrane protein CreD	17	1	1	1	1	2	1
ISXO2-like transposase domain protein	17	0	0	0	0	0	0
Leucine-, isoleucine-, valine-, threonine-, and alanine-binding protein precursor	17	0	0	1	2	2	2
LL-diaminopimelate aminotransferase	17	1	1	1	1	2	1
Macrolide export protein MacA	17	1	0	1	1	2	1
Malate dehydrogenase	17	1	1	1	1	3	2
Methionine aminopeptidase	17	1	2	1	1	2	1
N-(5'-phosphoribosyl)anthranilate isomerase	17	1	1	1	1	2	1
Na(+)/H(+) antiporter subunit A	17	1	1	1	1	2	1
O-acetyltransferase OatA	17	2	3	2	3	3	0
Outer membrane protein assembly factor BamB precursor	17	1	2	1	1	2	1
PAP2 superfamily protein	17	1	1	1	1	1	1
Peptidyl-tRNA hydrolase	17	1	0	1	1	2	1
Phenylalanine--tRNA ligase beta subunit	17	1	1	1	1	1	1
Phosphate import ATP-binding protein PstB	17	0	1	1	1	1	1
Phosphate transport system permease protein PstC	17	1	1	1	1	2	1
Phosphate-binding protein PstS precursor	17	1	1	1	2	3	1
Phosphatidylserine decarboxylase proenzyme	17	2	1	1	1	3	2
Phosphopantetheine adenylyltransferase	17	1	1	1	1	2	1
Protein kinase domain protein	17	0	1	1	0	2	1
putative nicotinate-nucleotide adenylyltransferase	17	1	1	1	1	1	1
Ribonuclease G	17	1	2	1	1	2	1
Ribose-5-phosphate isomerase A	17	1	1	1	1	2	1
Ribosomal RNA small subunit methyltransferase D	17	1	1	1	1	2	1
Ribosomal RNA small subunit methyltransferase H	17	2	1	1	1	2	1
Ribosome hibernation promoting factor	17	1	1	1	1	2	1
RNA polymerase sigma factor RpoH	17	1	1	1	1	2	1
SH3 domain-containing protein	17	1	1	1	1	2	1
Signal recognition particle protein	17	1	1	1	1	1	1
Single-stranded-DNA-specific exonuclease RecJ	17	0	1	1	0	2	1
Sodium-dependent dicarboxylate transporter SdcS	17	1	1	1	1	2	1
Sulfur carrier protein ThiS	17	1	1	1	1	2	1
Toxin HigB-2	17	1	0	1	2	0	0
tRNA (guanine-N(1)-)-methyltransferase	17	1	1	1	1	2	1
type I restriction enzyme EcoKI subunit R	17	0	2	2	0	3	2
Ubiquinone biosynthesis O-methyltransferase	17	1	3	1	1	2	1
Undecaprenyl phosphate-alpha-4-amino-4-deoxy-L-arabinose arabinosyl transferase	17	1	1	1	3	4	1
XisI protein	17	1	1	3	0	3	1
2,3,4,5-tetrahydropyridine-2,6-dicarboxylate N-succinyltransferase	16	1	1	1	1	2	1
2-dehydro-3-deoxyphosphooctonate aldolase	16	1	1	1	1	2	1
4-hydroxy-3-methylbut-2-en-1-yl diphosphate synthase	16	2	1	1	1	2	2
50S ribosomal protein L19	16	1	1	1	1	2	1
50S ribosomal protein L33	16	1	1	1	1	1	1
60 kDa chaperonin	16	1	1	1	1	1	0
6-phosphofructokinase 1	16	1	0	0	1	0	0
ABC transporter ATP-binding/permease protein	16	0	2	2	1	2	2
Acetoacetyl-CoA reductase	16	2	1	1	1	1	1
Acetolactate synthase isozyme 3 large subunit	16	1	2	1	1	2	1
Acetolactate synthase isozyme 3 small subunit	16	1	1	1	1	2	1
Acetyl-coenzyme A carboxylase carboxyl transferase subunit beta	16	1	1	1	1	2	1
Acetyl-coenzyme A synthetase	16	1	1	1	1	2	1
Acetyltransferase (GNAT) family protein	16	0	1	2	0	1	1
Adenosine kinase	16	1	1	1	1	2	0
Amidophosphoribosyltransferase	16	1	1	1	1	1	1
Aminomethyltransferase	16	2	1	1	1	2	1
Aspartokinase	16	1	1	1	1	2	1
ATP-dependent Clp protease adapter protein ClpS	16	0	1	1	1	2	1
ATP-dependent Clp protease proteolytic subunit precursor	16	0	1	0	1	3	1
Autoinducer 2 sensor kinase/phosphatase LuxQ	16	0	3	4	4	5	3
Carbohydrate-selective porin, OprB family	16	0	1	2	2	2	1
Carbon storage regulator	16	1	1	1	1	3	1
Carboxynorspermidine/carboxyspermidine decarboxylase	16	1	1	1	1	2	1
Cell division topological specificity factor	16	1	1	1	1	2	1
Chorismate synthase	16	1	2	1	1	2	1
Cyclic nucleotide-binding domain protein	16	0	2	0	0	1	1
Cytochrome c-type biogenesis protein CcmH precursor	16	2	1	1	2	2	1
Dihydrolipoyl dehydrogenase	16	1	1	1	1	2	1
Dihydrolipoyllysine-residue succinyltransferase component of 2-oxoglutarate dehydrogenase complex	16	1	1	1	1	2	1
Dihydroneopterin aldolase	16	1	1	1	1	2	1
Dinitrogenase iron-molybdenum cofactor	16	1	1	1	1	2	1
dITP/XTP pyrophosphatase	16	1	1	1	1	2	1
dTDP-4-amino-4,6-dideoxy-D-glucose acyltransferase	16	2	2	1	1	0	1
Dual-specificity RNA methyltransferase RlmN	16	2	1	1	1	1	1
Endoribonuclease YbeY	16	1	1	1	1	2	1
FeoC like transcriptional regulator	16	0	0	1	1	2	1
Frizzy aggregation protein FrzCD	16	3	2	1	4	3	1
Glutamate-pyruvate aminotransferase AlaC	16	1	1	1	1	2	1
GMP synthase [glutamine-hydrolyzing]	16	1	3	1	2	3	2
HEAT repeat protein	16	0	0	0	0	1	0
Heme A synthase	16	1	0	1	1	1	1
Inner membrane protein YbbJ	16	0	1	1	1	2	1
Lipopolysaccharide export system permease protein LptG	16	2	1	1	1	2	1
L-lysine 2,3-aminomutase	16	1	1	1	1	2	1
Methane monooxygenase component C	16	1	1	1	0	2	1
Methenyltetrahydrofolate cyclohydrolase	16	1	1	1	1	2	1
Modulator of FtsH protease YccA	16	1	0	1	1	1	1
N-acetyl-gamma-glutamyl-phosphate reductase	16	0	1	1	1	2	1
Nitrogen regulation protein NR(I)	16	1	0	0	1	1	1
NTE family protein RssA	16	1	1	1	1	2	1
Pantothenate synthetase	16	1	1	1	1	2	1
Penicillin binding protein transpeptidase domain protein	16	1	1	1	1	1	1
Peptidase family U32	16	1	1	1	1	3	0
Peptidyl-prolyl cis-trans isomerase B	16	0	1	1	0	2	1
Peptidyl-prolyl cis-trans isomerase D	16	1	1	1	1	1	1
Persistence and stress-resistance toxin PasT	16	1	1	1	1	1	1
Phosphoheptose isomerase	16	1	2	1	1	1	1
preprotein translocase subunit SecF	16	2	1	1	1	2	1
Protein-export protein SecB	16	1	1	1	1	2	1
putative aromatic acid decarboxylase	16	1	1	1	1	2	1
putative DNA endonuclease SmrA	16	2	1	1	1	1	1
putative lyase	16	1	1	2	1	2	1
putative parvulin-type peptidyl-prolyl cis-trans isomerase precursor	16	0	1	1	1	2	1
Pyruvate formate-lyase 1-activating enzyme	16	0	1	1	1	4	1
Quinolinate synthase A	16	2	1	1	1	3	1
Rhamnan synthesis protein F	16	0	1	1	0	1	2
ribonuclease Z	16	1	1	1	1	3	1
Ribosomal large subunit pseudouridine synthase C	16	1	1	1	1	2	1
Ribosomal RNA small subunit methyltransferase G	16	1	2	1	1	2	1
Ribosomal RNA small subunit methyltransferase I	16	1	1	1	1	2	1
RNA-splicing ligase RtcB	16	2	1	1	1	2	1
Sensory/regulatory protein RpfC	16	0	1	0	0	2	2
Sulfurtransferase TusA	16	2	1	1	1	1	1
Sulphur oxidation protein SoxZ	16	1	1	1	2	1	1
Superoxide dismutase [Fe]	16	2	1	1	1	1	1
Tail-specific protease precursor	16	2	1	1	1	4	1
Thiosulfate sulfurtransferase GlpE	16	0	1	2	1	3	1
Transposase IS116/IS110/IS902 family protein	16	0	0	0	0	0	0
tRNA 2-thiocytidine biosynthesis protein TtcA	16	1	1	1	1	2	1
tRNA pseudouridine synthase B	16	1	1	1	1	2	1
tRNA threonylcarbamoyladenosine biosynthesis protein TsaB	16	1	1	1	1	2	1
tRNA-Leu(caa)	16	1	1	1	1	2	1
tRNA-Leu(taa)	16	1	1	1	1	2	1
tRNA-Phe(gaa)	16	4	1	1	1	2	1
tRNA-Pro(ggg)	16	1	1	1	1	2	1
UDP-glucose 6-dehydrogenase TuaD	16	1	1	1	1	2	2
UDP-N-acetylenolpyruvoylglucosamine reductase	16	1	1	1	1	2	1
UvrABC system protein C	16	1	1	1	1	2	0
Vault protein inter-alpha-trypsin	16	0	1	1	0	1	1
XisH protein	16	2	0	2	1	4	2
1,6-anhydro-N-acetylmuramyl-L-alanine amidase AmpD	15	0	0	1	1	2	1
30S ribosomal protein S7	15	1	1	1	1	2	1
5,10-methylenetetrahydrofolate reductase	15	1	1	1	1	2	1
50S ribosomal protein L9	15	2	1	1	1	1	1
adenylylsulfate reductase subunit alpha	15	0	1	1	1	0	3
Anaerobic glycerol-3-phosphate dehydrogenase subunit C	15	0	1	2	1	1	1
arginyl-tRNA-protein transferase	15	1	2	2	1	2	1
Aspartate carbamoyltransferase	15	1	1	1	1	3	1
ATP-dependent protease subunit HslV	15	1	1	1	1	1	1
Bifunctional (p)ppGpp synthase/hydrolase SpoT	15	0	0	1	1	1	0
cAMP receptor protein	15	0	1	2	2	2	0
Carbamoyltransferase HypF	15	0	1	1	1	2	2
Cell division protein FtsB	15	1	1	1	1	2	1
Cell division protein ZapD	15	1	1	1	1	2	0
Cell division protein ZipA	15	1	1	1	1	1	1
CHAD domain protein	15	1	1	1	0	2	0
CTP synthase	15	0	1	1	1	3	1
Cytochrome c551 peroxidase precursor	15	1	1	1	1	1	1
D-alanyl-D-alanine carboxypeptidase DacC precursor	15	0	1	1	1	1	1
D-alanyl-D-alanine endopeptidase precursor	15	1	1	1	1	2	1
DNA-directed RNA polymerase subunit omega	15	1	1	1	2	2	1
dTDP-4-amino-4,6-dideoxy-D-glucose transaminase	15	2	1	1	0	0	0
Fumarate reductase iron-sulfur subunit	15	1	1	1	1	2	1
GDP-L-fucose synthase	15	0	0	1	1	0	0
General secretion pathway protein M	15	1	1	1	1	2	1
HPr kinase/phosphorylase	15	0	2	1	0	2	2
HTH-type transcriptional regulator IscR	15	0	1	1	1	2	1
Inner membrane transport permease YadH	15	0	2	1	1	2	1
Inositol-1-monophosphatase	15	1	1	1	1	2	1
Lipoprotein signal peptidase	15	1	1	1	1	1	1
LPS-assembly protein LptD precursor	15	1	1	1	1	1	1
Modification methylase MboII	15	0	3	2	0	5	2
Modification methylase RsrI	15	1	1	2	2	4	3
mRNA interferase RelE	15	1	2	2	1	1	1
NADPH-dependent 7-cyano-7-deazaguanine reductase	15	1	1	1	1	1	1
Nicotinamide-nucleotide amidohydrolase PncC	15	1	1	1	1	1	1
Nitrogen regulation protein NR(II)	15	0	1	1	0	2	1
Nucleotidyltransferase substrate binding protein like protein	15	1	1	1	1	1	1
Octaprenyl-diphosphate synthase	15	1	1	1	1	1	1
Outer membrane protein assembly factor BamA precursor	15	1	1	1	2	2	1
Outer membrane protein assembly factor BamD precursor	15	1	4	1	1	2	1
Outer membrane protein TolC precursor	15	1	1	1	0	1	0
Outer membrane protein transport protein (OMPP1/FadL/TodX)	15	1	1	1	2	1	2
Phenylalanine--tRNA ligase alpha subunit	15	1	1	1	1	2	1
Phosphate acyltransferase	15	2	1	1	1	2	1
Phosphate transport system permease protein PstA	15	1	1	1	1	2	1
Phospho-2-dehydro-3-deoxyheptonate aldolase, Phe-sensitive	15	1	1	1	1	2	1
Phosphoribulokinase, plasmid	15	0	1	1	1	2	1
Potassium-transporting ATPase C chain	15	1	1	1	1	1	1
preprotein translocase subunit YajC	15	1	1	1	1	2	1
Putative aliphatic sulfonates transport permease protein SsuC	15	1	1	2	1	4	2
putative biofilm formation methyltransferase WspC	15	1	1	1	1	2	1
putative glycerol-3-phosphate acyltransferase	15	1	1	1	1	2	1
putative HTH-type transcriptional regulator YgaV	15	1	1	1	1	1	1
Putative K(+)-stimulated pyrophosphate-energized sodium pump	15	2	1	1	1	4	0
Putative multidrug export ATP-binding/permease protein	15	0	1	0	0	0	2
putative protein kinase UbiB	15	1	1	1	1	2	1
Putative universal stress protein	15	1	1	1	1	2	1
Replicative DNA helicase	15	1	1	1	1	2	1
Riboflavin biosynthesis protein RibBA	15	1	1	1	1	2	1
Riboflavin biosynthesis protein RibD	15	1	1	1	1	0	1
ribonuclease BN/unknown domain fusion protein	15	1	1	1	1	2	1
Ribonuclease VapC1	15	3	1	2	3	4	1
Ribosomal RNA large subunit methyltransferase I	15	0	1	1	1	2	0
Ribosome-binding ATPase YchF	15	1	4	1	1	2	1
Ribulose bisphosphate carboxylase large chain 1	15	0	2	1	1	1	1
Rubrerythrin	15	1	1	1	1	2	1
S-adenosylmethionine synthase	15	1	1	1	1	2	1
SCP-2 sterol transfer family protein	15	0	1	1	2	2	1
Siroheme synthase	15	1	1	1	1	1	1
SOUL heme-binding protein	15	0	1	1	0	2	1
Stage II sporulation protein E (SpoIIE)	15	1	0	0	0	1	1
sulfur oxidation protein SoxY	15	1	1	1	2	1	1
Thioredoxin reductase	15	1	0	0	1	0	0
tRNA dimethylallyltransferase	15	2	1	1	1	2	1
tRNA-Lys(ttt)	15	1	1	1	1	2	1
tRNA-Thr(tgt)	15	1	1	1	1	2	1
Type II secretion system protein G precursor	15	2	1	1	2	2	1
Type-1 restriction enzyme R protein	15	0	3	1	0	5	2
UDP-3-O-acylglucosamine N-acyltransferase	15	0	1	1	1	2	1
UDP-N-acetylmuramate:L-alanyl-gamma-D-glutamyl-meso-diaminopimelate ligase	15	1	1	1	1	2	1
Uroporphyrinogen decarboxylase	15	1	1	1	1	1	1
UTP--glucose-1-phosphate uridylyltransferase	15	1	0	0	1	0	1
YGGT family protein	15	1	1	1	1	2	1
(3S)-malyl-CoA thioesterase	14	1	1	1	1	2	1
1,4-dihydroxy-2-naphthoate octaprenyltransferase	14	1	1	1	1	2	1
1,4-Dihydroxy-2-naphthoyl-CoA synthase	14	1	3	1	1	4	1
2,3-diketo-5-methylthiopentyl-1-phosphate enolase	14	1	1	1	0	2	1
4'-phosphopantetheinyl transferase sfp	14	1	1	1	0	2	1
ADP-ribose pyrophosphatase	14	0	1	2	1	2	1
Amidase enhancer precursor	14	0	0	1	2	3	1
Antilisterial bacteriocin subtilosin biosynthesis protein AlbA	14	1	0	1	0	1	0
Bis(5'-nucleosyl)-tetraphosphatase, symmetrical	14	1	1	1	1	2	1
Carbon starvation protein A	14	1	1	1	1	2	1
cell division protein DedD	14	0	1	1	1	2	1
CobQ/CobB/MinD/ParA nucleotide binding domain protein	14	1	1	1	1	1	1
Demethylmenaquinone methyltransferase	14	1	2	1	1	3	0
Divalent-cation tolerance protein CutA	14	1	1	1	1	2	1
DNA-binding protein HU-beta	14	0	1	1	1	2	1
dTDP-3-amino-3,6-dideoxy-alpha-D-galactopyranose transaminase	14	1	0	1	1	2	1
dTDP-4-dehydrorhamnose reductase	14	1	2	1	2	2	1
dTDP-glucose 4,6-dehydratase 2	14	2	1	1	2	2	1
Dual specificity phosphatase, catalytic domain	14	2	1	3	4	2	0
Elongation factor P--(R)-beta-lysine ligase	14	1	1	1	1	3	1
Endoglucanase H precursor	14	1	1	1	1	2	1
Fic/DOC family protein	14	0	0	1	1	2	0
Formamidopyrimidine-DNA glycosylase	14	1	1	1	1	2	1
Fumarate reductase cytochrome b subunit	14	0	1	1	1	2	1
glutamine amidotransferase	14	1	1	1	0	1	0
Glutamyl-tRNA reductase	14	1	1	1	1	2	1
GTPase Obg	14	1	0	1	1	1	1
heat shock protein GrpE	14	1	1	1	1	2	1
hybrid sensory histidine kinase BarA	14	0	1	0	0	1	0
Lactate utilization protein A	14	1	1	1	1	1	1
Modification methylase PvuII	14	2	1	2	0	2	1
Na(+)/H(+) antiporter subunit D	14	1	2	1	1	1	1
N-acetylgalactosamine-N,N'-diacetylbacillosaminyl-diphospho-undecaprenol 4-alpha-N-acetylgalactosaminyltransferase	14	1	2	1	1	2	1
N-acetylhexosamine 1-kinase	14	1	0	1	1	2	1
NADH-quinone oxidoreductase subunit G	14	2	1	1	1	1	1
NADH-quinone oxidoreductase subunit K	14	1	1	1	1	2	1
Phosphate regulon sensor protein PhoR	14	1	0	1	1	2	1
Phosphate-specific transport system accessory protein PhoU	14	1	1	1	1	2	1
Phosphatidate cytidylyltransferase	14	1	1	1	1	2	1
Phosphoribosylaminoimidazole-succinocarboxamide synthase	14	1	2	1	1	2	1
Poly-beta-1,6-N-acetyl-D-glucosamine synthase	14	0	1	0	2	0	0
Polysulphide reductase, NrfD	14	2	1	1	1	2	1
Putative ammonia monooxygenase	14	1	1	2	1	2	1
putative CtpA-like serine protease	14	0	1	1	1	2	1
Putative fluoride ion transporter CrcB	14	1	1	1	1	2	1
putative sulfate transporter/MT1781	14	1	1	1	2	1	1
Pyrophosphate--fructose 6-phosphate 1-phosphotransferase	14	0	1	2	1	3	1
Pyruvate kinase II	14	1	1	1	1	2	1
Queuine tRNA-ribosyltransferase	14	1	1	1	1	1	1
Release factor glutamine methyltransferase	14	1	1	1	1	2	1
RNA pyrophosphohydrolase	14	0	1	1	1	2	0
Sodium/hydrogen exchanger family protein	14	0	0	0	0	3	0
Thioredoxin	14	0	0	0	1	0	0
Transketolase	14	1	1	1	1	1	1
tRNA (cytidine/uridine-2'-O-)-methyltransferase TrmJ	14	1	1	1	1	2	1
tRNA-Asp(gtc)	14	1	1	1	1	2	1
tRNA-modifying protein YgfZ	14	1	1	1	1	2	1
tRNA-Ser(cga)	14	1	2	1	1	2	1
tRNA-specific adenosine deaminase	14	1	1	1	1	2	1
tRNA-Val(gac)	14	1	1	1	1	2	1
Tyrosine-protein kinase YwqD	14	0	0	0	0	0	0
23S rRNA (guanosine-2'-O-)-methyltransferase RlmB	13	1	1	1	1	2	1
2-oxoglutarate carboxylase small subunit	13	1	1	1	1	3	1
3 beta-hydroxysteroid dehydrogenase/Delta 5-->4-isomerase	13	0	1	1	1	1	1
30S ribosomal protein S15	13	0	0	1	1	1	1
30S ribosomal protein S16	13	1	1	1	1	2	1
30S ribosomal protein S2	13	0	1	1	1	2	1
30S ribosomal protein S3	13	1	1	1	1	2	1
3-dehydroquinate dehydratase	13	1	1	1	1	2	1
3-deoxy-manno-octulosonate cytidylyltransferase	13	0	3	1	1	2	1
3-hydroxydecanoyl-[acyl-carrier-protein] dehydratase	13	1	1	1	1	2	1
50S ribosomal protein L28	13	1	1	1	1	1	1
50S ribosomal protein L31	13	1	1	1	1	3	1
Acetyl-CoA acetyltransferase	13	1	1	1	1	2	1
Alpha-D-kanosaminyltransferase	13	1	0	1	1	2	1
Anthranilate synthase component 2	13	1	1	1	1	2	1
ATP synthase I chain	13	1	1	1	0	2	1
Bacterial dynamin-like protein	13	1	0	1	1	2	2
bacteriophage N4 receptor, outer membrane subunit	13	0	0	0	0	0	0
Bifunctional protein HldE	13	1	2	1	1	1	1
CAAX amino terminal protease self- immunity	13	0	1	0	1	0	1
Cell division protein FtsL	13	1	1	1	1	1	1
Cell division protein FtsQ	13	1	1	1	1	2	1
Chromate transport protein	13	1	1	1	1	3	1
Cytochrome c-554(548)	13	1	1	2	2	3	1
Denitrification regulatory protein NirQ	13	0	1	1	1	2	1
DNA polymerase III subunit epsilon	13	1	1	1	1	2	1
Doubled CXXCH motif (Paired_CXXCH_1)	13	1	1	1	0	2	1
dTDP-glucose 4,6-dehydratase	13	0	0	0	0	1	0
Elongation factor Ts	13	1	2	1	1	2	1
Enamine/imine deaminase	13	0	0	1	1	1	2
Ferredoxin, 2Fe-2S	13	0	1	1	0	1	1
Ferredoxin--NADP reductase	13	2	1	1	1	2	1
Fimbrial Usher protein	13	0	1	1	1	2	1
Flagellin N-methylase	13	1	0	1	1	2	1
Fructosamine kinase	13	1	0	1	1	2	1
Glucose-1-phosphate thymidylyltransferase	13	0	1	1	2	2	1
Glutamate 5-kinase	13	1	1	1	1	2	1
Glutamine synthetase	13	0	1	1	1	2	1
Green heme protein	13	1	0	1	1	1	1
haloacid dehalogenase-like hydrolase	13	1	1	1	1	2	1
Heme exporter protein D (CcmD)	13	1	1	1	1	2	1
Homoserine O-succinyltransferase	13	1	1	1	1	2	1
Hydrogen peroxide-inducible genes activator	13	0	1	1	0	2	1
Hydrogenase isoenzymes formation protein HypC	13	0	1	1	1	2	1
Integration host factor subunit beta	13	0	1	1	1	2	1
IS1 transposase	13	3	2	0	1	0	3
Ketol-acid reductoisomerase	13	1	1	1	1	2	1
Leucine Rich repeats (2 copies)	13	0	1	1	0	0	0
Lipopolysaccharide export system protein LptA precursor	13	0	1	1	1	2	0
Lipopolysaccharide heptosyltransferase 1	13	1	0	1	1	2	1
LPS-assembly lipoprotein RlpB	13	1	1	1	1	2	1
Modification methylase AplI	13	2	0	1	0	2	2
Modification methylase PaeR7I	13	0	2	2	0	2	1
Na(+)-translocating NADH-quinone reductase subunit C	13	1	2	1	1	3	1
Na(+)-translocating NADH-quinone reductase subunit E	13	0	1	1	0	2	1
Na(+)-translocating NADH-quinone reductase subunit F	13	0	1	1	0	2	1
N-acetylglucosaminyl-diphospho-decaprenol L-rhamnosyltransferase	13	1	1	3	1	4	3
NADH-quinone oxidoreductase subunit I	13	1	1	1	1	2	0
NADH-quinone oxidoreductase subunit N	13	1	1	1	1	3	1
N-ethylmaleimide reductase	13	1	1	1	1	2	2
Nicotinate-nucleotide pyrophosphorylase [carboxylating]	13	1	1	1	1	2	1
NifU-like protein	13	1	1	1	1	2	1
Nucleoid occlusion factor SlmA	13	1	1	1	1	1	1
Oxygen-independent coproporphyrinogen-III oxidase 1	13	2	2	2	1	3	1
PemK-like protein	13	2	1	1	1	1	1
Penicillin-binding protein 1F	13	0	1	1	1	2	1
Penicillin-binding protein 2	13	0	1	1	1	2	1
Persistence and stress-resistance antitoxin PasI	13	1	1	1	1	2	1
phosphoribosyl-AMP cyclohydrolase	13	1	1	1	1	2	1
Phytochrome-like protein cph1	13	0	0	0	0	0	0
Potassium-transporting ATPase A chain	13	1	1	1	1	2	1
Protein GrpE	13	1	1	1	1	3	1
Protein phosphatase 2C	13	1	1	2	1	2	0
putative AAA-ATPase	13	0	0	0	0	0	0
putative ABC transporter ATP-binding protein YxlF	13	0	0	0	0	0	0
putative acetyltransferase	13	1	1	1	1	2	0
putative bifunctional SAT/APS kinase	13	2	2	1	1	2	1
putative decaprenylphosphoryl-beta-D-ribose oxidase	13	1	0	1	1	2	1
putative deoxyribonuclease YcfH	13	1	0	1	1	1	1
putative glycine dehydrogenase (decarboxylating) subunit 2	13	0	1	1	1	2	1
Putative signal peptide peptidase SppA	13	1	1	1	1	2	1
pyrroloquinoline quinone biosynthesis protein PqqE	13	1	0	0	0	1	1
Radical SAM superfamily protein	13	0	3	1	1	2	2
Regulator of sigma-E protease RseP	13	1	1	1	1	2	1
Reverse transcriptase (RNA-dependent DNA polymerase)	13	0	1	0	2	6	1
Ribonuclease P protein component	13	1	1	1	0	2	1
Ribonuclease VapC19	13	1	2	1	0	5	2
Ribosomal RNA large subunit methyltransferase E	13	1	2	1	1	1	1
Ribosomal RNA large subunit methyltransferase J	13	1	1	1	1	2	1
Ribosomal RNA small subunit methyltransferase B	13	1	1	1	1	2	0
RNA polymerase-binding transcription factor DksA	13	1	1	1	1	2	1
Sulfotransferase family protein	13	2	0	1	2	2	0
Surface antigen	13	0	1	0	0	1	0
Teichoic acids export ATP-binding protein TagH	13	1	1	1	3	1	1
Thiol:disulfide interchange protein DsbE	13	2	1	0	1	2	1
Thiol-disulfide oxidoreductase ResA	13	1	0	1	1	1	1
Thioredoxin-1	13	1	2	2	1	2	1
Transketolase 1	13	4	1	1	1	3	2
Translation initiation factor IF-1	13	1	1	1	1	1	1
tRNA-Ala(cgc)	13	1	1	1	1	2	1
tRNA-Cys(gca)	13	1	1	1	1	2	1
tRNA-Gly(ccc)	13	1	1	1	1	2	0
Type I restriction enzyme EcoR124II R protein	13	0	1	1	0	3	3
Type-1 restriction enzyme EcoKI specificity protein	13	0	0	1	0	1	0
Ubiquinol-cytochrome c reductase iron-sulfur subunit	13	0	1	1	1	1	1
UDP-N-acetylglucosamine 1-carboxyvinyltransferase	13	2	1	1	1	2	1
Uridylate kinase	13	1	1	1	1	3	0
1-(5-phosphoribosyl)-5-[(5-phosphoribosylamino)methylideneamino] imidazole-4-carboxamide isomerase	12	1	1	1	1	2	3
10 kDa chaperonin	12	0	1	1	1	1	1
2-succinylbenzoate--CoA ligase	12	1	1	1	1	2	1
30S ribosomal protein S9	12	1	1	1	1	1	0
3-octaprenyl-4-hydroxybenzoate carboxy-lyase	12	1	1	1	2	3	1
50S ribosomal protein L7/L12	12	1	1	1	1	2	1
Antitoxin HicB	12	3	0	1	1	2	1
Arsenate-mycothiol transferase ArsC2	12	1	1	1	1	0	1
Beta-glucanase precursor	12	1	1	1	1	2	1
Biotin carboxyl carrier protein of acetyl-CoA carboxylase	12	1	1	1	1	2	1
Carboxynorspermidine synthase	12	2	1	1	1	2	1
Chaperone protein YajL	12	2	1	1	1	2	1
Cobalt-zinc-cadmium resistance protein CzcA	12	0	2	2	2	2	0
Cobyrinic acid A,C-diamide synthase	12	1	1	1	1	2	1
ComE operon protein 1	12	1	1	1	1	2	1
Cytochrome c-555 precursor	12	0	0	1	1	2	0
Cytoskeleton protein RodZ	12	1	1	1	1	2	1
Ditrans,polycis-undecaprenyl-diphosphate synthase ((2E,6E)-farnesyl-diphosphate specific)	12	1	1	1	1	2	1
DNA-directed RNA polymerase subunit alpha	12	1	1	1	1	1	1
dTDP-4-dehydro-6-deoxyglucose reductase	12	0	0	1	0	0	1
Enoyl-[acyl-carrier-protein] reductase [NADH] FabI	12	0	2	1	1	3	1
Farnesyl diphosphate synthase	12	1	2	1	1	1	1
Ferrous iron transport protein A	12	1	1	1	1	2	1
General stress protein 16U	12	2	0	0	2	1	1
Glutathione transport system permease protein GsiD	12	2	2	2	1	4	1
Glutathione-regulated potassium-efflux system protein KefC	12	1	1	1	1	4	1
Glycine--tRNA ligase alpha subunit	12	0	0	0	0	0	0
Holliday junction ATP-dependent DNA helicase RuvB	12	1	1	1	0	2	1
HPP family protein	12	1	0	1	1	2	1
HupE / UreJ protein	12	0	1	1	1	2	0
Hydrogenase 2 maturation protease	12	0	1	1	1	0	1
Hydroxylamine reductase	12	1	1	1	1	1	1
Hydroxymethylpyrimidine/phosphomethylpyrimidine kinase	12	1	1	1	1	2	1
Iron(3+)-hydroxamate import ATP-binding protein FhuC	12	1	0	0	2	0	0
LysM domain/BON superfamily protein	12	1	2	1	0	0	1
Membrane protein insertase YidC	12	1	1	1	1	2	1
molybdopterin biosynthesis protein MoeB	12	0	0	0	1	1	0
N,N'-diacetylbacillosaminyl-diphospho-undecaprenol alpha-1,3-N-acetylgalactosaminyltransferase	12	1	1	1	1	2	1
Na(+)-translocating NADH-quinone reductase subunit A	12	0	1	1	0	2	1
NADH-quinone oxidoreductase subunit B	12	1	1	1	1	2	1
NADH-quinone oxidoreductase subunit H	12	1	1	1	1	1	1
NADH-quinone oxidoreductase subunit J	12	1	1	1	1	2	1
NADP-dependent malic enzyme	12	2	1	1	1	0	1
NC domain protein	12	0	0	0	0	0	0
Nucleoid-associated protein YbaB	12	1	1	1	1	1	1
Oligoribonuclease	12	3	1	1	1	1	1
Ornithine carbamoyltransferase	12	1	0	1	0	0	0
Outer membrane lipoprotein Blc precursor	12	1	1	1	1	2	1
Outer membrane lipoprotein Omp16 precursor	12	1	0	0	0	1	1
Outer membrane protein OprM precursor	12	0	1	1	1	2	1
peptidase PmbA	12	2	1	1	1	1	1
Peptide methionine sulfoxide reductase MsrB	12	1	1	0	0	0	0
Pilin (bacterial filament)	12	1	3	3	2	2	1
preprotein translocase subunit SecY	12	1	1	1	1	2	2
Proline/betaine transporter	12	1	0	2	0	2	1
Proton/sodium-glutamate symport protein	12	0	1	2	1	3	0
putative ABC transporter ATP-binding protein YbhF	12	1	0	1	1	1	1
Putative aliphatic sulfonates-binding protein precursor	12	0	2	1	1	2	1
putative D,D-dipeptide transport ATP-binding protein DdpF	12	0	0	0	0	0	0
putative diguanylate cyclase	12	0	1	0	0	1	0
putative metallophosphoesterase YhaO	12	0	1	1	1	1	1
Regulator of chromosome condensation (RCC1) repeat protein	12	0	0	1	3	2	0
Rod shape-determining protein MreD	12	1	1	1	1	2	1
Salicylate biosynthesis isochorismate synthase	12	1	1	1	1	2	1
Septum site-determining protein MinC	12	1	1	1	1	2	1
Serine acetyltransferase	12	1	1	1	1	2	1
Serine hydroxymethyltransferase	12	0	0	0	0	0	0
Serine hydroxymethyltransferase 2	12	1	1	1	1	2	1
Single-stranded DNA-binding protein	12	1	1	1	1	2	1
sn-glycerol-3-phosphate dehydrogenase subunit C	12	0	3	3	1	3	3
Sodium Bile acid symporter family protein	12	1	1	1	2	4	1
Spore Coat Protein U domain protein	12	0	0	0	0	0	0
Sporulation related domain protein	12	1	0	1	1	0	0
Stringent starvation protein B	12	0	1	1	1	2	1
Toxin HigB-1	12	2	0	2	1	4	1
Translation initiation factor IF-3	12	1	1	1	1	1	0
transposase/IS protein	12	0	0	0	0	0	0
tRNA-Gly(gcc)	12	0	1	1	1	2	1
tRNA-Ser(gga)	12	0	1	1	1	2	2
Uroporphyrinogen-III synthase	12	1	1	1	0	2	1
(R)-stereoselective amidase	11	0	1	1	1	1	0
2-amino-4-hydroxy-6-hydroxymethyldihydropteridine pyrophosphokinase	11	0	2	1	1	2	1
2Fe-2S ferredoxin	11	0	1	1	1	2	1
2-methylcitrate dehydratase	11	1	1	1	1	2	2
30S ribosomal protein S4	11	2	1	1	1	2	1
50S ribosomal protein L16	11	1	1	1	1	2	1
50S ribosomal protein L24	11	2	1	1	1	2	1
50S ribosomal protein L29	11	1	0	0	1	3	1
50S ribosomal protein L32	11	0	1	1	1	2	1
50S ribosomal protein L4	11	1	1	1	1	3	0
50S ribosomal protein L6	11	0	1	1	1	2	1
ABC-2 family transporter protein	11	0	1	1	1	1	1
acylglycerophosphoethanolamine acyltransferase	11	0	0	0	0	0	0
Adenosine monophosphate-protein transferase SoFic	11	0	0	0	0	0	0
Alginate biosynthesis protein AlgA	11	0	0	0	0	2	0
Aminodeoxychorismate lyase	11	0	1	1	0	1	1
Anti-sigma F factor antagonist	11	1	0	1	0	1	1
ATP-dependent Clp protease proteolytic subunit	11	0	0	0	0	0	0
ATP-dependent RNA helicase HrpB	11	1	1	1	1	2	1
Bifunctional xylanase/deacetylase precursor	11	0	0	1	0	1	0
Calcium-transporting ATPase 1	11	1	1	1	1	2	1
Cell cycle protein	11	1	1	1	1	2	1
Cell shape-determining protein MreC	11	1	0	1	1	2	1
Chaperone protein Skp precursor	11	0	0	1	1	2	1
Chromosome partitioning protein ParA	11	1	0	1	1	3	2
copper exporting ATPase	11	0	1	1	1	1	0
Cyclic nucleotide-gated potassium channel	11	2	0	1	1	3	3
Cytochrome c bacterial	11	0	1	1	1	2	1
Cytochrome c4	11	0	0	1	1	1	1
Cytochrome c-type protein SHP precursor	11	0	1	1	1	1	1
Daunorubicin/doxorubicin resistance ATP-binding protein DrrA	11	0	1	1	1	1	1
D-inositol-3-phosphate glycosyltransferase	11	0	0	0	0	2	0
FKBP-type peptidyl-prolyl cis-trans isomerase SlyD	11	0	1	1	1	2	1
Fructose-bisphosphate aldolase	11	1	1	1	1	1	1
Glutarate-semialdehyde dehydrogenase DavD	11	1	1	1	1	1	1
Glutathione synthetase	11	2	1	1	1	2	1
Glycogen debranching enzyme	11	1	1	1	1	3	1
Hemolysin C	11	1	1	1	1	2	1
Histone deacetylase-like amidohydrolase	11	1	1	1	1	2	1
Homoaconitase small subunit	11	0	0	0	0	1	0
Hydrogenase isoenzymes formation protein HypD	11	0	1	1	1	2	1
Hydrogenase-1 large chain	11	1	1	1	1	2	1
hypoxanthine-guanine phosphoribosyltransferase	11	0	0	0	1	2	0
Integration host factor subunit alpha	11	1	1	1	1	1	1
Iron(II)-dependent oxidoreductase EgtB	11	0	0	0	1	2	1
Iron-binding zinc finger CDGSH type	11	0	1	1	1	0	0
lipoprotein	11	0	0	0	2	0	0
lysyl-tRNA synthetase	11	0	0	0	0	0	0
MMPL family protein	11	1	1	2	1	2	2
MORN repeat protein	11	0	2	1	1	1	1
Na(+)/H(+) antiporter subunit B	11	1	1	1	1	2	1
NAD(P) transhydrogenase subunit alpha	11	0	1	1	1	0	1
Nucleoside permease NupX	11	0	1	1	1	2	1
PAS fold protein	11	0	0	0	0	0	0
PBP superfamily domain protein	11	1	1	1	1	2	1
PEGA domain protein	11	0	0	0	4	1	0
Peptidase C39 family protein	11	1	1	1	0	0	0
Peptide deformylase	11	1	1	1	1	1	1
Peptidyl-prolyl cis-trans isomerase cyp18	11	1	0	1	0	1	0
PGL/p-HBAD biosynthesis glycosyltransferase/MT3031	11	0	0	0	0	1	1
Phasin protein	11	0	1	1	1	1	1
Plasmid encoded toxin Txe	11	1	0	0	2	1	1
Poly-beta-hydroxybutyrate polymerase	11	1	1	1	1	2	0
Protein TusB	11	0	0	1	1	1	1
putative Fe(2+)-trafficking protein	11	1	1	1	1	2	1
Putative glycosyltransferase CsbB	11	1	0	1	1	2	0
putative phospholipid ABC transporter permease protein MlaE	11	1	1	1	1	2	0
putative thiol peroxidase	11	0	1	1	1	2	1
Putative thioredoxin-2	11	1	1	1	1	1	1
putative transporter	11	0	0	0	0	0	0
Regulatory protein TenI	11	0	1	1	0	1	1
RNA recognition motif. (a.k.a. RRM, RBD, or RNP domain)	11	0	1	1	1	2	1
RNA-binding protein Hfq	11	1	1	1	1	2	1
Sensor histidine kinase RcsC	11	0	0	0	1	0	0
Sensor protein PhoQ	11	1	1	1	0	1	0
Serine/threonine-protein kinase PknD	11	2	2	0	1	1	0
Ser-Thr-rich glycosyl-phosphatidyl-inositol-anchored membrane family protein	11	0	0	0	0	0	0
Tetraacyldisaccharide 4'-kinase	11	1	1	1	1	2	1
Transmembrane exosortase (Exosortase_EpsH)	11	0	0	1	1	2	1
tRNA(Ile)-lysidine synthase	11	1	1	1	1	2	1
tRNA-Ala(ggc)	11	0	1	1	1	2	1
tRNA-Leu(tag)	11	1	1	1	1	1	1
tRNA-Ser(cag)	11	1	0	1	1	2	1
tRNA-Ser(gct)	11	1	1	1	1	2	1
tRNA-Ser(tga)	11	1	1	1	1	1	1
Tyrosine recombinase XerD	11	0	0	0	0	1	1
Uptake hydrogenase small subunit precursor	11	1	1	1	1	1	1
Ureidoglycolate lyase	11	1	1	1	1	2	1
Virulence sensor protein BvgS precursor	11	0	1	1	0	2	1
Xanthomonalisin precursor	11	0	2	3	1	1	0
Yip1 domain protein	11	1	3	2	1	2	0
3-isopropylmalate dehydratase small subunit 1	10	1	0	1	1	2	1
4-amino-4-deoxy-L-arabinose-phosphoundecaprenol flippase subunit ArnF	10	1	0	0	0	0	1
50S ribosomal protein L13	10	1	1	1	1	1	1
50S ribosomal protein L14	10	2	0	1	1	2	1
50S ribosomal protein L15	10	0	1	1	1	2	1
50S ribosomal protein L17	10	1	1	1	1	2	1
50S ribosomal protein L27	10	1	1	1	1	2	1
50S ribosomal protein L3	10	1	2	1	1	2	1
Aldehyde reductase YahK	10	0	1	1	1	1	2
Amylopullulanase precursor	10	0	2	2	2	6	1
Argininosuccinate lyase	10	0	1	0	0	0	0
Argininosuccinate lyase 1	10	1	0	1	1	1	1
Cell division protein ZapA	10	1	1	1	1	2	1
Chondroitin synthase	10	0	0	2	2	1	1
Colicin I receptor precursor	10	0	1	1	1	1	0
Cupin domain protein	10	2	0	1	1	3	1
Cyclic AMP receptor-like protein	10	1	2	0	1	0	2
Cytochrome c	10	1	1	1	1	2	1
Cytochrome c1 precursor	10	0	1	1	1	1	1
D12 class N6 adenine-specific DNA methyltransferase	10	1	1	0	0	2	0
Dihaem cytochrome c	10	0	1	1	1	1	1
D-inositol 3-phosphate glycosyltransferase	10	0	0	0	0	0	0
DsrE/DsrF-like family protein	10	1	2	2	0	3	2
Eco57I restriction-modification methylase	10	0	0	0	0	0	0
Ferric uptake regulation protein	10	1	0	1	1	2	1
FtsX-like permease family protein	10	0	1	1	0	1	0
Fumarate hydratase class I, anaerobic	10	0	1	1	1	2	1
Glucosaminate ammonia-lyase	10	1	1	1	0	2	1
Glycogen phosphorylase	10	0	1	1	0	0	1
haemagglutination activity domain protein	10	0	4	3	0	4	0
Heme exporter protein C	10	1	1	1	1	2	1
Heme-binding protein A precursor	10	0	2	2	1	3	0
Hemin transport system permease protein HmuU	10	1	0	0	1	0	0
High-affinity zinc uptake system binding-protein ZnuA precursor	10	1	1	1	0	2	1
High-affinity zinc uptake system membrane protein ZnuB	10	1	1	1	0	1	1
Histidine decarboxylase	10	0	0	0	0	0	0
H-type lectin domain protein	10	0	0	1	0	1	2
Leucyl/phenylalanyl-tRNA--protein transferase	10	0	1	1	1	2	1
Lipopolysaccharide export system permease protein LptF	10	1	1	1	0	2	1
Mannose-1-phosphate guanylyltransferase RfbM	10	1	1	1	1	1	1
Methyl-accepting chemotaxis protein 2	10	1	1	1	1	1	1
Methyl-accepting chemotaxis protein McpA	10	0	1	1	0	2	1
Methyl-accepting chemotaxis protein PctA	10	0	1	1	2	2	0
MviN-like protein	10	0	0	0	1	0	0
Na(+)-translocating NADH-quinone reductase subunit D	10	0	2	1	0	2	1
NAD dependent epimerase/dehydratase family protein	10	0	0	1	1	0	0
NADH pyrophosphatase	10	1	1	1	1	2	1
Naphthalene 1,2-dioxygenase/salicylate 5-hydroxylase systems, ferredoxin component	10	1	1	1	1	2	1
Nickel and cobalt resistance protein CnrB	10	1	1	1	1	2	1
nitrate/nitrite sensor protein NarQ	10	1	1	2	2	1	1
PBS lyase HEAT-like repeat protein	10	0	0	0	0	0	0
Peptide methionine sulfoxide reductase MsrA	10	1	0	1	1	2	1
PHB/PHA accumulation regulator DNA-binding domain protein	10	1	1	1	1	1	1
Photosystem I P700 chlorophyll a apoprotein A2	10	0	0	1	0	1	0
Polysaccharide biosynthesis/export protein	10	0	0	0	0	0	0
Potassium-transporting ATPase B chain	10	2	1	1	1	2	1
preprotein translocase subunit SecE	10	0	1	1	1	3	1
Protein-export membrane protein SecG	10	0	1	1	1	2	1
Protoheme IX farnesyltransferase	10	1	0	1	1	1	1
putative 3-phenylpropionic acid transporter	10	1	1	1	1	1	1
Putative glycosyltransferase EpsD	10	0	0	0	0	0	0
Putative glycosyltransferase EpsE	10	0	1	0	0	1	0
Putative Holliday junction resolvase	10	1	1	1	1	2	1
putative HTH-type transcriptional regulator YbaQ	10	2	4	4	0	6	2
putative nucleotide-binding protein, containing PIN domain	10	1	2	0	2	0	1
putative oxidoreductase	10	0	0	1	1	2	1
Ribonuclease T	10	1	1	1	1	2	1
Ribosome maturation factor RimM	10	1	1	1	1	2	1
Ribosome maturation factor RimP	10	1	1	1	1	2	1
Ribosome-binding factor A	10	1	1	1	1	1	1
Ribosome-recycling factor	10	1	1	1	1	2	1
Serine/threonine-protein kinase PK-1	10	0	0	0	0	1	0
Serine-protein kinase RsbW	10	1	0	0	0	2	0
short chain dehydrogenase	10	0	4	0	0	3	0
spermidine synthase	10	0	0	0	0	0	0
Stringent starvation protein A	10	1	1	1	1	1	1
Sulfite reductase, dissimilatory-type subunit alpha	10	1	1	1	1	1	1
Sulfite reductase, dissimilatory-type subunit gamma	10	1	1	1	1	2	1
Taurine catabolism dioxygenase TauD, TfdA family	10	1	1	1	1	1	1
Teichoic acid translocation permease protein TagG	10	3	1	1	2	0	1
Thioesterase superfamily protein	10	0	0	0	0	0	0
Thiol:disulfide interchange protein DsbA precursor	10	1	1	1	1	1	1
thiosulfate sulfurtransferase	10	2	1	1	1	2	1
Transcriptional activator protein CopR	10	0	1	1	0	2	0
tRNA-Arg(cct)	10	1	1	1	1	2	1
tRNA-Asn(gtt)	10	0	1	1	1	2	1
tRNA-Gln(ctg)	10	1	1	1	1	2	1
tRNA-Gln(ttg)	10	0	1	1	1	2	1
tRNA-Glu(ttc)	10	0	1	1	1	1	1
UDP-4-amino-4-deoxy-L-arabinose--oxoglutarate aminotransferase	10	0	0	0	0	1	0
UDP-N-acetylglucosamine 2-epimerase	10	0	0	0	0	0	0
Zinc ribbon domain protein	10	0	1	1	0	1	0
2-oxoglutarate oxidoreductase subunit KorB	9	2	1	1	1	2	1
30S ribosomal protein S10	9	1	1	1	1	1	1
30S ribosomal protein S12	9	1	1	1	1	1	1
30S ribosomal protein S17	9	1	0	1	1	2	1
3-isopropylmalate dehydratase small subunit	9	0	1	0	0	0	0
3-methyladenine DNA glycosylase	9	1	0	1	0	2	1
50S ribosomal protein L18	9	0	1	1	1	1	1
50S ribosomal protein L23	9	1	1	1	1	2	2
50S ribosomal protein L5	9	1	1	1	1	2	1
5S ribosomal RNA	9	1	2	1	2	2	0
AAA-like domain protein	9	0	0	0	0	0	0
ABC transporter ATP-binding protein YtrE	9	1	1	0	0	0	0
ABC transporter permease YtrF precursor	9	1	0	0	1	1	0
Adenosine-5'-phosphosulfate reductase beta subunit;	9	1	0	1	1	2	1
anaerobic ribonucleotide reductase-activating protein	9	0	0	2	0	0	1
antiporter inner membrane protein	9	0	0	0	0	0	0
Antitoxin HigA	9	1	1	1	1	1	1
Asparagine synthetase [glutamine-hydrolyzing] 3	9	1	0	1	0	3	0
ATP synthase subunit a	9	1	1	1	1	2	1
Bacterial protein of unknown function (Gcw_chp)	9	1	1	1	1	2	1
Bacterioferritin	9	1	1	1	1	1	1
Bifunctional protein PyrR	9	1	1	1	1	2	1
Calcineurin-like phosphoesterase	9	0	0	0	0	0	1
Calx-beta domain protein	9	2	0	0	1	1	0
Chemotaxis protein methyltransferase Cher2	9	0	0	0	0	0	0
Chromosomal replication initiator protein DnaA	9	0	0	0	0	0	0
Co-chaperone protein HscB	9	0	1	1	0	1	1
CRISPR-associated endonuclease Cas6	9	1	1	1	1	2	1
Cytochrome c-552 precursor	9	0	1	1	1	1	1
Divergent AAA domain protein	9	0	0	0	0	0	0
Exodeoxyribonuclease III	9	1	1	1	1	1	1
Fumarate hydratase class I, aerobic	9	1	1	0	0	0	0
general secretion pathway protein J	9	1	1	1	1	2	1
Glucose-1-phosphate cytidylyltransferase	9	1	0	0	0	1	0
Glucose--fructose oxidoreductase precursor	9	0	0	0	1	1	0
Glycine cleavage system H protein	9	1	1	1	1	1	1
Histone deacetylase domain protein	9	0	0	0	0	0	0
HlyD family secretion protein	9	0	0	1	0	0	1
Initiator Replication protein	9	0	1	1	0	2	0
Internalin-A precursor	9	0	0	2	1	2	0
Intracellular sulfur oxidation protein DsrF	9	0	0	1	1	1	1
Lipopolysaccharide-assembly, LptC-related	9	0	1	0	1	0	1
Low conductance mechanosensitive channel YnaI	9	2	1	1	2	3	1
Major outer membrane protein P.IB precursor	9	0	2	1	1	1	0
Modification methylase BamHI	9	2	5	4	1	4	3
Modification methylase HindIII	9	1	1	1	0	0	2
MtN3/saliva family protein	9	0	1	0	0	0	0
Murein DD-endopeptidase MepM	9	0	0	0	0	0	0
N-glycosyltransferase	9	0	1	1	1	0	0
Peptidoglycan-associated lipoprotein precursor	9	1	1	1	1	2	0
Periplasmic dipeptide transport protein precursor	9	0	0	0	1	0	1
Prephenate dehydratase	9	0	0	0	0	0	0
Protease 3 precursor	9	0	1	1	0	2	1
putative 4-amino-4-deoxy-L-arabinose-phosphoundecaprenol flippase subunit ArnF	9	1	0	1	0	1	0
putative ABC transporter ATP-binding protein YheS	9	0	1	1	1	2	1
Putative anti-sigma factor antagonist BtrV	9	0	0	0	0	2	0
putative glycine dehydrogenase (decarboxylating) subunit 1	9	0	1	1	1	2	1
putative glycosyltransferase EpsJ	9	0	0	0	0	2	0
putative L,D-transpeptidase YcfS precursor	9	1	0	1	1	2	1
putative major pilin subunit	9	0	1	0	0	1	1
putative phospholipid-binding protein MlaC precursor	9	1	1	1	1	1	1
Putative pyridoxal phosphate-dependent aminotransferase EpsN	9	0	0	0	0	0	0
putative tRNA-dihydrouridine synthase	9	1	1	1	0	2	1
RecBCD enzyme subunit RecD	9	2	0	0	1	0	0
Rhomboid protease GluP	9	0	0	1	0	2	1
Sec-independent protein translocase protein TatB	9	2	1	1	1	2	1
Shikimate kinase 1	9	0	1	1	1	1	1
SoxAX cytochrome complex subunit A precursor	9	1	1	1	1	2	1
Sulfite reductase, dissimilatory-type subunit beta	9	0	1	1	1	1	1
Thymidylate synthase ThyX	9	0	0	0	0	0	0
Transcriptional activator protein CzcR	9	1	1	1	1	2	0
tRNA-His(gtg)	9	1	1	1	1	2	1
tRNA-Leu(gag)	9	1	1	1	1	2	1
tRNA-Lys(ctt)	9	1	1	1	1	2	2
tRNA-Tyr(gta)	9	0	1	2	1	1	1
tRNA-Val(cac)	9	1	1	1	1	2	1
Type IIS restriction enzyme Eco57I	9	0	0	0	0	0	0
Virulence-associated protein E	9	0	0	0	0	0	0
Vitamin B12 transporter BtuB precursor	9	1	1	0	0	0	0
30S ribosomal protein S18	8	0	1	1	1	1	1
30S ribosomal protein S21	8	1	1	1	1	1	1
30S ribosomal protein S5	8	0	1	1	1	2	1
30S ribosomal protein S6	8	0	1	1	1	1	1
30S ribosomal protein S8	8	1	0	1	1	2	1
4-hydroxythreonine-4-phosphate dehydrogenase 1	8	1	1	0	1	0	1
50S ribosomal protein L2	8	1	1	1	1	1	1
50S ribosomal protein L34	8	0	1	1	0	2	1
ABC transporter, phosphonate, periplasmic substrate-binding protein	8	1	0	0	0	1	0
ABC-type uncharacterized transport system	8	1	1	1	1	1	1
Acyltransferase	8	1	1	1	0	2	1
alanine racemase	8	0	0	0	0	0	0
Alternative cytochrome c oxidase subunit 1	8	1	0	1	1	1	0
Antitoxin ParD1	8	0	0	1	1	0	0
Astacin (Peptidase family M12A)	8	1	0	0	0	1	0
ATP synthase epsilon chain	8	0	1	1	1	2	1
ATP synthase subunit delta	8	0	1	1	1	1	1
ATPase RavA	8	0	0	1	0	1	0
ATP-dependent helicase HepA	8	1	1	1	2	2	0
Atrazine chlorohydrolase	8	0	0	0	0	0	0
Bacterial extracellular solute-binding proteins, family 3	8	1	1	0	1	2	0
Bicarbonate transport ATP-binding protein CmpD	8	1	0	0	2	1	0
CAI-1 autoinducer sensor kinase/phosphatase CqsS	8	0	0	0	0	0	0
Carbonic anhydrase 2	8	1	1	1	1	2	1
Chemotaxis response regulator protein-glutamate methylesterase of group 2 operon	8	0	1	1	0	0	0
CYTH domain protein	8	0	1	1	0	2	1
Cytochrome b	8	0	1	1	1	2	1
D-3-phosphoglycerate dehydrogenase	8	0	0	0	1	0	0
Deoxyguanosinetriphosphate triphosphohydrolase	8	0	1	1	0	2	1
Deoxyuridine 5'-triphosphate nucleotidohydrolase	8	0	0	0	0	0	0
diguanylate cyclase	8	3	0	1	2	0	0
Disulfide bond formation protein B	8	1	0	1	1	2	1
DNA topoisomerase 4 subunit A	8	1	0	0	1	0	0
DNA topoisomerase 4 subunit B	8	1	0	0	1	0	0
Dockerin type I repeat protein	8	0	0	0	0	1	0
Elongation factor G	8	1	1	1	1	1	1
exodeoxyribonuclease VII small subunit	8	1	1	1	0	2	1
Flavohemoprotein	8	0	0	0	0	0	0
Folate-biopterin transporter	8	0	1	0	0	3	0
Fructose-bisphosphate aldolase class 2	8	0	0	0	0	1	0
FtsH protease regulator HflC	8	1	0	0	1	0	0
General stress protein 69	8	1	1	1	1	2	0
Helix-hairpin-helix motif protein	8	0	1	1	1	1	1
Hydrogenase expression/formation protein HypE	8	0	1	0	0	1	1
Inner membrane protein YqjA	8	1	1	1	1	2	0
KDP operon transcriptional regulatory protein KdpE	8	0	0	0	1	0	0
L-Ala-D/L-Glu epimerase	8	1	0	1	1	1	1
LemA family protein	8	0	0	0	1	0	0
lipoprotein NlpI	8	0	0	0	0	0	0
Maf-like protein YceF	8	2	1	1	1	1	1
Matrixin	8	0	0	0	0	0	1
NAD(P)H-quinone oxidoreductase subunit 3	8	1	1	1	1	2	1
NADH-quinone oxidoreductase subunit M	8	1	1	1	1	3	1
Oligopeptide transport ATP-binding protein OppF	8	0	0	0	1	0	0
Phosphate-import protein PhnD precursor	8	0	1	1	1	1	1
Phosphocholine transferase AnkX	8	0	0	0	0	2	0
phosphodiesterase	8	0	0	0	0	0	0
Polysaccharide deacetylase	8	1	0	0	1	0	0
purine-binding chemotaxis protein	8	0	1	0	0	1	0
putative efflux pump membrane fusion protein	8	0	0	0	1	0	0
putative hydrogenase 2 b cytochrome subunit	8	0	1	1	0	2	1
putative murein peptide carboxypeptidase	8	0	1	1	0	1	0
putative phospholipid ABC transporter-binding protein MlaD	8	1	1	1	1	2	1
putative S-adenosylmethionine-dependent methyltransferase/MSMEI_2290	8	0	1	2	0	1	0
pyuvate ferredoxin oxidoreductase subunit delta	8	0	1	1	1	1	1
Sec-independent protein translocase protein TatA	8	1	2	1	1	2	1
Secretory lipase	8	1	1	1	1	2	1
Sensor protein kinase WalK	8	0	1	1	1	2	0
sensory histidine kinase AtoS	8	0	1	0	0	0	0
Serine protease Do-like HtrA	8	0	0	0	0	0	0
Serine/threonine exchanger SteT	8	0	1	2	0	2	0
Swarming motility protein YbiA	8	1	0	1	0	1	0
thiol-disulfide oxidoreductase	8	0	1	1	1	2	1
Toxin MazF	8	1	1	1	0	1	0
Transcriptional regulatory protein AfsQ1	8	1	0	0	2	0	0
Transcriptional regulatory protein SrrA	8	0	2	2	0	3	2
Transcriptional regulatory protein WalR	8	0	1	1	0	1	1
Trifunctional nucleotide phosphoesterase protein YfkN precursor	8	0	1	1	1	2	1
tRNA-Thr(cgt)	8	1	1	1	1	1	1
UDP-Glc:alpha-D-GlcNAc-diphosphoundecaprenol beta-1,3-glucosyltransferase WfgD	8	0	0	0	0	3	0
UDP-glucose:undecaprenyl-phosphate glucose-1-phosphate transferase	8	0	0	0	0	0	0
V-type ATP synthase subunit I	8	2	1	1	1	1	1
1,4-dihydroxy-2-naphthoyl-CoA hydrolase	7	1	0	1	1	2	1
30S ribosomal protein S11	7	1	1	1	1	1	1
30S ribosomal protein S13	7	1	1	1	1	2	1
30S ribosomal protein S14	7	1	1	1	1	2	1
3-beta hydroxysteroid dehydrogenase/isomerase family protein	7	1	0	0	0	1	0
4-hydroxybenzoate octaprenyltransferase	7	1	1	1	1	2	1
50S ribosomal protein L22	7	1	1	1	1	1	1
ABC transporter ATP-binding protein YxdL	7	2	0	0	1	0	0
AcrB/AcrD/AcrF family protein	7	0	1	0	0	0	0
Antitoxin RelJ	7	1	0	1	1	1	1
Antitoxin VapB1	7	2	1	3	0	3	0
Archaeal ATPase	7	0	0	0	0	0	0
B12 binding domain protein	7	0	0	0	0	0	0
Bacterial extracellular solute-binding proteins, family 5 Middle	7	0	0	0	0	0	0
Blue light- and temperature-regulated antirepressor YcgF	7	0	0	0	0	0	0
Blue-light-activated protein	7	0	0	1	0	2	0
carbamoyl phosphate synthase-like protein	7	0	0	0	0	0	0
C-factor	7	1	1	1	1	0	0
Chemotaxis protein methyltransferase	7	1	1	1	2	1	0
Chromate resistance exported protein	7	0	0	0	0	0	0
Clostridial hydrophobic W	7	0	0	0	0	0	0
cytoskeletal protein RodZ	7	0	0	0	0	1	0
DNA adenine methylase	7	0	0	1	0	1	1
DNA primase DnaG DnaB-binding protein	7	0	0	0	0	1	0
DnaJ domain protein	7	1	1	0	1	0	1
Endoglucanase precursor	7	0	0	1	0	1	0
Exoglucanase B precursor	7	2	1	2	0	0	0
Extracellular exo-alpha-L-arabinofuranosidase precursor	7	0	0	0	0	0	0
FAD dependent oxidoreductase	7	1	0	1	1	2	0
FeMo cofactor biosynthesis protein NifB	7	0	1	1	0	2	1
FeoA domain protein	7	0	0	0	0	0	0
Ferrous-iron efflux pump FieF	7	0	1	1	0	1	1
FHA domain-containing protein FhaB	7	0	0	0	0	1	0
FtsH protease regulator HflK	7	0	0	0	0	1	0
GDP-6-deoxy-D-talose 4-dehydrogenase	7	1	0	0	1	2	0
Glucose-1-phosphate thymidylyltransferase 1	7	0	0	0	0	0	0
Glutathione import ATP-binding protein GsiA	7	1	1	1	1	2	0
Glutathione transport system permease protein GsiC	7	1	0	0	0	1	0
Glyceraldehyde-3-phosphate dehydrogenase 1	7	0	0	0	0	0	0
Glycosyltransferase Gtf1	7	1	1	0	0	2	0
GMP/IMP nucleotidase YrfG	7	0	1	1	0	2	1
Group II intron, maturase-specific domain	7	0	0	0	0	0	0
GTP pyrophosphokinase rsh	7	1	1	1	1	1	1
Guanyl-specific ribonuclease St	7	1	0	1	1	0	1
Helicase associated domain protein	7	0	0	0	1	0	0
HPr-like protein Crh	7	1	1	1	1	2	1
Hydrogenase isoenzymes formation protein HypE	7	0	0	1	1	1	0
Hydrogenase/urease nickel incorporation protein HypA	7	0	0	1	1	1	1
Inner membrane protein YbhI	7	0	0	0	1	0	1
IS66 Orf2 like protein	7	0	0	0	0	0	0
Leucine-specific-binding protein precursor	7	1	1	1	0	0	1
Methyl-accepting chemotaxis protein 4	7	0	2	1	0	1	0
Methyl-accepting chemotaxis protein III	7	0	0	0	1	0	0
Methylamine utilization protein MauG precursor	7	1	1	0	0	0	1
Modification methylase DpnIIA	7	0	0	2	1	2	2
Multidrug resistance protein EbrA	7	1	1	1	1	2	0
Multidrug resistance protein MdtB	7	0	0	0	0	0	0
murein peptide amidase A	7	1	1	1	1	1	0
Na(+)/H(+) antiporter subunit C	7	1	1	1	1	2	1
Na(+)/H(+) antiporter subunit E	7	1	1	1	0	1	1
Na(+)/H(+) antiporter subunit F	7	1	1	1	1	1	1
Na(+)/H(+) antiporter subunit G	7	1	1	1	1	2	1
NACHT domain protein	7	0	0	0	0	0	0
NHL repeat protein	7	0	0	0	0	0	0
Nitrate reductase delta subunit	7	1	0	0	1	0	1
Nitrogenase iron protein 1	7	0	0	1	0	2	1
Non-canonical purine NTP pyrophosphatase	7	0	0	0	0	0	0
Outer membrane protein assembly factor BamE precursor	7	1	1	1	1	2	1
Polysaccharide pyruvyl transferase	7	1	0	1	0	0	0
Post-segregation antitoxin CcdA	7	0	0	0	0	0	0
protoporphyrinogen oxidase	7	1	1	1	1	2	1
PTS system mannose-specific EIIAB component	7	0	1	1	0	1	1
putative cation efflux system protein/MT2084	7	1	0	0	1	0	0
putative deoxyribonuclease YjjV	7	1	0	0	1	0	0
Putative general secretion pathway protein A	7	0	1	1	1	2	1
putative glutamate synthase (NADPH) small subunit	7	0	2	0	0	0	0
Putative sulfurtransferase DsrE	7	0	0	1	1	1	1
Putative transposase, YhgA-like	7	1	0	0	0	0	0
Pyridoxine 5'-phosphate synthase	7	1	0	0	1	0	0
recombination protein F	7	0	2	2	0	2	0
regulatory protein CsrD	7	0	0	0	0	0	0
Response regulator receiver domain protein	7	0	0	0	0	0	0
Ribonuclease VapC20	7	0	3	1	1	4	1
Ribonuclease VapC26	7	1	0	1	1	1	0
Ribosomal protein S6--L-glutamate ligase	7	0	0	0	0	1	0
S-adenosyl-L-methionine-dependent 2-deoxy-scyllo-inosamine dehydrogenase	7	1	1	1	0	2	0
Sensor protein TorS	7	1	1	0	1	0	0
Shoulder domain protein	7	0	0	0	0	0	0
Sodium:sulfate symporter transmembrane region	7	1	0	0	1	0	0
Sulfide dehydrogenase [flavocytochrome c] flavoprotein chain precursor	7	0	0	0	0	0	0
Toluene tolerance, Ttg2	7	0	0	0	0	0	0
TPR repeat-containing protein YrrB	7	0	1	0	0	0	0
Transcriptional regulatory protein PhoP	7	1	0	0	1	1	0
Transcriptional regulatory protein PmpR	7	0	0	0	0	0	0
Translocation and assembly module TamB	7	0	0	0	0	0	0
transport protein TonB	7	1	1	1	0	1	0
Transposase zinc-ribbon domain protein	7	0	0	2	0	0	0
tRNA-Arg(tct)	7	1	1	1	1	2	1
tRNA-Pro(cgg)	7	1	1	1	1	2	1
tRNA-Thr(ggt)	7	0	1	1	1	1	1
tRNA-Trp(cca)	7	0	3	1	1	2	1
type IV pilin biogenesis protein	7	0	0	0	0	1	0
UDP-glucose 6-dehydrogenase YwqF	7	0	0	0	0	0	0
VWA domain containing CoxE-like protein	7	0	1	0	0	0	0
Zinc import ATP-binding protein ZnuC	7	1	1	1	0	1	1
2-ketoisovalerate ferredoxin oxidoreductase subunit beta	6	0	0	0	0	2	0
30S ribosomal protein S19	6	0	1	1	1	1	1
6-phosphofructokinase	6	0	0	0	0	0	0
AAA domain (dynein-related subfamily)	6	0	0	0	0	0	0
ABC transporter ATP-binding protein uup	6	0	0	0	0	0	0
aconitate hydratase	6	0	1	0	0	2	0
ADP-ribosyl-[dinitrogen reductase] glycohydrolase	6	0	0	1	2	2	0
Antitoxin ParD4	6	0	0	0	0	0	0
Antitoxin VapB32	6	1	1	1	0	1	0
AsmA family protein	6	0	1	1	0	1	1
ATP synthase subunit b	6	1	1	1	1	2	1
ATP-dependent RecD-like DNA helicase	6	0	0	0	0	0	0
Barstar (barnase inhibitor)	6	1	0	1	1	1	2
Bifunctional hemolysin/adenylate cyclase precursor	6	0	0	0	0	1	0
Calcium/calmodulin dependent protein kinase II Association	6	0	1	1	1	1	1
Calcium-transporting ATPase	6	0	0	0	1	0	0
Catechol-2,3-dioxygenase	6	1	1	1	1	1	1
CDP-glucose 4,6-dehydratase	6	1	0	0	0	1	0
Cellulose synthase catalytic subunit [UDP-forming]	6	1	1	1	1	2	1
CHASE domain protein	6	0	0	0	0	0	0
CHASE2 domain protein	6	0	0	0	0	0	0
Chemotaxis response regulator protein-glutamate methylesterase of group 3 operon	6	1	0	0	0	1	0
chromosome segregation protein	6	1	1	1	1	1	1
Citrate transporter	6	0	1	1	0	1	1
Cold shock protein CspA	6	1	1	0	0	0	0
Cytochrome b/c1	6	1	0	0	0	1	1
Demethylrebeccamycin-D-glucose O-methyltransferase	6	0	1	1	0	0	0
D-glycero-alpha-D-manno-heptose 7-phosphate kinase	6	1	1	0	1	1	0
Dienelactone hydrolase family protein	6	0	1	1	1	1	0
DNA polymerase III subunits gamma and tau	6	0	0	0	0	0	1
DNA recombination protein RmuC	6	0	0	0	0	0	1
DNA-binding transcriptional repressor PuuR	6	0	1	2	2	1	1
dTDP-L-rhamnose 4-epimerase	6	0	0	0	0	0	0
Dynamin family protein	6	0	1	1	1	2	1
Electron transport complex subunit RsxG	6	0	0	0	0	2	1
Endo-1,3-1,4-beta-glycanase ExsH	6	0	0	0	0	0	0
Endonuclease YncB precursor	6	0	0	1	0	2	0
Exodeoxyribonuclease 7 small subunit	6	0	0	0	1	0	0
Fatty acid desaturase	6	2	1	2	0	2	0
Filamentous hemagglutinin	6	1	0	0	1	0	0
flagellar basal body rod modification protein	6	0	0	0	0	0	0
General secretion pathway protein K	6	1	1	1	1	2	1
Globin-coupled histidine kinase	6	1	0	0	0	0	1
Glucose-1-phosphate thymidylyltransferase 2	6	0	0	0	0	0	0
Glutamate synthase [NADPH] large chain	6	0	0	0	0	0	0
Glyceraldehyde-3-phosphate dehydrogenase A	6	0	1	1	1	2	1
Glycine cleavage system transcriptional repressor	6	0	1	1	2	1	1
Glycogen synthase 1	6	1	0	0	0	1	0
Glycosyltransferase sugar-binding region containing DXD motif protein	6	0	0	0	1	0	0
GTP-binding protein TypA/BipA	6	0	1	0	1	0	0
Hemerythrin HHE cation binding domain protein	6	1	0	0	0	0	1
H-NS histone family protein	6	1	1	1	1	2	1
hydrogenase nickel incorporation protein HypB	6	0	0	0	0	0	0
Imidazole glycerol phosphate synthase subunit HisH	6	0	0	0	0	0	0
leucine/isoleucine/valine transporter ATP-binding subunit	6	0	0	0	0	0	0
lipopolysaccharide exporter periplasmic protein	6	0	0	1	0	2	0
Localisation of periplasmic protein complexes	6	0	0	0	0	0	1
major facilitator superfamily transporter	6	0	0	0	0	1	1
Methyl-accepting chemotaxis protein IV	6	0	1	1	0	1	2
Methyl-accepting chemotaxis protein McpB	6	1	0	0	1	1	0
Methyl-viologen-reducing hydrogenase, delta subunit	6	1	0	0	0	0	0
NADH-quinone oxidoreductase subunit C/D	6	1	1	1	1	1	1
Nitrogen fixation regulation protein FixK	6	0	1	1	0	0	1
Nitrogen fixation regulatory protein	6	0	0	0	0	1	1
Ornithine carbamoyltransferase 1, phaseolotoxin-sensitive	6	0	1	0	1	2	1
O-succinylbenzoate synthase	6	0	0	0	0	0	0
Outer membrane protein assembly factor BamC	6	0	0	1	0	2	1
Oxygen sensor protein DosP	6	0	0	0	0	0	0
Papain family cysteine protease	6	0	0	0	0	0	0
penicillin-binding protein 1C	6	0	0	0	0	0	0
Peptidoglycan-binding protein ArfA	6	0	0	0	0	0	0
Phosphatidylglycerophosphatase A	6	0	0	0	0	0	0
phosphatidylserine decarboxylase	6	0	0	0	0	0	0
Phosphorylated carbohydrates phosphatase	6	0	0	0	0	0	0
Photosynthetic apparatus regulatory protein RegA	6	0	1	1	0	2	1
Protease HtpX	6	0	1	1	0	0	0
putative 5-formyltetrahydrofolate cyclo-ligase	6	1	0	0	0	2	0
putative ABC transporter ATP-binding protein YjjK	6	0	0	0	0	2	0
putative ABC transporter ATP-binding protein/MT1014	6	1	1	1	0	1	0
Putative acetyltransferase EpsM	6	0	0	1	0	0	0
putative acyl--CoA ligase YhfT	6	0	0	0	0	0	0
putative intracellular septation protein A	6	1	1	1	1	2	1
Putative lipoprotein/NMB1162 precursor	6	0	0	0	0	0	0
Putative membrane protein insertion efficiency factor	6	1	1	0	1	2	0
Putative methyl-accepting chemotaxis protein YoaH	6	0	1	1	1	1	0
Pyruvate synthase subunit PorA	6	1	1	1	1	0	1
Pyruvate-flavodoxin oxidoreductase	6	1	1	1	1	0	1
Restriction endonuclease BglII	6	1	0	0	0	1	0
Sensor histidine kinase YycG	6	0	0	0	0	2	0
Sensor protein EvgS precursor	6	0	0	0	0	1	0
Serpin (serine protease inhibitor)	6	0	0	0	0	0	0
SNARE associated Golgi protein	6	0	1	1	1	2	1
Spore coat protein SA	6	0	0	0	0	0	0
Succinylglutamate desuccinylase / Aspartoacylase family protein	6	0	0	1	0	2	1
Sugar fermentation stimulation protein A	6	0	0	0	0	0	0
Sulfate/thiosulfate import ATP-binding protein CysA	6	0	1	1	1	0	0
Taurine import ATP-binding protein TauB	6	0	1	1	0	2	1
Tellurite resistance protein TerB	6	0	2	2	0	1	1
ThiS family protein	6	0	0	0	0	0	0
Toxin ParE1	6	0	0	0	1	0	0
Transcriptional regulatory protein TcrA	6	1	1	1	1	2	0
transfer-messenger RNA, SsrA	6	1	0	1	1	1	1
trans-homoaconitate synthase	6	0	0	0	0	0	0
Transposase for transposon Tn5	6	0	0	0	0	0	0
TrkA-N domain protein	6	0	0	0	0	1	0
tRNA (mo5U34)-methyltransferase	6	1	0	0	1	0	0
tRNA modification GTPase TrmE	6	0	0	0	0	0	0
tRNA-Ala(tgc)	6	0	1	1	0	1	0
tRNA-Arg(ccg)	6	1	1	1	1	2	1
tRNA-Ile(gat)	6	0	1	1	0	1	1
tRNA-Val(tac)	6	0	1	1	1	2	1
Type I restriction enzyme EcoKI M protein	6	0	0	0	0	0	0
Type-2 restriction enzyme AplI	6	0	0	0	0	1	0
UDP-N-acetylmuramoyl-L-alanyl-D-glutamate--LD-lysine ligase	6	0	0	0	0	0	0
undecaprenyl pyrophosphate phosphatase	6	0	0	0	0	0	0
Universal stress protein F	6	1	1	1	0	1	0
Vitamin B12 transporter BtuB	6	0	0	0	1	0	1
Vitelline membrane outer layer protein I (VOMI)	6	0	0	0	0	0	0
2-(R)-hydroxypropyl-CoM dehydrogenase	5	0	0	1	0	0	1
2,3-dimethylmalate dehydratase large subunit	5	0	1	1	1	1	0
2-nonaprenyl-3-methyl-6-methoxy-1,4-benzoquinol hydroxylase	5	0	0	0	0	0	0
3-hydroxylaminophenol mutase	5	0	0	0	0	0	0
50S ribosomal protein L30	5	0	1	1	1	1	1
acetoacetate metabolism regulatory protein AtoC	5	0	0	0	0	0	0
Acetylornithine deacetylase	5	0	0	0	0	0	0
Acetyltransferase Pat	5	1	1	1	2	2	1
Aerobic glycerol-3-phosphate dehydrogenase	5	0	0	0	0	0	0
Alkaline phosphatase synthesis sensor protein PhoR	5	0	0	0	1	0	0
Ammonium transporter NrgA	5	0	0	0	0	0	0
Antitoxin MazE	5	0	0	0	0	0	0
Antitoxin YafN	5	1	1	1	1	2	0
ApaLI-like restriction endonuclease	5	0	1	0	1	1	0
ATP synthase subunit c	5	1	0	1	1	2	1
Bacterial conjugation TrbI-like protein	5	0	0	0	0	0	0
Bacterial membrane protein YfhO	5	0	0	0	0	0	0
Bacterial type II and III secretion system protein	5	0	0	0	0	0	1
Bicarbonate transport system permease protein CmpB	5	0	0	0	0	0	0
bifunctional 2',3'-cyclic nucleotide 2'-phosphodiesterase/3'-nucleotidase precursor protein	5	0	0	0	0	0	0
Biopolymer transport protein ExbD/TolR	5	0	0	0	0	0	0
C4-dicarboxylate transport transcriptional regulatory protein DctD	5	0	1	0	0	1	0
Carbon-nitrogen hydrolase	5	0	0	0	0	0	0
Cas6 Crispr	5	0	0	0	0	0	0
CDP-paratose 2-epimerase	5	0	0	0	0	0	0
Cell-division control histidine kinase PdhS	5	0	0	0	0	0	0
cellulose synthase subunit BcsC	5	0	0	0	0	0	0
Chemotaxis response regulator protein-glutamate methylesterase of group 1 operon	5	0	0	0	1	1	1
colanic acid exporter	5	0	0	0	0	0	0
Cold shock-like protein CspG	5	1	0	0	1	1	0
CRISPR-associated protein (Cas_APE2256)	5	0	0	0	0	0	0
Curved DNA-binding protein	5	0	0	0	0	0	0
Cytochrome C1 family protein	5	0	0	0	0	1	0
Cytochrome c4 precursor	5	0	1	0	0	0	1
Decarbamoylnovobiocin carbamoyltransferase	5	0	0	0	0	0	1
deoxyguanosinetriphosphate triphosphohydrolase-like protein	5	0	0	0	0	1	0
Deoxyribodipyrimidine photo-lyase	5	2	2	1	0	1	1
DNA-binding response regulator MtrA	5	0	1	1	0	0	0
DNA-binding transcriptional activator XapR	5	0	0	0	0	0	0
dTDP-3-amino-3,6-dideoxy-alpha-D-galactopyranose 3-N-acetyltransferase	5	0	0	0	0	0	0
EAL domain protein	5	0	0	0	0	0	0
Endoribonuclease L-PSP	5	0	1	0	0	0	0
Endoribonuclease VapD	5	0	0	0	2	1	0
Enoyl-[acyl-carrier-protein] reductase [NADPH] FabL	5	0	0	0	0	0	0
exonuclease I	5	0	0	0	0	0	0
Flagellar biosynthetic protein FliP precursor	5	0	0	0	0	0	0
Gamma-L-glutamyl-butirosin B gamma-glutamyl cyclotransferase	5	0	1	1	0	1	1
GlcNAc-PI de-N-acetylase	5	0	0	1	0	1	0
Glutamyl-tRNA(Gln) amidotransferase subunit C	5	1	1	1	1	2	1
Glycogen accumulation regulator GarA	5	0	0	0	0	1	1
HAMP domain protein	5	0	0	0	0	0	1
HD domain protein	5	0	1	0	0	0	0
Hemolysin secretion protein D, plasmid	5	0	0	0	0	0	0
High-affinity Na(+)/H(+) antiporter NhaS3	5	0	1	1	1	1	1
High-affinity zinc uptake system ATP-binding protein ZnuC	5	0	0	0	0	0	0
HTH-type transcriptional regulator GlnR	5	1	1	1	0	0	1
Hydrogenase isoenzymes nickel incorporation protein HypB	5	0	0	0	1	0	0
hydrogenase nickel incorporation protein	5	0	1	0	0	0	0
Inositol 2-dehydrogenase/D-chiro-inositol 3-dehydrogenase	5	1	1	1	1	2	1
Invasion associated locus B (IalB) protein	5	0	1	1	0	0	0
iron-sulfur cluster assembly protein	5	0	1	0	1	0	1
Lipopolysaccharide core heptosyltransferase RfaQ	5	0	0	0	0	0	0
lipoprotein chaperone	5	0	0	0	0	0	0
Major Facilitator Superfamily protein	5	0	0	0	0	0	0
Major phosphate-irrepressible acid phosphatase precursor	5	0	0	0	1	0	0
Mannosylfructose-phosphate synthase	5	0	0	0	1	0	0
Methyl-accepting chemotaxis protein II	5	1	1	1	1	1	0
Methyl-accepting chemotaxis protein PctB	5	0	0	2	1	4	1
molybdopterin biosynthesis-like protein MoeZ	5	0	0	0	1	0	1
multidrug resistance protein D	5	0	1	0	0	0	0
Na(+)/H(+) antiporter subunit C1	5	0	0	0	0	0	0
NADH-quinone oxidoreductase subunit F	5	1	1	1	1	2	1
Nitrate reductase gamma subunit	5	0	1	1	1	0	0
Nitrate/nitrite response regulator protein NarL	5	1	0	0	1	0	0
Nitrogen regulatory protein P-II 2	5	0	1	0	0	1	1
NLI interacting factor-like phosphatase	5	0	1	1	0	2	0
NmrA-like family protein	5	0	1	1	1	2	1
N-substituted formamide deformylase precursor	5	0	0	1	0	0	1
OmpA family protein	5	0	0	0	0	1	0
ORF6N domain protein	5	0	0	0	0	0	0
Oxoglutarate dehydrogenase inhibitor	5	0	0	0	0	0	0
Peptidase family M48	5	0	0	0	0	0	0
Peptidase family M50	5	0	0	0	0	0	0
Peptidoglycan-N-acetylglucosamine deacetylase	5	0	1	1	0	2	1
Phage protein Gp37/Gp68	5	0	0	0	0	0	0
Phage Tail Collar Domain protein	5	0	0	0	0	0	0
Phenolphthiocerol synthesis polyketide synthase type I Pks15/1	5	1	1	1	1	2	1
Phosphoribulokinase 1	5	0	0	0	0	0	0
Protein ArsC	5	0	0	0	0	2	1
putative 3-hydroxybutyryl-CoA dehydrogenase	5	0	0	1	0	0	0
putative aminodeoxychorismate lyase	5	0	0	0	0	0	0
putative assembly protein	5	1	0	0	1	0	0
putative cation-transporting ATPase F	5	0	1	1	0	2	1
putative chromosome-partitioning protein ParB	5	0	0	0	0	0	0
putative DNA-binding transcriptional regulator	5	0	1	0	0	1	0
putative hydrolase YxeP	5	0	1	1	1	1	0
Putative L,D-transpeptidase YkuD	5	1	1	0	0	2	0
Putative protein phosphatase 2C-type	5	0	0	0	0	0	0
putative sugar transferase EpsL	5	0	0	0	0	0	0
putative tRNA (adenine(37)-N6)-methyltransferase	5	0	0	0	0	0	0
Putative type II secretion system protein F	5	0	0	0	0	0	0
Putative zinc ribbon domain protein	5	0	0	0	0	0	0
Receptor family ligand binding region	5	0	0	1	0	0	0
Replication protein	5	0	0	0	0	0	0
Replication-associated recombination protein A	5	0	0	0	1	0	0
Response regulator rcp1	5	0	0	0	0	0	0
Restriction endonuclease NotI	5	0	1	0	0	0	0
riboflavin synthase subunit alpha	5	0	0	0	0	0	0
Ribonuclease VapC41	5	0	0	0	0	1	0
Ribonuclease Y	5	0	0	0	0	0	0
Serine/threonine-protein kinase A	5	0	0	0	0	0	0
site-specific tyrosine recombinase XerC	5	0	0	0	0	0	0
SoxR reducing system protein RseC	5	0	0	0	0	0	0
Sporulation kinase A	5	0	0	0	1	0	0
STAS domain protein	5	1	2	0	1	1	0
Subtilase family protein	5	0	0	0	0	0	0
succinyldiaminopimelate transaminase	5	0	1	0	0	0	0
Sulfotransferase domain protein	5	1	0	2	0	0	1
Sulfur carrier protein ThiS adenylyltransferase	5	0	1	1	0	0	0
TDP-4-oxo-6-deoxy-alpha-D-glucose-3,4-oxoisomerase	5	0	0	1	1	1	1
Terminase-like family protein	5	0	0	0	0	0	0
Thermonuclease precursor	5	0	0	0	0	0	0
Toxin CcdB	5	0	0	0	0	0	0
Toxin Doc	5	1	1	1	1	2	0
Toxin RelE2	5	0	0	0	0	0	0
Trk system potassium uptake protein TrkA	5	0	0	0	0	0	0
tRNA threonylcarbamoyladenosine dehydratase	5	1	0	0	1	0	0
tRNA-dihydrouridine synthase C	5	0	0	0	1	0	0
tRNA-Gly(tcc)	5	0	1	1	1	1	1
Tyrosine-protein phosphatase YwqE	5	0	0	0	0	0	0
UDP-2,3-diacetamido-2,3-dideoxy-D-glucuronate 2-epimerase	5	0	0	0	1	0	0
UDP-2-acetamido-3-amino-2,3-dideoxy-D-glucuronate N-acetyltransferase	5	0	0	0	0	0	0
VacJ like lipoprotein	5	0	0	0	0	1	0
Virulence sensor histidine kinase PhoQ	5	0	1	0	1	1	1
Vitamin B12-binding protein precursor	5	1	0	0	1	0	0
V-type ATP synthase alpha chain	5	4	0	1	1	1	1
V-type sodium ATPase subunit D	5	0	1	1	1	1	0
(3R)-hydroxymyristoyl-ACP dehydratase	4	0	0	0	0	1	0
1D-myo-inositol 2-acetamido-2-deoxy-alpha-D-glucopyranoside deacetylase	4	1	1	0	1	0	0
2-acyl-glycerophospho-ethanolamine acyltransferase	4	0	1	0	0	0	0
2-succinyl-6-hydroxy-2,4-cyclohexadiene-1-carboxylate synthase	4	0	0	0	0	0	0
3-ketoacyl-(acyl-carrier-protein) reductase	4	0	0	0	0	0	0
4-formylbenzenesulfonate dehydrogenase TsaC1/TsaC2	4	1	0	1	0	1	1
5-formyltetrahydrofolate cyclo-ligase family protein	4	0	1	1	1	0	1
ABC-2 type transporter	4	0	0	0	0	1	0
Acetate kinase	4	0	0	0	0	0	0
acyl-CoA thioesterase YbgC	4	0	0	0	0	0	0
Adenine phosphoribosyltransferase	4	0	0	0	0	0	0
ADP-heptose:LPS heptosyltransferase II	4	0	1	0	0	0	0
ADP-L-glycero-D-mannoheptose-6-epimerase	4	0	0	1	0	1	1
Aliphatic amidase expression-regulating protein	4	1	0	1	1	0	1
Aliphatic sulfonates import ATP-binding protein SsuB	4	0	1	1	0	2	1
Alpha-aminoadipate--LysW ligase LysX	4	1	1	1	1	1	1
Amino-acid carrier protein AlsT	4	0	0	0	0	0	0
Anaerobic ribonucleoside-triphosphate reductase	4	1	1	1	1	0	1
Anaphase-promoting complex, cyclosome, subunit 3	4	0	0	0	0	0	0
Antitoxin MqsA	4	0	1	1	0	1	0
aspartyl/glutamyl-tRNA amidotransferase subunit C	4	0	0	0	0	0	0
Aspartyl/glutamyl-tRNA(Asn/Gln) amidotransferase subunit C	4	0	0	0	0	0	0
ATP-dependent zinc metalloprotease FtsH 3	4	0	0	0	0	0	0
Beta-lactamase HcpA precursor	4	0	1	0	0	0	0
Beta-propeller repeat protein	4	0	0	0	0	0	0
Bifunctional folate synthesis protein	4	1	0	0	1	0	0
C4-dicarboxylate transport sensor protein DctB	4	0	1	1	0	1	0
C-5 cytosine-specific DNA methylase	4	0	0	0	0	0	0
CAI-1 autoinducer synthase	4	0	0	0	0	0	0
Calcineurin-like phosphoesterase superfamily domain protein	4	0	0	2	2	2	1
Carbohydrate phosphorylase	4	0	0	0	0	0	0
Carboxy-terminal processing protease CtpB precursor	4	0	0	0	0	0	0
cell envelope integrity inner membrane protein TolA	4	0	0	0	0	0	0
Cephalosporin hydroxylase	4	0	0	0	0	0	0
CHAP domain protein	4	0	0	0	0	1	0
chemotaxis-specific methylesterase	4	0	0	0	0	0	0
Chromosome-partitioning ATPase Soj	4	0	0	0	0	0	0
Clamp-binding protein CrfC	4	0	0	0	0	2	0
CMP-N,N'-diacetyllegionaminic acid synthase	4	0	0	0	0	0	0
CNP1-like family protein	4	0	0	0	0	0	0
Copper chaperone CopZ	4	0	0	0	0	1	0
CRISPR-associated endonuclease Cas1	4	0	0	0	0	0	1
CRISPR-associated protein (Cas_Cas5)	4	0	0	1	0	1	1
CRISPR-associated protein (Cas_Cmr5)	4	0	0	0	0	0	0
CRISPR-associated protein (cas_TM1802)	4	0	0	1	0	1	1
Cyclic pyranopterin monophosphate synthase	4	0	0	0	0	1	2
Cystathionine beta-lyase	4	0	0	1	0	0	0
Cystathionine gamma-synthase	4	0	0	0	0	0	0
Cytochrome C biogenesis protein transmembrane region	4	0	1	1	0	2	1
Dihydrolipoyllysine-residue acetyltransferase component of pyruvate dehydrogenase complex	4	0	0	0	0	0	0
DNA-binding protein HU	4	0	0	0	0	0	0
Dolichyl-phosphate-mannose-protein mannosyltransferase	4	0	1	0	0	0	0
EamA-like transporter family protein	4	1	1	1	0	1	0
Eco29kI restriction endonuclease	4	0	0	0	0	0	0
electron transport complex RsxE subunit	4	0	0	0	0	0	0
Endo-1,4-beta-xylanase A precursor	4	0	0	0	1	0	1
Endonuclease/Exonuclease/phosphatase family protein	4	0	0	0	0	2	0
Epimerase family protein	4	0	0	0	0	0	0
Excalibur calcium-binding domain protein	4	0	0	0	0	2	0
ferrous iron efflux protein F	4	0	0	0	0	0	0
FeS cluster assembly protein SufB	4	0	0	0	0	0	0
Firmicute plasmid replication protein (RepL)	4	0	0	0	1	1	1
Flagellar basal-body rod protein FlgG	4	0	0	0	0	0	0
flagellar motor protein MotD	4	0	1	0	0	0	0
Flagellum site-determining protein YlxH	4	0	0	0	0	0	0
Four helix bundle sensory module for signal transduction	4	0	0	0	0	0	0
Fumarate and nitrate reduction regulatory protein	4	1	0	0	1	1	0
gamma-glutamyl kinase	4	0	0	0	0	0	0
GDP-6-deoxy-D-mannose reductase	4	0	0	0	0	0	0
Glycerol-3-phosphate acyltransferase	4	0	0	0	0	0	0
GTP-binding protein Der	4	0	0	1	0	0	0
heat shock protein HtpX	4	1	0	0	1	2	1
high-affinity zinc transporter periplasmic component	4	0	0	0	0	0	0
HindVP restriction endonuclease	4	0	0	1	0	0	1
His Kinase A (phospho-acceptor) domain protein	4	1	1	1	0	1	0
Histidine protein kinase DivJ	4	0	1	1	0	2	1
Holliday junction ATP-dependent DNA helicase RuvA	4	0	0	0	0	0	0
HTH-type transcriptional repressor YcgE	4	0	0	0	1	0	0
Hyaluronan synthase	4	1	0	0	0	2	1
inner membrane protein	4	1	0	0	0	0	0
Inner membrane protein YjiY	4	0	0	0	0	0	0
Inner membrane transport permease YbhS	4	0	0	0	0	0	0
inorganic pyrophosphatase	4	0	0	0	1	0	0
Insulinase (Peptidase family M16)	4	0	0	0	1	0	0
KAP family P-loop domain protein	4	0	0	0	0	0	0
Linear gramicidin synthase subunit D	4	0	1	0	0	0	0
Lipopolysaccharide core biosynthesis protein RfaG	4	0	0	0	0	0	0
Lipopolysaccharide-assembly	4	0	0	0	0	0	0
Low molecular weight protein-tyrosine-phosphatase YfkJ	4	1	0	0	1	0	0
Maltoporin precursor	4	0	0	0	0	1	0
Methyl-accepting chemotaxis protein CtpL	4	0	0	0	0	0	0
Methyl-accepting chemotaxis protein I	4	0	0	0	0	0	0
MG2 domain protein	4	0	0	0	0	0	0
Modification methylase BspRI	4	0	0	0	0	0	0
Molybdenum transport system permease protein ModB	4	0	1	1	0	0	0
mRNA interferase MazF6	4	0	0	0	1	1	0
Muramidase-2 precursor	4	0	0	0	0	0	0
N,N'-diacetylchitobiose phosphorylase	4	0	0	0	1	0	0
N,N'-diacetyllegionaminic acid synthase	4	0	0	0	0	0	0
NADH-quinone oxidoreductase subunit E	4	1	1	1	1	2	1
NADP-dependent alcohol dehydrogenase C 2	4	0	0	0	1	1	0
NADP-reducing hydrogenase subunit HndC	4	0	0	0	0	0	0
NAD-specific glutamate dehydrogenase	4	1	0	0	0	1	0
Nitrate/nitrite sensor protein NarX	4	1	0	0	1	0	0
Oligopeptide-binding protein AppA precursor	4	0	0	0	0	0	0
Outer membrane protein assembly factor BamE	4	0	0	0	0	0	0
Pentapeptide repeats (8 copies)	4	0	0	0	0	0	0
Pentaxin family protein	4	0	0	0	0	0	0
Peptidase family M23	4	0	0	1	0	0	0
Peptidase family S51	4	0	0	0	0	0	0
Peptidoglycan O-acetyltransferase	4	0	0	1	0	1	1
periplasmic folding chaperone	4	0	1	0	0	0	0
Periplasmic oligopeptide-binding protein precursor	4	0	0	0	0	0	0
Phage portal protein	4	0	0	0	0	0	0
Phosphate acetyltransferase	4	0	0	0	0	0	0
phosphoglycerol transferase I	4	1	0	0	1	1	0
Plasmid maintenance system killer protein	4	1	0	1	1	2	0
Poly-beta-1,6-N-acetyl-D-glucosamine N-deacetylase precursor	4	0	0	0	0	0	0
Proteasome-associated ATPase	4	0	1	0	0	0	0
Pseudaminic acid synthase	4	0	0	0	0	0	0
putative diguanylate cyclase YdaM	4	0	0	0	0	0	0
putative dual-specificity RNA methyltransferase RlmN	4	0	0	0	0	0	0
Putative glycosyltransferase EpsH	4	0	0	0	0	0	0
Putative GTP cyclohydrolase 1 type 2	4	0	0	0	0	0	0
putative HTH-type transcriptional regulator YddM	4	0	0	1	1	1	0
putative inner membrane protein	4	0	0	0	0	1	0
Putative lipoprotein/NMB1164 precursor	4	0	0	0	0	0	0
putative outer membrane lipoprotein	4	0	0	0	0	0	0
Putative pterin-4-alpha-carbinolamine dehydratase	4	1	0	0	1	0	0
Putative serine protease HtrA	4	0	1	1	0	1	0
putative transcriptional regulatory protein YedW	4	0	0	0	0	0	0
Putative type II secretion system protein E	4	0	0	0	0	0	0
Pyridine nucleotide-disulphide oxidoreductase	4	0	1	1	1	1	1
pyruvate kinase	4	0	0	0	0	0	0
Quaternary ammonium compound-resistance protein QacC	4	0	1	1	0	0	0
Recombination protein RecR	4	0	0	0	0	0	0
Regulator of RpoS	4	0	0	0	0	0	0
Response regulator receiver protein	4	0	0	1	0	2	0
Response regulator SaeR	4	0	0	0	0	0	0
Rhodanese-like domain protein	4	0	0	0	0	0	0
Rhomboid family protein	4	0	0	0	0	0	0
RHS Repeat protein	4	0	0	0	0	0	0
ribosome hibernation promoting factor HPF	4	0	0	0	0	0	0
Ricin-type beta-trefoil lectin domain protein	4	0	0	0	0	0	1
RNA polymerase sigma factor SigA	4	0	0	0	0	0	0
Sensor protein CreC	4	0	0	0	0	0	0
serine/threonine-protein kinase	4	0	0	0	0	0	0
Serine/threonine-protein kinase PknA	4	0	0	0	2	0	0
Serine/threonine-protein kinase PknL	4	0	0	0	0	0	0
signal transduction histidine-protein kinase BaeS	4	0	0	0	0	0	0
SLBB domain protein	4	0	0	0	0	0	0
Sodium/glucose cotransporter	4	0	0	0	0	0	0
Sodium:dicarboxylate symporter family protein	4	1	1	0	0	0	0
Spore maturation protein B	4	0	0	0	0	0	0
Sporulation kinase E	4	0	0	0	0	0	0
SpoVT / AbrB like domain protein	4	0	0	1	0	1	1
succinyl-CoA synthetase subunit beta	4	0	0	0	0	0	0
sulfur transfer protein SirA	4	0	1	1	0	1	1
Swarming motility protein SwrC	4	1	0	0	0	1	1
Taurine-binding periplasmic protein precursor	4	0	0	1	0	1	1
Telomeric repeat-binding factor 2	4	0	1	0	0	0	0
Thiamine import ATP-binding protein ThiQ	4	0	1	1	0	0	0
Thioredoxin-2	4	0	0	0	0	0	0
TonB-dependent Receptor Plug Domain protein	4	0	0	0	0	0	0
Topoisomerase DNA binding C4 zinc finger	4	0	0	0	1	0	0
Toxin MazF5	4	0	0	0	2	0	0
Toxin RelE3	4	0	0	0	0	0	0
Toxin RTX-I translocation ATP-binding protein	4	0	0	0	0	0	0
Trans-aconitate 2-methyltransferase	4	0	0	0	0	0	0
Transcriptional regulatory protein CreB	4	0	0	0	0	0	0
Transcriptional regulatory protein YycF	4	0	0	0	1	1	1
Translocation and assembly module TamA precursor	4	0	0	0	0	0	0
TrkA-C domain protein	4	0	0	0	0	0	0
tRNA3(Ser)-specific nuclease WapA precursor	4	0	0	0	0	0	0
Type-2 restriction enzyme HpaI	4	2	0	0	0	1	0
Type-2 restriction enzyme KpnI	4	0	0	0	0	0	0
UDP-D-galactose:(glucosyl)lipopolysaccharide-1,6-D-galactosyltransferase	4	2	0	1	1	0	0
UDP-N-acetylglucosamine 4,6-dehydratase (inverting)	4	0	0	0	0	0	0
Undecaprenyl phosphate N,N'-diacetylbacillosamine 1-phosphate transferase	4	0	0	0	0	0	0
Voltage-gated potassium channel Kch	4	0	0	0	0	0	0
VRR-NUC domain protein	4	0	0	0	0	0	0
V-type ATP synthase subunit E	4	1	1	1	1	1	0
V-type sodium ATPase subunit B	4	0	0	1	1	0	1
Wide host range VirA protein	4	0	0	0	0	1	0
YciI-like protein	4	1	0	0	1	0	0
Zinc-type alcohol dehydrogenase-like protein	4	0	1	1	1	2	1
2-oxoglutarate ferredoxin oxidoreductase subunit beta	3	0	0	0	0	0	0
2-oxoisovalerate dehydrogenase subunit beta	3	0	0	0	0	0	0
3-deoxy-D-manno-octulosonic-acid transferase	3	0	1	0	0	0	0
3-phenylpropionate dioxygenase ferredoxin subunit	3	0	0	0	0	0	0
4-amino-4-deoxychorismate lyase	3	0	0	0	0	0	0
4-amino-4-deoxy-L-arabinose-phosphoundecaprenol flippase subunit ArnE	3	1	1	0	0	0	0
4'-demethylrebeccamycin synthase	3	0	0	0	0	0	0
4-hydroxy-2-oxovalerate aldolase	3	0	0	0	0	0	0
4-hydroxythreonine-4-phosphate dehydrogenase	3	0	0	1	0	2	0
4'-phosphopantetheinyl transferase psf-1	3	0	0	0	0	0	0
50S ribosomal protein L36	3	0	1	1	1	2	1
6-carboxy-5,6,7,8-tetrahydropterin synthase	3	0	0	0	1	0	0
8-amino-7-oxononanoate synthase/2-amino-3-ketobutyrate coenzyme A ligase	3	0	0	1	0	0	0
acetolactate synthase 3 catalytic subunit	3	0	0	0	0	0	0
Acetolactate synthase large subunit	3	0	0	0	0	0	0
Actin	3	0	0	0	0	0	0
Acyl-CoA dehydrogenase	3	0	0	0	0	0	0
Acylphosphatase	3	0	0	0	0	0	0
Adaptive-response sensory-kinase SasA	3	0	0	0	0	0	0
Adenine deaminase	3	0	0	0	0	0	0
Adenylate cyclase 2	3	0	0	1	0	1	0
AIR carboxylase	3	0	1	0	0	0	0
Aldo/keto reductase family protein	3	0	0	0	0	0	0
Alginate biosynthesis sensor protein KinB	3	0	0	0	0	0	0
Alternative cytochrome c oxidase subunit 2	3	1	0	1	1	1	1
Aminodeoxychorismate synthase component 2	3	0	0	0	0	0	0
Ankyrin repeat protein	3	0	1	0	0	0	0
Antitoxin VapB11	3	0	0	0	0	0	0
Arsenate-mycothiol transferase ArsC1	3	0	0	0	0	0	0
Arylsulfatase	3	0	0	1	1	1	0
aspartoacylase	3	1	0	0	1	0	0
ATP-dependent DNA helicase PcrA	3	0	0	0	0	0	0
ATP-dependent helicase/deoxyribonuclease subunit B	3	0	0	0	0	0	0
ATP-dependent RNA helicase RhlB	3	0	0	0	0	0	0
ATP-dependent RNA helicase RhlE	3	0	0	0	0	0	0
Bacillopeptidase F precursor	2	0	2	3	0	1	0
Beta/Gamma crystallin	3	0	0	0	0	0	0
Beta-lactamase hydrolase-like protein	3	1	1	0	0	0	1
Beta-monoglucosyldiacylglycerol synthase	3	0	0	0	0	0	0
Bifunctional (p)ppGpp synthase/hydrolase relA	3	0	0	0	0	0	0
Bifunctional aspartokinase/homoserine dehydrogenase 1	3	0	0	0	0	0	0
Bifunctional oligoribonuclease and PAP phosphatase NrnA	3	0	0	0	0	0	0
[truncated: 1,760 more rows]

## Sheet: IMG-PFAM
Func_id	Func_name	Achromatium_Bin_0	Achromatium_bin_3	Achromatium_bin_6_2	Achromatium_bin_8	Achromatium_bin_9	Achromatium_sp_Cell12	Achromatium_sp_Cell14	Achromatium_sp_Cell26	Achromatium_sp_Cell3	Achromatium_sp_Cell7	Achromatium_sp_Cell8	Achromatium_sp_WMS1	Achromatium_sp_WMS3	uncultured_Achromatium_sp_
pfam00004	ATPase family associated with various cellular activities (AAA)	23	24	34	23	13	8	11	9	4	9	7	4	10	11
pfam00005	ABC transporter	74	103	135	82	53	26	42	23	23	27	26	18	31	30
pfam00006	ATP synthase alpha/beta family, nucleotide-binding domain	9	10	21	20	7	5	6	5	1	5	5	1	5	5
pfam00009	Elongation factor Tu GTP binding domain	10	17	27	24	9	6	12	9	6	10	7	3	7	7
pfam00011	Hsp20/alpha crystallin family	4	3	14	1	0	2	4	2	2	2	2	0	0	2
pfam00012	Hsp70 protein	10	23	36	14	9	4	10	4	5	4	4	1	6	4
pfam00013	KH domain	3	3	3	3	2	1	2	1	1	0	1	1	0	1
pfam00015	Methyl-accepting chemotaxis protein (MCP) signalling domain	28	24	21	6	9	12	18	7	10	8	11	1	6	8
pfam00016	Ribulose bisphosphate carboxylase large chain, catalytic domain	8	5	9	2	5	2	3	2	1	3	2	0	2	2
pfam00022	Actin	0	0	4	0	0	0	0	0	0	0	0	0	0	0
pfam00023	Ankyrin repeat	4	0	2	3	0	1	2	0	0	0	0	0	0	0
pfam00024	PAN domain	0	0	0	1	0	0	0	0	0	0	0	0	0	0
pfam00027	Cyclic nucleotide-binding domain	20	33	30	19	22	12	18	12	10	13	14	3	4	10
pfam00028	Cadherin domain	0	0	0	0	0	0	0	0	0	0	0	2	4	1
pfam00030	Beta/Gamma crystallin	0	0	0	0	1	0	0	0	0	0	0	0	1	1
pfam00032	Cytochrome b(C-terminal)/b6/petD	1	5	4	2	1	1	2	2	1	1	1	0	1	1
pfam00033	Cytochrome b/b6/petB	1	3	3	3	1	1	1	1	1	2	1	0	1	1
pfam00034	Cytochrome c	8	19	20	7	7	6	8	7	3	7	6	4	3	6
pfam00035	Double-stranded RNA binding motif	1	5	3	2	1	1	2	1	1	1	1	1	1	1
pfam00036	EF hand	0	0	0	0	1	0	0	0	0	0	0	0	0	0
pfam00037	4Fe-4S binding domain	15	5	15	6	5	6	9	5	4	4	4	1	4	4
pfam00041	Fibronectin type III domain	8	5	8	2	8	4	4	1	3	3	2	0	0	0
pfam00042	Globin	3	3	1	0	1	0	0	1	0	1	1	0	0	0
pfam00043	Glutathione S-transferase, C-terminal domain	1	0	5	2	0	0	0	0	0	0	0	0	0	0
pfam00044	Glyceraldehyde 3-phosphate dehydrogenase, NAD binding domain	3	0	6	1	0	1	1	1	1	1	1	0	1	1
pfam00050	Kazal-type serine protease inhibitor domain	1	1	0	0	0	0	0	0	0	0	0	0	0	0
pfam00052	Laminin B (Domain IV)	2	0	1	0	0	0	1	0	1	0	1	0	0	0
pfam00056	lactate/malate dehydrogenase, NAD binding domain	3	0	8	0	1	1	2	2	1	1	1	0	1	1
pfam00059	Lectin C-type domain	2	12	7	8	8	3	8	1	5	4	4	0	0	1
pfam00069	Protein kinase domain	24	31	81	42	20	14	37	15	8	12	16	7	19	15
pfam00070	Pyridine nucleotide-disulphide oxidoreductase	0	1	0	0	0	0	0	0	0	0	0	0	0	0
pfam00071	Ras family	0	0	0	0	0	0	0	0	0	0	0	1	1	1
pfam00072	Response regulator receiver domain	100	179	231	103	81	55	120	54	41	55	62	24	71	63
pfam00075	RNase H	3	8	1	0	3	1	2	1	2	1	1	0	1	1
pfam00076	RNA recognition motif. (a.k.a. RRM, RBD, or RNP domain)	1	3	7	2	1	1	1	1	1	1	1	0	0	0
pfam00078	Reverse transcriptase (RNA-dependent DNA polymerase)	7	3	14	5	6	1	7	1	0	2	0	0	2	1
pfam00079	Serpin (serine protease inhibitor)	0	0	1	6	0	0	0	0	0	0	0	0	1	1
pfam00081	Iron/manganese superoxide dismutases, alpha-hairpin domain	1	4	6	0	2	1	2	1	1	1	1	0	0	1
pfam00082	Subtilase family	1	0	2	3	3	0	2	0	0	1	1	0	0	0
pfam00083	Sugar (and other) transporter	3	3	4	0	1	0	2	0	1	1	0	0	0	0
pfam00085	Thioredoxin	5	4	9	12	6	3	3	3	2	3	3	0	4	4
pfam00089	Trypsin	0	2	5	0	0	0	1	0	0	0	0	0	0	0
pfam00090	Thrombospondin type 1 domain	0	1	0	0	0	0	0	0	0	0	0	0	0	0
pfam00091	Tubulin/FtsZ family, GTPase domain	6	0	4	4	2	1	2	1	2	2	1	2	1	1
pfam00092	von Willebrand factor type A domain	8	17	25	18	12	7	14	5	4	9	8	2	5	10
pfam00094	von Willebrand factor type D domain	0	0	0	0	0	0	0	0	1	0	0	0	0	0
pfam00101	Ribulose bisphosphate carboxylase, small chain	3	4	4	4	2	1	1	1	0	1	1	0	1	1
pfam00102	Protein-tyrosine phosphatase	0	0	0	2	0	0	0	0	0	0	0	0	0	0
pfam00106	short chain dehydrogenase	18	18	21	15	6	4	10	4	7	5	5	0	6	3
pfam00107	Zinc-binding dehydrogenase	3	7	3	3	8	2	1	1	1	2	1	0	1	1
pfam00108	Thiolase, N-terminal domain	1	8	1	1	0	1	2	1	0	1	1	1	1	1
pfam00109	Beta-ketoacyl synthase, N-terminal domain	11	11	28	12	1	2	7	3	8	3	3	0	1	1
pfam00111	2Fe-2S iron-sulfur cluster binding domain	7	4	7	4	1	2	5	3	1	3	3	1	2	2
pfam00112	Papain family cysteine protease	1	1	1	1	6	1	0	0	0	0	0	0	0	0
pfam00113	Enolase, C-terminal TIM barrel domain	3	5	9	5	1	1	2	1	1	1	1	0	0	1
pfam00114	Pilin (bacterial filament)	8	19	13	10	6	6	9	3	5	7	4	2	5	5
pfam00115	Cytochrome C and Quinol oxidase polypeptide I	3	6	11	3	4	2	3	1	2	2	2	2	2	2
pfam00116	Cytochrome C oxidase subunit II, periplasmic domain	0	0	3	1	1	1	1	1	1	0	1	1	1	1
pfam00117	Glutamine amidotransferase class-I	21	34	35	14	11	6	12	6	7	9	6	1	5	4
pfam00118	TCP-1/cpn60 chaperonin family	1	1	2	5	3	1	1	1	0	1	1	0	1	1
pfam00119	ATP synthase A chain	2	1	4	2	1	1	2	1	1	1	1	0	2	1
pfam00120	Glutamine synthetase, catalytic domain	3	9	6	1	1	1	2	1	0	1	1	0	0	1
pfam00121	Triosephosphate isomerase	1	2	4	5	4	1	2	1	1	1	1	0	1	1
pfam00122	E1-E2 ATPase	3	8	16	9	4	3	3	3	2	3	3	0	1	1
pfam00126	Bacterial regulatory helix-turn-helix protein, lysR family	14	10	9	9	3	4	8	5	4	5	5	1	3	3
pfam00128	Alpha amylase, catalytic domain	5	10	12	3	4	2	3	2	2	1	2	2	2	2
pfam00132	Bacterial transferase hexapeptide (six repeats)	21	39	39	22	14	8	13	10	4	9	10	2	3	5
pfam00133	tRNA synthetases class I (I, L, M and V)	21	13	18	10	7	3	7	3	2	3	3	1	3	3
pfam00137	ATP synthase subunit C	2	1	1	3	0	2	3	2	0	1	2	1	2	2
pfam00139	Legume lectin domain	0	0	1	0	0	0	0	0	0	0	0	0	0	0
pfam00140	Sigma-70 factor, region 1.2	2	9	6	3	5	2	4	2	2	1	2	0	2	2
pfam00141	Peroxidase	0	6	6	4	0	0	2	1	0	1	0	0	0	1
pfam00142	4Fe-4S iron sulfur cluster binding proteins, NifH/frxC family	1	2	8	4	0	0	3	1	0	0	1	0	1	1
pfam00144	Beta-lactamase	0	1	0	2	2	0	0	0	0	0	0	0	0	0
pfam00145	C-5 cytosine-specific DNA methylase	6	6	3	3	7	0	3	2	2	0	1	1	6	6
pfam00146	NADH dehydrogenase	4	1	4	3	3	1	1	1	1	1	1	0	1	1
pfam00147	Fibrinogen beta and gamma chains, C-terminal globular domain	5	1	2	6	3	4	5	1	0	2	1	0	1	0
pfam00148	Nitrogenase component 1 type Oxidoreductase	1	12	25	9	2	0	8	5	0	5	4	0	4	3
pfam00149	Calcineurin-like phosphoesterase	11	13	19	7	6	5	10	7	2	6	7	2	4	5
pfam00150	Cellulase (glycosyl hydrolase family 5)	0	5	1	1	0	0	3	1	0	1	0	0	0	0
pfam00152	tRNA synthetases class II (D, K and N)	6	9	16	7	10	2	5	2	2	4	2	1	2	2
pfam00154	recA bacterial DNA recombination protein	2	4	9	2	1	1	1	1	1	1	1	0	1	1
pfam00155	Aminotransferase class I and II	19	28	33	13	16	6	9	6	6	5	6	4	7	6
pfam00156	Phosphoribosyl transferase domain	6	12	18	7	8	4	7	4	3	4	4	1	3	4
pfam00158	Sigma-54 interaction domain	13	16	23	17	10	3	9	5	3	5	5	1	3	4
pfam00160	Cyclophilin type peptidyl-prolyl cis-trans isomerase/CLD	4	8	5	3	3	1	4	2	1	2	2	0	2	2
pfam00162	Phosphoglycerate kinase	5	2	9	8	8	1	2	1	1	1	1	0	1	1
pfam00163	Ribosomal protein S4/S9 N-terminal domain	1	1	4	1	2	1	2	1	1	1	1	0	0	1
pfam00164	Ribosomal protein S12/S23	1	0	4	4	0	1	1	1	1	1	1	0	1	1
pfam00166	Chaperonin 10 Kd subunit	1	2	1	7	0	1	1	1	1	1	1	0	1	1
pfam00171	Aldehyde dehydrogenase family	6	5	8	6	4	2	3	2	2	2	2	2	2	2
pfam00175	Oxidoreductase NAD-binding domain	11	5	7	4	10	2	6	3	5	3	3	1	1	2
pfam00176	SNF2 family N-terminal domain	2	5	5	2	3	2	2	0	1	1	1	0	3	2
pfam00177	Ribosomal protein S7p/S5e	2	1	7	4	0	1	3	1	1	1	1	0	2	1
pfam00180	Isocitrate/isopropylmalate dehydrogenase	1	9	13	9	5	1	2	1	2	1	1	1	1	1
pfam00181	Ribosomal Proteins L2, RNA binding domain	1	4	4	0	0	1	2	1	1	1	1	0	1	1
pfam00183	Hsp90 protein	3	6	4	3	2	1	1	1	2	1	1	0	0	1
pfam00185	Aspartate/ornithine carbamoyltransferase, Asp/Orn binding domain	2	5	10	5	6	2	4	2	2	2	2	0	2	2
pfam00186	Dihydrofolate reductase	0	0	0	1	1	0	0	0	0	0	0	0	0	0
pfam00188	Cysteine-rich secretory protein family	0	2	1	0	0	0	0	0	0	1	1	0	0	1
pfam00189	Ribosomal protein S3, C-terminal domain	1	6	6	1	1	1	2	2	1	1	1	0	0	1
pfam00193	Extracellular link domain	0	0	0	0	0	0	0	0	0	0	0	0	1	0
pfam00194	Eukaryotic-type carbonic anhydrase	0	1	1	0	0	0	0	0	0	0	0	1	0	1
pfam00195	Chalcone and stilbene synthases, N-terminal domain	0	0	0	3	0	0	0	1	0	0	0	0	0	0
pfam00196	Bacterial regulatory proteins, luxR family	1	0	4	2	2	1	0	0	0	0	0	0	1	1
pfam00198	2-oxoacid dehydrogenases acyltransferase (catalytic domain)	3	6	6	2	2	1	2	1	0	1	1	0	2	2
pfam00199	Catalase	1	0	1	0	0	0	0	0	1	0	0	0	0	0
pfam00201	UDP-glucoronosyl and UDP-glucosyl transferase	0	0	2	1	0	0	0	0	0	0	0	0	0	0
pfam00202	Aminotransferase class-III	9	15	16	20	7	3	6	3	3	5	3	0	4	5
pfam00203	Ribosomal protein S19	1	1	3	0	1	1	1	1	1	1	1	0	1	1
pfam00204	DNA gyrase B	4	3	10	1	1	2	2	1	2	1	1	1	1	2
pfam00205	Thiamine pyrophosphate enzyme, central domain	2	6	2	3	0	1	2	1	1	1	1	1	2	1
pfam00206	Lyase	6	10	10	4	10	2	5	2	2	3	2	1	2	2
pfam00207	Alpha-2-macroglobulin family	2	2	1	2	2	1	2	1	1	1	1	1	2	2
pfam00208	Glutamate/Leucine/Phenylalanine/Valine dehydrogenase	0	0	0	1	1	0	0	0	0	0	0	0	0	0
pfam00210	Ferritin-like domain	1	5	2	1	3	1	2	1	1	1	1	0	1	1
pfam00211	Adenylate and Guanylate cyclase catalytic domain	4	9	6	0	2	1	4	1	1	2	3	0	2	1
pfam00213	ATP synthase delta (OSCP) subunit	1	1	3	2	0	1	1	1	0	1	1	0	1	1
pfam00215	Orotidine 5'-phosphate decarboxylase / HUMPS family	3	2	7	2	2	1	2	1	1	0	1	0	1	1
pfam00216	Bacterial DNA-binding protein	2	10	11	3	6	3	5	3	1	3	3	1	2	3
pfam00218	Indole-3-glycerol phosphate synthase	2	3	8	2	1	1	2	1	1	1	1	0	1	1
pfam00224	Pyruvate kinase, barrel domain	3	2	3	6	2	1	2	1	1	1	1	0	1	1
pfam00226	DnaJ domain	2	6	12	7	3	1	3	2	1	2	2	2	2	2
pfam00227	Proteasome subunit	3	2	4	1	1	1	1	1	1	1	1	1	1	1
pfam00230	Major intrinsic protein	1	1	0	0	0	0	0	0	1	0	0	0	0	0
pfam00231	ATP synthase	3	4	0	5	4	1	2	1	2	1	1	0	2	1
pfam00237	Ribosomal protein L22p/L17e	1	2	4	0	1	1	1	1	0	1	1	0	0	1
pfam00238	Ribosomal protein L14p/L23e	1	2	4	0	2	1	2	1	2	0	1	0	0	1
pfam00239	Resolvase, N terminal domain	6	11	12	15	4	0	6	4	1	2	9	0	0	1
pfam00245	Alkaline phosphatase	2	5	2	2	1	1	1	1	1	1	1	0	0	0
pfam00246	Zinc carboxypeptidase	0	3	1	0	0	1	1	0	1	1	0	0	1	1
pfam00248	Aldo/keto reductase family	1	2	7	5	1	1	2	1	1	1	1	2	2	2
pfam00252	Ribosomal protein L16p/L10e	1	3	5	1	1	1	2	1	1	1	1	0	0	1
pfam00253	Ribosomal protein S14p/S29e	1	3	4	0	1	1	0	1	1	0	1	0	0	1
pfam00254	FKBP-type peptidyl-prolyl cis-trans isomerase	3	1	2	4	3	1	2	1	0	1	1	1	1	1
pfam00258	Flavodoxin	0	0	0	0	1	0	0	0	0	0	0	0	0	0
pfam00263	Bacterial type II and III secretion system protein	7	24	6	5	6	4	7	3	1	4	3	0	0	1
pfam00266	Aminotransferase class-V	3	14	12	4	13	2	3	2	2	2	2	1	2	1
pfam00270	DEAD/DEAH box helicase	20	12	18	13	9	5	8	4	4	5	5	2	3	3
pfam00271	Helicase conserved C-terminal domain	26	34	36	23	10	12	21	9	7	12	13	4	11	10
pfam00275	EPSP synthase (3-phosphoshikimate 1-carboxyvinyltransferase)	10	8	10	6	9	2	6	2	2	2	2	2	2	2
pfam00276	Ribosomal protein L23	1	5	4	0	0	1	2	1	1	2	1	0	0	1
pfam00278	Pyridoxal-dependent decarboxylase, C-terminal sheet domain	8	11	9	5	5	3	5	3	4	3	4	2	3	3
pfam00281	Ribosomal protein L5	1	2	4	0	1	1	2	1	1	0	1	0	0	1
pfam00282	Pyridoxal-dependent decarboxylase conserved domain	0	1	1	0	3	0	0	1	0	0	0	1	0	1
pfam00285	Citrate synthase, C-terminal domain	4	4	4	2	0	1	2	1	1	1	1	0	1	1
pfam00288	GHMP kinases N terminal domain	4	1	3	0	3	2	3	1	1	2	1	0	1	1
pfam00289	Biotin carboxylase, N-terminal domain	6	5	9	7	1	2	4	2	1	2	2	0	1	2
pfam00290	Tryptophan synthase alpha chain	3	6	5	3	5	1	2	1	3	1	1	0	1	1
pfam00291	Pyridoxal-phosphate dependent enzyme	6	22	8	5	7	3	6	3	3	3	3	1	2	3
pfam00293	NUDIX domain	3	3	14	10	4	3	5	3	2	3	3	0	2	2
pfam00294	pfkB family carbohydrate kinase	4	11	9	5	6	2	4	1	2	2	2	0	1	2
pfam00297	Ribosomal protein L3	1	3	5	0	0	1	2	1	1	2	1	0	1	1
pfam00298	Ribosomal protein L11, RNA binding domain	3	1	4	1	1	1	2	1	1	1	1	1	1	1
pfam00300	Histidine phosphatase superfamily (branch 1)	0	1	1	0	0	0	0	0	0	0	0	0	1	1
pfam00303	Thymidylate synthase	4	5	4	3	1	1	2	1	1	2	1	1	1	1
pfam00306	ATP synthase alpha/beta chain, C terminal domain	3	2	4	3	3	1	1	1	0	1	1	0	1	1
pfam00308	Bacterial dnaA protein	0	0	0	1	0	0	0	0	0	0	0	0	0	0
pfam00309	Sigma-54 factor, Activator interacting domain (AID)	1	3	2	2	1	1	2	1	1	1	1	1	1	1
pfam00310	Glutamine amidotransferases class-II	4	3	13	0	6	1	2	1	1	1	1	0	2	1
pfam00312	Ribosomal protein S15	2	3	4	4	0	1	1	1	0	0	1	0	0	1
pfam00313	'Cold-shock' DNA-binding domain	3	3	6	5	3	1	3	1	1	2	1	0	1	2
pfam00317	Ribonucleotide reductase, all-alpha domain	0	0	1	0	0	0	0	0	0	0	0	0	0	0
pfam00318	Ribosomal protein S2	4	2	5	2	1	1	2	1	0	1	1	0	2	1
pfam00325	Bacterial regulatory proteins, crp family	2	1	5	1	4	1	2	1	1	1	1	1	0	1
pfam00326	Prolyl oligopeptidase family	0	0	0	1	0	0	0	0	0	0	0	0	0	0
pfam00327	Ribosomal protein L30p/L7e	1	1	4	0	2	1	1	1	0	1	1	0	0	1
pfam00329	Respiratory-chain NADH dehydrogenase, 30 Kd subunit	2	1	2	1	3	1	2	1	1	1	1	0	1	1
pfam00330	Aconitase family (aconitate hydratase)	7	3	17	5	6	2	4	1	1	2	2	1	1	2
pfam00332	Glycosyl hydrolases family 17	0	0	1	0	0	0	0	0	0	0	0	0	0	0
pfam00333	Ribosomal protein S5, N-terminal domain	1	2	4	0	0	1	2	1	0	1	1	0	0	1
pfam00334	Nucleoside diphosphate kinase	0	0	1	0	0	0	0	0	0	0	0	0	0	0
pfam00338	Ribosomal protein S10p/S20e	1	0	5	0	0	1	1	1	1	1	1	0	1	1
pfam00342	Phosphoglucose isomerase	2	7	4	1	7	1	2	1	6	1	1	0	1	1
pfam00343	Carbohydrate phosphorylase	10	11	16	5	6	2	3	2	3	3	2	1	2	1
pfam00344	SecY translocase	1	2	4	1	3	1	2	1	1	1	1	0	0	1
pfam00345	Pili and flagellar-assembly chaperone, PapD N-terminal domain	1	1	4	4	3	0	1	1	0	0	0	2	1	1
pfam00346	Respiratory-chain NADH dehydrogenase, 49 Kd subunit	2	1	5	4	2	1	2	1	1	1	1	0	1	1
pfam00347	Ribosomal protein L6	1	2	4	0	3	1	1	1	0	1	1	0	0	1
pfam00348	Polyprenyl synthetase	5	14	11	1	6	2	3	2	2	2	2	1	2	1
pfam00350	Dynamin family	6	8	9	12	3	2	5	3	2	0	3	2	2	2
pfam00353	Haemolysin-type calcium-binding repeat (2 copies)	4	0	4	5	1	0	1	0	0	0	0	1	2	0
pfam00355	Rieske [2Fe-2S] domain	3	4	8	2	5	2	3	2	1	2	2	1	2	1
pfam00359	Phosphoenolpyruvate-dependent sugar phosphotransferase system, EIIA 2	0	0	0	1	0	0	0	0	0	0	0	0	1	1
pfam00360	Phytochrome region	0	0	0	0	0	0	0	0	0	0	0	1	1	1
pfam00361	Proton-conducting membrane transporter	19	10	16	12	7	5	8	5	5	6	5	6	7	3
pfam00362	Integrin, beta chain	0	0	0	0	0	0	0	0	0	0	0	1	0	0
pfam00364	Biotin-requiring enzyme	6	9	12	7	4	3	4	3	3	3	3	0	4	4
pfam00365	Phosphofructokinase	8	12	12	3	3	2	3	2	2	2	2	1	2	2
pfam00366	Ribosomal protein S17	1	2	4	0	2	1	2	1	1	0	1	0	0	1
pfam00368	Hydroxymethylglutaryl-coenzyme A reductase	0	0	0	0	1	1	0	0	0	0	0	0	0	0
pfam00370	FGGY family of carbohydrate kinases, N-terminal domain	0	1	0	0	0	0	0	0	0	0	0	0	0	0
pfam00374	Nickel-dependent hydrogenase	12	8	4	3	0	2	3	1	1	1	2	0	0	0
pfam00375	Sodium:dicarboxylate symporter family	3	6	1	3	1	3	3	1	3	2	2	1	0	0
pfam00376	MerR family regulatory protein	1	3	2	1	4	0	5	2	0	2	9	0	2	1
pfam00378	Enoyl-CoA hydratase/isomerase	2	7	3	3	3	1	1	1	2	3	1	0	1	1
pfam00380	Ribosomal protein S9/S16	1	2	4	5	1	1	1	0	1	1	1	0	1	1
pfam00381	PTS HPr component phosphorylation site	3	1	3	2	2	1	2	1	1	1	1	0	1	1
pfam00383	Cytidine and deoxycytidylate deaminase zinc-binding region	4	3	2	2	3	2	2	1	1	2	1	0	0	1
pfam00384	Molybdopterin oxidoreductase	3	0	2	4	0	1	2	1	0	0	1	0	1	1
pfam00389	D-isomer specific 2-hydroxyacid dehydrogenase, catalytic domain	0	2	2	0	1	1	0	0	0	0	0	0	4	2
pfam00390	Malic enzyme, N-terminal domain	6	4	7	5	1	2	5	2	1	2	2	0	1	2
pfam00391	PEP-utilising enzyme, mobile domain	9	3	16	6	5	3	5	2	3	3	3	1	4	4
pfam00393	6-phosphogluconate dehydrogenase, C-terminal domain	0	0	0	0	2	1	0	0	0	0	0	0	0	0
pfam00395	S-layer homology domain	0	0	0	0	3	0	0	0	0	0	0	0	0	0
pfam00398	Ribosomal RNA adenine dimethylase	4	3	4	1	1	1	2	1	0	1	1	0	1	1
pfam00400	WD domain, G-beta repeat	4	44	52	43	22	0	12	4	1	5	5	5	21	8
pfam00401	ATP synthase, Delta/Epsilon chain, long alpha-helix domain	3	1	1	3	1	1	2	1	0	1	1	0	2	2
pfam00403	Heavy-metal-associated domain	4	4	3	2	1	1	2	0	1	1	1	0	1	1
pfam00404	Dockerin type I repeat	1	0	0	0	0	0	0	0	1	0	0	0	0	0
pfam00406	Adenylate kinase	4	5	4	2	5	2	4	2	2	2	2	1	2	2
pfam00408	Phosphoglucomutase/phosphomannomutase, C-terminal domain	15	20	10	5	6	3	7	4	2	4	4	1	4	4
pfam00410	Ribosomal protein S8	1	3	4	0	1	1	0	1	1	1	1	0	0	1
pfam00411	Ribosomal protein S11	2	0	3	1	1	1	3	1	1	1	1	0	0	1
pfam00413	Matrixin	0	3	0	0	3	0	0	1	0	0	0	0	0	0
pfam00415	Regulator of chromosome condensation (RCC1) repeat	2	1	11	0	2	3	2	0	0	0	1	0	0	0
pfam00416	Ribosomal protein S13/S18	1	0	3	1	1	1	2	1	1	1	1	0	0	1
pfam00420	NADH-ubiquinone/plastoquinone oxidoreductase chain 4L	7	2	4	2	2	2	4	2	2	2	2	3	2	1
pfam00425	chorismate binding enzyme	8	7	17	7	11	3	6	3	5	4	3	2	5	3
pfam00430	ATP synthase B/B' CF(0)	1	2	2	2	0	1	2	1	0	1	1	0	1	1
pfam00436	Single-strand binding protein family	3	5	5	2	1	1	2	1	1	1	1	0	1	1
pfam00437	Type II/IV secretion system protein	20	24	36	17	14	7	13	7	5	6	7	1	6	5
pfam00438	S-adenosylmethionine synthetase, N-terminal domain	5	1	3	1	0	1	1	1	1	1	1	0	1	1
pfam00440	Bacterial regulatory proteins, tetR family	1	2	7	3	1	1	1	1	1	1	1	1	1	1
pfam00441	Acyl-CoA dehydrogenase, C-terminal domain	0	0	1	1	0	0	0	0	0	0	0	0	0	0
pfam00444	Ribosomal protein L36	0	0	2	0	1	1	2	1	1	1	1	0	0	0
pfam00448	SRP54-type protein, GTPase domain	3	12	11	5	1	2	4	2	2	1	2	1	2	2
pfam00453	Ribosomal protein L20	3	5	4	4	1	1	1	1	1	1	1	0	1	1
pfam00456	Transketolase, thiamine diphosphate binding domain	7	4	11	8	3	2	4	2	4	2	2	0	4	3
pfam00459	Inositol monophosphatase family	3	3	11	0	1	1	2	1	1	1	1	0	1	2
pfam00460	Flagella basal body rod protein	0	4	1	0	1	0	0	0	0	0	0	0	0	0
pfam00462	Glutaredoxin	1	4	4	5	4	1	1	1	0	1	1	0	1	1
pfam00464	Serine hydroxymethyltransferase	5	7	3	3	4	1	2	1	1	1	1	1	1	1
pfam00465	Iron-containing alcohol dehydrogenase	1	2	7	0	0	0	0	0	1	0	0	0	0	0
pfam00466	Ribosomal protein L10	2	4	4	2	1	1	0	1	1	1	1	0	1	1
pfam00467	KOW motif	3	3	6	0	4	2	2	1	1	1	1	1	1	1
pfam00468	Ribosomal protein L34	1	2	2	0	0	0	2	1	0	1	1	0	1	1
pfam00471	Ribosomal protein L33	1	4	2	3	4	1	1	1	1	1	1	1	1	1
pfam00472	RF-1 domain	3	3	14	4	3	2	4	2	1	2	2	3	2	2
pfam00474	Sodium:solute symporter family	1	1	3	1	0	1	0	0	0	0	0	1	3	1
pfam00475	Imidazoleglycerol-phosphate dehydratase	6	4	5	1	2	1	2	1	2	1	1	0	1	1
pfam00476	DNA polymerase family A	8	4	4	3	1	1	2	1	2	1	1	2	0	1
pfam00478	IMP dehydrogenase / GMP reductase domain	4	5	8	2	3	1	3	1	1	1	1	0	1	1
pfam00479	Glucose-6-phosphate dehydrogenase, NAD binding domain	0	0	0	0	1	1	0	0	0	0	0	0	0	0
pfam00480	ROK family	0	0	6	0	0	0	0	0	0	0	0	0	0	0
pfam00481	Protein phosphatase 2C	1	1	0	0	0	0	0	0	0	0	0	0	0	0
pfam00482	Type II secretion system (T2SS), protein F	9	18	7	6	3	2	5	2	2	3	2	2	1	2
pfam00483	Nucleotidyl transferase	19	44	20	10	13	6	14	6	8	7	6	2	9	7
pfam00484	Carbonic anhydrase	2	3	3	1	1	1	2	1	2	1	1	1	1	1
pfam00485	Phosphoribulokinase / Uridine kinase family	3	7	4	5	0	1	2	1	1	1	1	1	1	1
pfam00486	Transcriptional regulatory protein, C terminal	4	6	15	8	4	5	4	2	2	3	2	0	4	3
pfam00487	Fatty acid desaturase	0	0	2	0	4	0	4	0	1	1	2	0	0	0
pfam00488	MutS domain V	3	4	4	2	2	1	2	1	1	1	1	0	1	1
pfam00490	Delta-aminolevulinic acid dehydratase	1	14	3	3	0	1	2	1	1	1	1	0	1	1
pfam00491	Arginase family	1	1	0	0	0	0	0	0	0	0	0	0	0	0
pfam00494	Squalene/phytoene synthase	0	1	0	0	0	0	0	0	0	0	0	0	0	0
pfam00496	Bacterial extracellular solute-binding proteins, family 5 Middle	9	8	17	7	5	3	4	3	1	2	2	0	2	2
pfam00497	Bacterial extracellular solute-binding proteins, family 3	7	14	7	7	7	3	7	4	3	3	2	0	0	1
pfam00498	FHA domain	1	14	14	4	7	1	6	2	1	1	3	0	6	8
pfam00499	NADH-ubiquinone/plastoquinone oxidoreductase chain 6	3	0	3	3	2	1	2	1	1	1	1	2	1	1
pfam00501	AMP-binding enzyme	14	25	18	8	9	4	8	4	2	6	4	2	3	3
pfam00507	NADH-ubiquinone/plastoquinone oxidoreductase, chain 3	3	1	1	2	1	1	2	1	1	1	1	0	1	1
pfam00510	Cytochrome c oxidase subunit III	1	2	6	2	1	2	3	0	1	1	2	0	2	2
pfam00512	His Kinase A (phospho-acceptor) domain	40	67	102	34	16	27	47	22	15	19	26	11	33	30
pfam00515	Tetratricopeptide repeat	8	15	13	6	2	1	3	2	0	1	1	1	5	4
pfam00520	Ion transport protein	0	0	1	0	1	0	0	0	0	0	0	0	0	0
pfam00521	DNA gyrase/topoisomerase IV, subunit A	7	5	14	5	3	2	2	1	2	1	1	1	4	2
pfam00528	Binding-protein-dependent transport system inner membrane component	14	31	40	15	6	10	16	7	6	8	9	6	11	11
pfam00530	Scavenger receptor cysteine-rich domain	0	0	1	0	0	0	0	0	0	0	0	0	0	0
pfam00533	BRCA1 C Terminus (BRCT) domain	2	2	4	1	0	1	2	1	1	1	1	0	0	1
pfam00534	Glycosyl transferases group 1	23	67	22	17	23	11	16	8	11	5	7	1	6	7
pfam00535	Glycosyl transferase family 2	46	99	53	15	47	17	34	19	14	18	20	0	11	12
pfam00542	Ribosomal protein L7/L12 C-terminal domain	2	3	3	0	1	1	1	1	1	1	1	0	1	1
pfam00543	Nitrogen regulatory protein P-II	4	9	18	8	3	2	7	3	2	4	4	0	3	4
pfam00545	ribonuclease	2	1	0	0	1	1	0	1	1	0	1	0	0	0
pfam00549	CoA-ligase	4	0	3	4	5	2	2	2	1	2	2	0	2	2
pfam00550	Phosphopantetheine attachment site	9	13	16	5	4	3	7	2	4	5	3	0	1	1
pfam00551	Formyl transferase	5	7	6	12	6	2	4	2	1	2	2	0	2	3
pfam00557	Metallopeptidase family M24	3	8	10	5	5	2	4	2	2	1	2	2	2	2
pfam00560	Leucine Rich Repeat	0	0	1	1	1	1	2	0	1	1	1	0	0	1
pfam00561	alpha/beta hydrolase fold	7	8	10	9	5	3	5	3	2	5	3	2	2	2
pfam00562	RNA polymerase Rpb2, domain 6	1	5	6	4	4	1	4	2	2	1	1	0	2	1
pfam00563	EAL domain	17	35	23	30	15	7	16	8	8	8	8	4	5	7
pfam00565	Staphylococcal nuclease homologue	2	1	6	0	1	1	2	0	1	0	1	0	1	1
pfam00570	HRDC domain	4	3	1	3	0	1	1	0	2	1	1	0	2	1
pfam00571	CBS domain	13	22	19	12	12	6	12	8	7	7	7	2	9	8
pfam00572	Ribosomal protein L13	1	1	3	3	1	1	1	0	1	1	1	0	1	1
pfam00573	Ribosomal protein L4/L1 family	1	5	4	0	0	1	3	1	1	1	1	0	2	1
pfam00574	Clp protease	1	5	5	9	2	1	2	2	1	1	1	0	1	2
pfam00575	S1 RNA binding domain	15	14	30	15	6	7	13	7	6	7	7	3	2	5
pfam00577	Outer membrane usher protein	3	4	5	1	0	1	2	1	0	2	1	0	1	1
pfam00578	AhpC/TSA family	7	6	13	6	2	2	3	2	2	3	2	0	3	4
pfam00579	tRNA synthetases class I (W and Y)	4	18	8	6	6	2	4	2	2	3	2	2	2	2
pfam00580	UvrD/REP helicase N-terminal domain	10	7	15	6	6	2	6	3	1	3	4	2	5	5
pfam00581	Rhodanese-like domain	15	20	22	15	8	6	11	7	7	4	6	1	2	5
pfam00582	Universal stress protein family	6	8	10	5	4	3	3	2	2	2	2	0	1	1
pfam00583	Acetyltransferase (GNAT) family	15	14	22	7	8	5	7	3	3	2	3	1	5	6
pfam00584	SecE/Sec61-gamma subunits of protein translocation complex	2	1	4	2	2	1	3	1	0	1	1	1	1	1
pfam00586	AIR synthase related protein, N-terminal domain	7	12	6	8	6	3	6	3	2	3	3	0	2	2
pfam00587	tRNA synthetase class II core domain (G, H, P, S and T)	8	9	15	9	13	3	6	3	3	3	3	0	3	3
pfam00588	SpoU rRNA Methylase family	10	3	12	10	5	3	6	3	2	3	3	0	3	3
pfam00589	Phage integrase family	0	11	4	4	2	0	1	1	0	0	0	0	0	1
pfam00590	Tetrapyrrole (Corrin/Porphyrin) Methylases	4	6	10	5	3	2	3	2	2	2	2	2	2	2
pfam00591	Glycosyl transferase family, a/b domain	2	1	7	4	4	1	2	1	1	2	1	1	1	1
pfam00593	TonB dependent receptor	9	12	21	22	7	3	3	2	1	3	3	2	2	3
pfam00595	PDZ domain (Also known as DHR or GLGF)	3	1	6	2	1	1	1	1	0	1	1	0	1	1
pfam00596	Class II Aldolase and Adducin N-terminal domain	3	0	0	0	1	0	1	0	1	1	1	0	0	0
pfam00623	RNA polymerase Rpb1, domain 2	1	0	3	2	2	1	1	1	1	1	1	0	1	1
pfam00625	Guanylate kinase	6	6	4	1	1	1	2	1	1	1	1	0	1	1
pfam00629	MAM domain, meprin/A5/mu	0	0	0	0	1	0	0	0	0	0	0	0	0	0
pfam00633	Helix-hairpin-helix motif	0	2	2	1	2	1	2	1	0	1	1	0	1	1
pfam00636	Ribonuclease III domain	0	0	0	1	0	0	0	0	0	0	0	0	0	0
pfam00639	PPIC-type PPIASE domain	4	5	5	2	2	2	2	1	1	1	1	1	1	1
pfam00652	Ricin-type beta-trefoil lectin domain	2	5	1	0	5	1	1	1	0	2	1	0	0	0
pfam00654	Voltage gated chloride channel	0	0	0	0	0	0	0	0	0	0	0	0	1	1
pfam00656	Caspase domain	38	89	117	48	41	10	44	12	8	16	27	12	57	37
pfam00657	GDSL-like Lipase/Acylhydrolase	0	0	0	0	1	0	0	0	0	0	0	0	0	0
pfam00662	NADH-Ubiquinone oxidoreductase (complex I), chain 5 N-terminus	8	6	3	1	4	2	5	3	3	3	3	1	3	1
pfam00664	ABC transporter transmembrane region	9	16	6	9	6	2	4	3	2	2	2	1	5	6
pfam00665	Integrase core domain	0	4	15	7	7	0	0	0	0	0	0	0	0	0
pfam00668	Condensation domain	2	3	0	0	0	1	0	0	0	2	1	0	0	0
pfam00669	Bacterial flagellin N-terminal helical region	0	3	1	0	1	0	0	0	0	0	0	0	0	0
pfam00670	S-adenosyl-L-homocysteine hydrolase, NAD binding domain	4	5	9	2	3	1	3	1	0	1	1	0	1	1
pfam00672	HAMP domain	23	24	34	11	11	14	26	12	10	16	19	4	11	11
pfam00673	ribosomal L5P family C-terminus	1	3	4	0	1	1	2	1	1	0	1	0	0	1
pfam00675	Insulinase (Peptidase family M16)	8	6	12	5	3	2	4	2	1	2	2	2	2	2
pfam00676	Dehydrogenase E1 component	6	7	2	2	1	1	2	1	1	1	1	0	1	1
pfam00677	Lumazine binding domain	1	7	4	5	3	1	2	1	0	1	1	0	1	1
pfam00679	Elongation factor G C-terminus	4	9	12	15	3	3	4	3	2	3	3	2	2	3
pfam00682	HMGL-like	7	13	17	16	5	4	9	5	3	5	5	2	4	4
pfam00684	DnaJ central domain	2	0	9	2	1	1	2	1	1	1	1	0	1	1
pfam00685	Sulfotransferase domain	0	0	0	1	3	0	0	2	1	0	0	0	2	2
pfam00687	Ribosomal protein L1p/L10e family	3	2	4	2	1	1	2	1	1	1	1	1	1	1
pfam00689	Cation transporting ATPase, C-terminus	2	1	12	5	6	2	3	2	1	2	2	0	2	1
pfam00690	Cation transporter/ATPase, N-terminus	2	3	8	5	3	2	3	2	0	2	2	0	1	1
pfam00691	OmpA family	16	35	51	26	20	10	21	5	8	5	12	3	19	19
pfam00692	dUTPase	6	4	6	0	3	1	1	1	0	1	1	1	1	2
pfam00694	Aconitase C-terminal domain	5	3	13	6	6	2	3	1	1	2	2	1	1	2
pfam00696	Amino acid kinase family	8	10	24	18	14	5	9	5	2	4	5	4	4	5
pfam00697	N-(5'phosphoribosyl)anthranilate (PRA) isomerase	3	3	2	2	2	1	2	1	2	1	1	0	1	1
pfam00698	Acyl transferase domain	5	7	12	2	4	2	4	2	3	4	3	0	0	1
pfam00700	Bacterial flagellin C-terminal helical region	0	3	1	0	0	0	0	0	0	0	0	0	0	0
pfam00701	Dihydrodipicolinate synthetase family	2	4	6	7	1	1	2	1	1	1	1	0	0	1
pfam00702	haloacid dehalogenase-like hydrolase	3	3	9	7	4	3	4	3	1	3	3	0	1	1
pfam00704	Glycosyl hydrolases family 18	1	2	2	0	0	1	0	0	0	1	0	0	0	0
pfam00707	Translation initiation factor IF-3, C-terminal domain	3	5	2	5	2	1	1	0	1	1	1	0	1	1
pfam00708	Acylphosphatase	0	5	3	4	0	1	2	1	0	1	1	1	0	0
pfam00709	Adenylosuccinate synthetase	2	3	5	2	5	1	2	1	1	2	1	1	1	1
pfam00710	Asparaginase, N-terminal	0	1	1	0	0	0	0	0	0	0	0	0	0	0
pfam00712	DNA polymerase III beta subunit, N-terminal domain	3	8	3	1	1	1	2	1	1	1	1	0	1	1
pfam00717	Peptidase S24-like	1	10	6	1	3	1	2	1	1	1	1	2	2	2
pfam00719	Inorganic pyrophosphatase	0	1	2	0	1	1	0	0	0	0	0	0	0	0
pfam00722	Glycosyl hydrolases family 16	3	6	2	1	2	1	2	1	1	1	1	0	0	0
pfam00723	Glycosyl hydrolases family 15	0	0	1	0	0	0	0	0	0	0	0	0	0	0
pfam00724	NADH:flavin oxidoreductase / NADH oxidase family	1	4	3	4	4	1	2	2	1	1	1	0	0	0
pfam00725	3-hydroxyacyl-CoA dehydrogenase, C-terminal domain	0	2	0	2	1	0	0	0	0	0	1	0	0	0
pfam00728	Glycosyl hydrolase family 20, catalytic domain	0	0	2	0	0	0	0	0	0	0	0	0	0	0
pfam00730	HhH-GPD superfamily base excision DNA repair protein	2	5	8	2	3	1	2	1	1	1	1	1	2	2
pfam00731	AIR carboxylase	2	7	5	1	5	1	2	1	1	1	1	1	1	1
pfam00733	Asparagine synthase	6	13	16	5	8	3	4	2	5	2	1	1	3	3
pfam00742	Homoserine dehydrogenase	4	4	9	1	3	1	2	1	1	1	1	1	1	1
pfam00745	Glutamyl-tRNAGlu reductase, dimerisation domain	1	3	3	2	1	1	2	1	1	1	1	0	1	1
pfam00749	tRNA synthetases class I (E and Q), catalytic domain	5	12	10	8	8	2	4	2	2	3	2	2	2	2
pfam00750	tRNA synthetases class I (R)	2	9	3	4	3	1	1	1	1	1	1	1	1	1
pfam00753	Metallo-beta-lactamase superfamily	7	10	12	5	10	2	5	2	3	3	2	1	3	3
pfam00754	F5/8 type C domain	0	2	0	0	0	0	0	0	0	0	0	0	0	0
pfam00759	Glycosyl hydrolase family 9	1	0	0	0	0	0	0	0	0	0	0	0	0	0
pfam00762	Ferrochelatase	5	9	4	2	2	1	2	1	1	1	1	1	1	0
pfam00763	Tetrahydrofolate dehydrogenase/cyclohydrolase, catalytic domain	3	8	6	1	1	1	2	1	1	1	1	1	0	1
pfam00764	Arginosuccinate synthase	3	6	9	4	1	1	1	1	1	1	1	3	1	1
pfam00766	Electron transfer flavoprotein FAD-binding domain	0	0	0	1	0	0	0	0	0	0	0	0	0	0
pfam00768	D-alanyl-D-alanine carboxypeptidase	5	7	7	11	1	2	4	2	2	2	2	0	2	1
pfam00771	FHIPEP family	0	2	0	0	0	0	0	0	0	0	0	0	0	0
pfam00772	DnaB-like helicase N terminal domain	2	3	4	4	1	1	1	1	1	1	1	0	1	1
pfam00773	RNB domain	8	4	11	12	6	2	4	1	2	3	2	0	2	2
pfam00777	Glycosyltransferase family 29 (sialyltransferase)	0	1	0	0	0	0	0	0	0	0	0	0	0	0
pfam00781	Diacylglycerol kinase catalytic domain	0	0	0	1	0	0	0	0	0	0	0	0	0	0
pfam00782	Dual specificity phosphatase, catalytic domain	2	4	6	2	2	2	2	1	2	2	4	0	1	1
pfam00793	DAHP synthetase I family	4	11	11	8	2	2	4	2	3	2	2	0	2	2
pfam00795	Carbon-nitrogen hydrolase	11	20	18	10	9	5	8	4	5	4	4	0	5	4
pfam00800	Prephenate dehydratase	7	5	7	1	3	1	2	1	1	1	1	0	1	1
pfam00801	PKD domain	0	0	0	1	2	1	1	0	0	1	1	0	0	0
pfam00805	Pentapeptide repeats (8 copies)	2	6	2	1	0	1	1	2	0	1	0	0	0	0
pfam00809	Pterin binding enzyme	9	3	14	9	3	2	4	2	1	3	2	0	2	2
pfam00813	FliP family	0	3	1	0	0	0	0	0	0	0	0	0	0	0
pfam00814	Glycoprotease family	3	8	12	4	7	3	4	2	2	2	2	1	2	2
pfam00815	Histidinol dehydrogenase	1	0	6	9	2	1	1	1	1	1	1	0	1	1
pfam00816	H-NS histone family	2	1	2	1	2	1	2	1	1	1	1	1	1	1
pfam00821	Phosphoenolpyruvate carboxykinase	0	2	0	0	0	0	0	0	0	0	0	0	0	0
pfam00825	Ribonuclease P	2	4	2	2	0	0	2	1	1	1	1	0	1	1
pfam00828	Ribosomal proteins 50S-L15, 50S-L18e, 60S-L27A	1	2	4	0	2	1	2	1	1	1	1	0	0	1
pfam00829	Ribosomal prokaryotic L21 protein	3	4	4	2	3	1	2	1	1	1	1	1	0	1
pfam00830	Ribosomal L28 family	1	4	3	1	2	1	1	1	1	1	1	1	1	1
pfam00831	Ribosomal L29 protein	1	3	4	0	1	1	3	1	1	0	1	0	0	1
pfam00834	Ribulose-phosphate 3 epimerase family	1	3	7	3	11	1	2	1	1	2	1	1	1	1
pfam00842	Alanine racemase, C-terminal domain	1	6	8	1	1	1	2	1	1	1	1	0	3	1
pfam00849	RNA pseudouridylate synthase	11	13	15	4	8	3	6	3	3	4	3	0	3	3
pfam00850	Histone deacetylase domain	1	9	3	2	3	1	2	1	1	1	1	0	2	1
pfam00856	SET domain	2	1	0	3	4	0	2	0	0	2	2	0	0	0
pfam00860	Permease family	0	0	0	0	0	0	0	0	0	0	0	0	1	1
pfam00861	Ribosomal L18 of archaea, bacteria, mitoch. and chloroplast	1	4	4	0	1	1	2	1	0	1	1	0	0	1
pfam00871	Acetokinase family	0	1	0	1	1	0	0	0	0	0	0	0	0	0
pfam00872	Transposase, Mutator family	0	8	10	4	1	1	0	0	0	0	0	0	0	0
pfam00873	AcrB/AcrD/AcrF family	9	30	23	15	24	3	7	5	6	4	3	2	5	3
pfam00875	DNA photolyase	1	3	0	0	1	0	2	1	1	1	1	0	0	0
pfam00881	Nitroreductase family	2	2	1	0	0	1	2	0	0	1	1	0	1	1
pfam00883	Cytosol aminopeptidase family, catalytic domain	2	3	6	2	6	1	2	1	0	1	1	0	1	1
pfam00884	Sulfatase	0	4	0	2	0	1	0	0	0	0	1	0	0	0
pfam00885	6,7-dimethyl-8-ribityllumazine synthase	2	4	4	3	2	1	3	1	1	0	1	0	1	1
pfam00886	Ribosomal protein S16	1	3	2	3	1	1	2	1	1	1	1	0	1	1
pfam00889	Elongation factor TS	3	1	5	2	1	1	1	1	1	1	1	0	1	1
pfam00890	FAD binding domain	6	4	16	9	2	3	6	2	2	5	3	1	4	3
pfam00891	O-methyltransferase	0	0	0	0	0	0	0	0	0	0	0	0	1	1
pfam00892	EamA-like transporter family	3	3	4	0	1	0	3	0	2	1	2	0	0	0
pfam00893	Small Multidrug Resistance protein	3	5	0	2	3	1	1	1	2	2	2	0	1	1
pfam00899	ThiF family	11	4	14	8	10	5	5	2	3	6	4	1	1	2
pfam00902	Sec-independent protein translocase protein (TatC)	2	4	7	0	1	1	2	1	1	2	1	0	1	1
pfam00903	Glyoxalase/Bleomycin resistance protein/Dioxygenase superfamily	2	0	6	1	1	1	2	1	1	1	1	0	2	3
pfam00905	Penicillin binding protein transpeptidase domain	16	25	32	14	16	6	12	6	5	6	6	3	6	6
pfam00908	dTDP-4-dehydrorhamnose 3,5-epimerase	5	7	6	1	4	1	2	1	1	1	1	0	4	3
pfam00909	Ammonium Transporter Family	2	10	9	7	8	2	3	2	3	2	2	1	3	3
pfam00912	Transglycosylase	12	12	14	5	3	3	5	4	2	3	3	1	2	3
pfam00916	Sulfate permease family	8	14	14	8	0	3	3	2	1	2	2	0	1	1
pfam00919	Uncharacterized protein family UPF0004	4	8	9	2	3	2	4	2	2	3	2	0	1	1
pfam00920	Dehydratase family	2	3	6	8	6	1	2	1	1	1	1	0	1	1
pfam00923	Transaldolase	1	3	2	0	0	0	0	0	0	1	0	0	0	0
pfam00924	Mechanosensitive ion channel	5	12	5	2	4	2	3	2	2	2	3	3	3	2
pfam00925	GTP cyclohydrolase II	3	3	3	1	2	1	1	1	1	1	1	0	0	1
pfam00926	3,4-dihydroxy-2-butanone 4-phosphate synthase	2	3	4	1	2	1	2	1	1	1	1	0	0	1
pfam00929	Exonuclease	15	10	13	8	6	6	7	4	5	4	4	4	3	5
pfam00930	Dipeptidyl peptidase IV (DPP IV) N-terminal region	0	0	0	1	0	0	0	0	0	0	0	0	0	0
pfam00932	Lamin Tail Domain	0	0	1	0	0	0	0	0	0	0	0	0	0	0
pfam00933	Glycosyl hydrolase family 3 N terminal domain	2	8	2	2	0	1	2	1	1	1	1	0	1	1
pfam00939	Sodium:sulfate symporter transmembrane region	6	8	3	3	3	3	4	2	2	2	2	0	0	0
pfam00950	ABC 3 transport family	4	3	9	3	1	1	1	1	1	1	1	1	2	2
pfam00953	Glycosyl transferase family 4	8	2	6	8	5	2	4	3	2	2	2	1	0	2
pfam00958	GMP synthase C terminal domain	6	1	4	0	1	1	2	1	1	1	1	1	1	0
pfam00962	Adenosine/AMP deaminase	0	2	1	0	0	0	0	0	0	0	0	0	0	0
pfam00963	Cohesin domain	0	1	0	2	1	0	1	0	0	0	0	0	0	0
pfam00970	Oxidoreductase FAD-binding domain	11	1	7	1	6	2	5	3	2	3	3	1	1	1
pfam00975	Thioesterase domain	2	1	0	0	0	0	0	0	0	1	1	0	0	0
pfam00977	Histidine biosynthesis protein	4	8	6	9	3	2	3	3	2	2	2	2	2	2
pfam00982	Glycosyltransferase family 20	0	0	1	0	0	0	0	0	0	0	0	0	0	0
pfam00984	UDP-glucose/GDP-mannose dehydrogenase family, central domain	5	13	9	5	4	2	4	2	2	2	2	0	2	2
pfam00986	DNA gyrase B subunit, carboxyl terminus	3	2	9	1	0	2	1	1	2	1	1	1	1	2
pfam00988	Carbamoyl-phosphate synthase small chain, CPSase domain	5	7	4	4	4	1	2	1	1	2	1	0	0	1
pfam00989	PAS fold	9	13	24	7	3	2	8	4	5	3	4	0	8	7
pfam00990	Diguanylate cyclase, GGDEF domain	16	44	36	30	13	6	19	11	6	11	11	4	10	8
pfam00999	Sodium/hydrogen exchanger family	3	11	5	5	5	2	6	2	1	2	2	1	1	1
pfam01000	RNA polymerase Rpb3/RpoA insert domain	2	1	4	1	1	1	2	1	1	1	1	0	0	1
pfam01008	Initiation factor 2 subunit family	3	4	5	4	1	1	3	1	1	1	1	1	0	1
pfam01010	NADH-dehyrogenase subunit F, TMs, (complex I) C-terminus	0	0	1	1	0	0	0	0	0	0	0	0	0	0
pfam01012	Electron transfer flavoprotein domain	0	0	0	1	0	0	0	0	0	0	0	0	0	0
pfam01016	Ribosomal L27 protein	3	1	3	1	2	1	2	1	1	1	1	1	0	1
pfam01018	GTP1/OBG	3	2	3	2	1	1	2	1	0	1	1	0	0	1
pfam01022	Bacterial regulatory protein, arsR family	2	3	6	2	2	1	2	2	1	1	1	0	0	1
pfam01025	GrpE	4	4	7	4	4	2	5	2	2	1	2	2	1	2
pfam01026	TatD related DNase	5	4	13	2	5	2	2	1	2	1	1	0	1	2
pfam01027	Inhibitor of apoptosis-promoting Bax1	5	4	5	0	3	1	1	1	1	1	1	0	1	1
pfam01029	NusB family	5	9	5	5	1	2	5	2	2	1	2	0	2	2
pfam01032	FecCD transport family	3	0	8	3	2	1	0	0	1	0	0	2	0	0
pfam01035	6-O-methylguanine DNA methyltransferase, DNA binding domain	1	0	1	1	0	0	0	0	1	0	0	0	0	0
pfam01039	Carboxyl transferase domain	2	3	2	2	4	1	2	1	1	1	1	0	1	1
pfam01040	UbiA prenyltransferase family	9	9	15	8	5	4	8	3	4	4	4	0	3	3
pfam01041	DegT/DnrJ/EryC1/StrS aminotransferase family	9	42	23	14	11	2	6	3	7	3	4	0	5	5
pfam01042	Endoribonuclease L-PSP	4	5	5	2	1	1	1	2	1	0	1	0	0	0
pfam01043	SecA preprotein cross-linking domain	2	2	4	1	2	1	2	1	1	1	1	0	1	1
pfam01047	MarR family	0	1	0	0	0	0	0	0	0	0	0	0	0	0
pfam01048	Phosphorylase superfamily	2	6	4	6	1	1	2	1	1	1	1	2	1	1
pfam01050	Mannose-6-phosphate isomerase	3	10	2	1	1	1	2	1	1	1	1	0	1	1
pfam01051	Initiator Replication protein	1	8	4	9	8	1	13	4	0	10	4	0	0	0
pfam01052	Type III flagellar switch regulator (C-ring) FliN C-term	0	3	0	0	0	0	0	0	0	0	0	0	0	0
pfam01053	Cys/Met metabolism PLP-dependent enzyme	9	21	5	14	5	2	8	4	2	3	4	3	2	2
pfam01058	NADH ubiquinone oxidoreductase, 20 Kd subunit	6	5	7	6	2	2	4	3	2	2	3	0	1	1
pfam01061	ABC-2 type transporter	7	6	6	1	3	3	2	2	2	3	2	1	1	1
pfam01063	Amino-transferase class IV	8	9	11	12	2	2	6	3	2	3	3	1	3	2
pfam01066	CDP-alcohol phosphatidyltransferase	6	6	6	3	3	2	4	3	1	2	2	1	2	2
pfam01071	Phosphoribosylglycinamide synthetase, ATP-grasp (A) domain	2	6	3	0	2	1	2	1	0	0	1	1	3	1
pfam01073	3-beta hydroxysteroid dehydrogenase/isomerase family	0	3	2	3	1	0	0	0	0	0	0	0	1	1
pfam01075	Glycosyltransferase family 9 (heptosyltransferase)	14	16	13	13	4	3	5	2	4	3	2	1	3	2
pfam01077	Nitrite and sulphite reductase 4Fe-4S domain	3	1	5	5	2	2	2	2	1	2	2	0	2	2
pfam01078	Magnesium chelatase, subunit ChlI	6	2	3	4	3	1	2	1	0	1	1	1	0	1
pfam01083	Cutinase	0	0	0	1	0	0	0	0	0	0	0	0	0	0
pfam01084	Ribosomal protein S18	1	1	4	1	0	1	1	1	0	1	1	1	0	1
pfam01087	Galactose-1-phosphate uridyl transferase, N-terminal domain	0	0	1	0	0	0	0	0	0	0	0	0	0	0
pfam01095	Pectinesterase	0	1	0	0	1	0	0	0	0	0	0	0	0	0
pfam01098	Cell cycle protein	7	8	20	15	5	3	6	3	3	5	3	1	3	3
pfam01103	Surface antigen	8	12	12	7	6	2	6	1	2	2	3	3	4	3
pfam01106	NifU-like domain	0	0	0	0	1	0	0	0	0	0	0	0	0	0
pfam01112	Asparaginase	0	0	1	0	1	0	0	0	0	0	0	0	0	0
pfam01113	Dihydrodipicolinate reductase, N-terminus	2	6	4	2	3	1	2	1	1	1	1	1	2	2
pfam01116	Fructose-bisphosphate aldolase class-II	5	1	7	7	4	1	2	1	1	1	1	0	1	0
pfam01118	Semialdehyde dehydrogenase, NAD binding domain	3	12	9	4	5	2	3	2	1	2	2	1	2	2
pfam01119	DNA mismatch repair protein, C-terminal domain	4	4	4	5	0	1	2	1	1	1	1	0	0	1
pfam01121	Dephospho-CoA kinase	2	9	2	4	2	1	2	1	1	1	1	1	1	1
pfam01126	Heme oxygenase	0	0	0	0	0	0	0	0	0	0	0	1	1	1
pfam01127	Succinate dehydrogenase/Fumarate reductase transmembrane subunit	1	2	4	3	0	1	2	1	1	1	1	0	1	1
pfam01128	2-C-methyl-D-erythritol 4-phosphate cytidylyltransferase	5	1	6	2	3	1	2	1	1	1	1	0	0	1
pfam01131	DNA topoisomerase	3	9	3	4	0	1	2	1	0	2	1	1	1	1
pfam01132	Elongation factor P (EF-P) OB domain	3	1	3	9	2	1	1	1	1	1	1	0	0	1
pfam01134	Glucose inhibited division protein A	7	7	5	1	3	1	2	1	1	1	1	0	1	1
pfam01135	Protein-L-isoaspartate(D-aspartate) O-methyltransferase (PCMT)	0	0	0	0	0	0	0	0	0	0	0	0	1	1
pfam01136	Peptidase family U32	9	6	11	3	4	2	4	2	2	2	2	0	1	2
pfam01138	3' exoribonuclease family, domain 1	6	4	6	8	5	2	4	2	1	1	2	1	1	2
pfam01139	tRNA-splicing ligase RtcB	5	12	4	3	3	1	4	1	1	2	1	1	2	1
pfam01144	Coenzyme A transferase	1	0	0	0	0	0	0	0	0	0	0	0	0	0
pfam01145	SPFH domain / Band 7 family	16	25	38	10	6	6	14	7	5	5	8	3	9	10
pfam01148	Cytidylyltransferase family	1	4	5	1	2	1	2	1	1	1	1	0	0	1
pfam01149	Formamidopyrimidine-DNA glycosylase N-terminal domain	3	2	3	1	0	1	1	1	1	1	1	0	1	0
pfam01155	Hydrogenase/urease nickel incorporation, metallochaperone, hypA	1	7	3	1	0	1	2	1	0	1	1	0	0	0
pfam01161	Phosphatidylethanolamine-binding protein	4	13	15	22	9	2	10	2	3	2	2	1	1	0
pfam01165	Ribosomal protein S21	2	0	2	1	1	1	1	1	1	1	1	1	1	1
pfam01166	TSC-22/dip/bun family	0	0	0	1	0	0	0	0	0	0	0	0	0	0
pfam01168	Alanine racemase, N-terminal domain	3	10	9	3	2	2	5	2	2	2	2	0	2	2
pfam01170	Putative RNA methylase family UPF0020	0	0	1	0	0	0	0	0	0	0	0	0	0	0
pfam01171	PP-loop family	5	12	7	7	2	2	4	2	2	2	2	1	2	2
pfam01174	SNO glutamine amidotransferase family	0	1	0	0	0	0	0	0	0	0	0	0	0	0
pfam01176	Translation initiation factor 1A / IF-1	1	1	4	1	1	1	3	1	1	1	1	1	1	1
pfam01177	Asp/Glu/Hydantoin racemase	0	1	1	1	0	0	0	0	0	0	0	0	0	0
pfam01180	Dihydroorotate dehydrogenase	1	11	4	5	3	1	2	1	1	1	1	1	1	1
pfam01182	Glucosamine-6-phosphate isomerases/6-phosphogluconolactonase	0	0	0	0	1	1	0	0	0	0	0	0	0	0
pfam01183	Glycosyl hydrolases family 25	0	0	3	0	0	1	0	0	0	0	0	0	0	0
pfam01184	GPR1/FUN34/yaaH family	1	0	1	1	1	0	0	0	1	1	1	0	0	0
pfam01189	16S rRNA methyltransferase RsmB/F	2	6	2	4	0	1	2	1	1	1	1	0	1	1
pfam01192	RNA polymerase Rpb6	3	7	4	1	1	2	2	1	1	1	1	0	0	1
pfam01193	RNA polymerase Rpb3/Rpb11 dimerisation domain	3	1	4	2	1	1	2	1	1	1	1	0	0	1
pfam01195	Peptidyl-tRNA hydrolase	2	3	4	2	4	1	2	1	1	2	1	1	0	0
pfam01196	Ribosomal protein L17	1	1	2	1	0	1	0	1	0	1	1	0	2	1
pfam01197	Ribosomal protein L31	3	3	4	1	3	1	3	1	1	1	1	0	1	1
pfam01202	Shikimate kinase	2	3	2	4	1	1	2	1	0	1	1	0	0	1
pfam01206	Sulfurtransferase TusA	2	4	5	4	1	1	2	2	1	2	2	2	1	1
pfam01207	Dihydrouridine synthase (Dus)	2	2	5	0	4	1	2	1	1	1	1	1	1	1
pfam01208	Uroporphyrinogen decarboxylase (URO-D)	1	4	3	9	1	1	2	2	1	2	1	1	1	1
pfam01209	ubiE/COQ5 methyltransferase family	2	3	4	5	4	1	2	1	1	1	1	1	0	1
pfam01210	NAD-dependent glycerol-3-phosphate dehydrogenase N-terminus	3	6	5	2	4	1	2	1	1	1	1	0	0	1
pfam01219	Prokaryotic diacylglycerol kinase	0	0	0	1	1	0	0	0	0	0	0	0	0	0
pfam01220	Dehydroquinase class II	2	4	2	2	4	1	2	1	1	1	1	0	1	1
pfam01225	Mur ligase family, catalytic domain	12	6	11	20	1	4	8	4	2	3	4	1	4	4
pfam01227	GTP cyclohydrolase I	0	0	1	0	0	0	0	0	0	0	0	0	0	0
pfam01228	Glycine radical	0	0	1	0	0	0	0	0	0	0	0	0	0	0
pfam01230	HIT domain	0	4	5	2	3	1	0	2	0	0	0	0	0	1
pfam01232	Mannitol dehydrogenase Rossmann domain	0	0	1	0	0	0	0	0	0	0	0	0	0	0
pfam01235	Sodium:alanine symporter family	1	2	0	1	0	0	0	0	0	0	0	0	1	1
pfam01238	Phosphomannose isomerase type I	0	0	1	1	1	0	0	0	0	0	0	0	0	0
pfam01242	6-pyruvoyl tetrahydropterin synthase	4	4	4	1	4	1	2	1	1	1	1	0	1	2
pfam01243	Pyridoxamine 5'-phosphate oxidase	0	0	0	1	0	0	0	0	0	0	0	0	0	0
pfam01245	Ribosomal protein L19	1	2	5	2	3	1	2	1	1	1	1	0	1	1
pfam01250	Ribosomal protein S6	1	1	5	1	0	1	1	1	0	1	1	1	0	1
pfam01252	Signal peptidase (SPase) II	1	4	4	2	2	1	1	1	1	1	1	0	1	1
pfam01253	Translation initiation factor SUI1	0	0	0	2	0	0	0	0	0	0	0	0	0	0
pfam01255	Putative undecaprenyl diphosphate synthase	1	1	6	2	2	1	2	1	1	1	1	0	0	1
pfam01256	Carbohydrate kinase	2	5	6	4	0	1	2	1	1	1	1	1	1	1
pfam01257	Thioredoxin-like [2Fe-2S] ferredoxin	1	2	4	1	0	1	2	1	0	1	1	0	2	1
pfam01258	Prokaryotic dksA/traR C4-type zinc finger	2	1	4	1	1	1	2	1	1	1	1	0	1	1
pfam01259	SAICAR synthetase	1	6	4	0	3	1	2	1	2	3	1	1	1	2
pfam01261	Xylose isomerase-like TIM barrel	1	0	1	0	0	0	0	0	1	0	0	1	0	2
pfam01262	Alanine dehydrogenase/PNT, C-terminal domain	5	2	3	3	0	1	1	1	0	1	1	1	1	1
pfam01264	Chorismate synthase	4	1	9	3	3	1	2	1	1	1	1	1	1	1
pfam01266	FAD dependent oxidoreductase	2	3	6	2	0	1	2	1	1	1	1	0	1	1
pfam01268	Formate--tetrahydrofolate ligase	0	0	3	0	0	0	0	0	0	0	0	0	0	0
pfam01270	Glycosyl hydrolases family 8	0	0	2	1	0	0	1	0	0	0	1	0	0	0
pfam01272	Transcription elongation factor, GreA/GreB, C-term	3	4	5	1	1	1	1	1	1	1	1	0	1	1
pfam01276	Orn/Lys/Arg decarboxylase, major domain	0	0	0	0	0	0	0	0	0	0	0	0	1	0
pfam01281	Ribosomal protein L9, N-terminal domain	1	2	5	1	0	1	1	1	0	1	1	0	1	1
pfam01288	7,8-dihydro-6-hydroxymethylpterin-pyrophosphokinase (HPPK)	8	8	6	3	1	2	4	2	1	3	2	1	2	2
pfam01292	Prokaryotic cytochrome b561	6	8	7	0	4	3	4	1	2	3	3	0	2	2
pfam01293	Phosphoenolpyruvate carboxykinase	0	0	0	2	0	0	0	0	0	0	0	0	0	0
pfam01297	Zinc-uptake complex component A periplasmic	2	2	4	2	2	1	2	1	1	1	1	2	2	2
pfam01300	Telomere recombination	3	19	10	8	5	3	6	3	2	3	3	2	2	2
pfam01301	Glycosyl hydrolases family 35	0	1	0	0	0	0	0	0	0	0	0	0	0	0
pfam01308	Chlamydia major outer membrane protein	0	0	0	0	0	1	0	0	0	0	0	0	0	0
pfam01311	Bacterial export proteins, family 1	0	2	0	0	0	0	0	0	0	0	0	0	0	0
pfam01312	FlhB HrpN YscU SpaS Family	0	2	2	0	0	0	0	0	0	0	0	0	0	0
pfam01313	Bacterial export proteins, family 3	0	3	1	0	0	0	0	0	0	0	0	0	0	0
pfam01323	DSBA-like thioredoxin domain	2	2	1	1	1	1	1	1	0	1	1	0	1	1
pfam01326	Pyruvate phosphate dikinase, PEP/pyruvate binding domain	3	1	7	1	8	1	2	1	2	1	1	1	2	2
pfam01327	Polypeptide deformylase	3	5	3	2	2	2	2	1	1	1	1	0	0	1
pfam01329	Pterin 4 alpha carbinolamine dehydratase	2	0	1	0	0	1	0	0	1	0	0	0	0	0
pfam01330	RuvA N terminal domain	0	1	1	1	1	0	0	0	0	0	0	0	0	0
pfam01336	OB-fold nucleic acid binding domain	5	8	13	5	5	2	4	2	1	1	2	0	2	2
pfam01337	Barstar (barnase inhibitor)	1	0	0	0	3	1	1	2	1	0	1	0	0	0
pfam01339	CheB methylesterase	13	13	28	12	7	6	10	4	5	6	5	3	8	6
pfam01343	Peptidase family S49	1	4	4	2	6	1	2	1	1	1	1	1	1	1
pfam01344	Kelch motif	12	5	25	16	20	18	19	10	5	12	13	0	0	0
pfam01345	Domain of unknown function DUF11	0	0	5	3	1	2	1	0	0	0	0	2	3	3
pfam01351	Ribonuclease HII	1	7	3	2	2	1	2	1	0	1	1	0	1	1
pfam01364	Peptidase family C25	0	2	3	3	0	0	0	0	0	0	0	0	0	0
pfam01365	RIH domain	0	0	0	0	1	0	0	0	0	0	0	0	0	0
pfam01367	5'-3' exonuclease, C-terminal SAM fold	4	2	4	2	0	1	2	1	0	1	1	0	1	1
pfam01368	DHH family	3	4	1	4	2	0	2	1	0	1	1	1	0	1
pfam01370	NAD dependent epimerase/dehydratase family	15	48	19	12	30	4	10	5	1	7	4	1	5	8
pfam01379	Porphobilinogen deaminase, dipyromethane cofactor binding domain	3	3	1	1	3	1	2	1	1	1	1	0	2	1
pfam01380	SIS domain	6	5	8	1	5	2	3	2	2	2	2	1	3	2
pfam01381	Helix-turn-helix	18	25	18	8	31	15	19	12	9	11	16	1	5	8
pfam01385	Probable transposase	4	3	2	0	3	0	6	2	0	2	1	0	6	2
pfam01386	Ribosomal L25p family	3	4	5	3	1	1	2	1	0	1	1	0	0	1
pfam01389	OmpA-like transmembrane domain	0	0	1	0	0	0	0	0	0	0	0	0	0	0
pfam01396	Topoisomerase DNA binding C4 zinc finger	3	5	3	3	0	2	1	1	0	1	1	1	1	1
pfam01399	PCI domain	0	0	0	0	1	0	0	0	0	0	0	0	0	0
pfam01400	Astacin (Peptidase family M12A)	2	2	3	0	0	0	1	0	0	1	0	0	0	0
pfam01402	Ribbon-helix-helix protein, copG family	0	2	2	0	0	0	1	0	0	1	0	0	0	1
pfam01406	tRNA synthetases class I (C) catalytic domain	6	4	4	5	2	1	2	1	1	1	1	1	1	1
pfam01408	Oxidoreductase family, NAD-binding Rossmann fold	4	7	11	7	1	2	3	1	1	1	1	1	1	1
pfam01409	tRNA synthetases class II core domain (F)	2	2	5	4	0	1	2	1	1	1	1	0	1	1
pfam01410	Fibrillar collagen C-terminal domain	0	1	0	0	0	0	0	0	0	0	0	0	0	0
pfam01411	tRNA synthetases class II (A)	1	11	9	6	5	1	2	1	1	2	1	2	3	1
pfam01416	tRNA pseudouridine synthase	1	7	8	2	4	1	1	1	1	1	1	0	1	1
pfam01419	Jacalin-like lectin domain	1	0	0	0	0	0	0	0	0	0	0	0	0	0
pfam01420	Type I restriction modification DNA specificity domain	8	26	24	12	37	5	13	8	1	2	6	6	3	2
pfam01425	Amidase	2	5	8	1	1	1	2	1	1	1	1	1	1	1
pfam01427	D-ala-D-ala dipeptidase	0	0	0	0	0	0	0	0	0	0	0	1	0	0
pfam01432	Peptidase family M3	12	9	6	5	2	1	2	1	1	1	1	1	1	1
pfam01433	Peptidase family M1	0	0	0	0	2	0	0	0	0	0	0	0	0	0
pfam01434	Peptidase family M41	2	7	10	6	1	1	3	1	0	1	1	1	1	1
pfam01435	Peptidase family M48	6	17	24	4	5	3	5	3	3	4	5	2	4	3
pfam01436	NHL repeat	4	11	9	3	1	1	1	0	2	1	0	0	0	0
pfam01447	Thermolysin metallopeptidase, catalytic domain	1	2	0	0	3	0	1	0	1	1	1	0	0	0
pfam01450	Acetohydroxy acid isomeroreductase, catalytic domain	1	4	5	2	2	1	1	1	1	1	1	1	0	1
pfam01451	Low molecular weight phosphotyrosine protein phosphatase	3	7	4	1	8	2	2	2	2	1	1	1	1	2
pfam01455	HupF/HypC family	3	6	2	1	3	1	2	1	0	2	1	0	0	0
pfam01458	Uncharacterized protein family (UPF0051)	0	2	5	1	1	0	0	0	0	0	0	0	0	0
pfam01464	Transglycosylase SLT domain	5	20	8	9	3	3	6	3	3	3	3	1	3	3
pfam01467	Cytidylyltransferase-like	9	11	10	6	3	3	6	2	3	3	3	0	5	3
pfam01471	Putative peptidoglycan binding domain	6	25	15	6	12	3	9	4	2	3	5	1	6	4
pfam01472	PUA domain	1	1	3	3	2	1	2	1	0	1	1	0	0	1
pfam01475	Ferric uptake regulator family	2	5	2	1	0	1	3	1	0	1	2	1	2	2
pfam01476	LysM domain	5	12	9	9	6	3	5	2	2	3	3	0	3	4
pfam01478	Type IV leader peptidase family	2	6	1	2	3	1	3	1	1	1	1	1	1	1
pfam01479	S4 domain	10	19	20	8	13	6	11	6	4	6	6	1	4	5
pfam01483	Proprotein convertase P-domain	0	0	0	0	1	0	0	0	0	0	0	0	0	0
pfam01488	Shikimate / quinate 5-dehydrogenase	3	8	8	5	2	2	4	2	2	2	2	0	2	2
pfam01493	GXGXG motif	3	4	3	3	1	1	2	1	1	1	1	0	0	1
pfam01496	V-type ATPase 116kDa subunit family	2	0	1	0	3	1	2	1	1	1	1	1	1	1
pfam01497	Periplasmic binding protein	2	0	1	1	0	1	0	0	1	0	0	1	0	0
pfam01501	Glycosyl transferase family 8	0	0	0	0	0	0	0	1	0	0	0	0	0	0
pfam01502	Phosphoribosyl-AMP cyclohydrolase	1	3	3	1	4	1	2	1	1	1	1	0	1	1
pfam01503	Phosphoribosyl-ATP pyrophosphohydrolase	0	0	1	0	1	0	0	0	0	0	0	1	1	1
pfam01505	Major Vault Protein repeat	0	0	1	1	0	0	0	0	0	0	0	0	0	0
pfam01507	Phosphoadenosine phosphosulfate reductase family	1	0	0	0	0	0	1	1	0	0	0	0	0	0
pfam01509	TruB family pseudouridylate synthase (N terminal domain)	2	3	2	4	2	1	2	1	0	1	1	0	1	1
pfam01510	N-acetylmuramoyl-L-alanine amidase	1	5	4	5	1	1	2	1	1	1	1	0	0	1
pfam01512	Respiratory-chain NADH dehydrogenase 51 Kd subunit	12	6	10	13	6	4	7	5	2	4	4	0	4	4
pfam01513	ATP-NAD kinase	2	1	3	2	6	1	2	1	0	1	1	1	1	1
pfam01514	Secretory protein of YscJ/FliF family	0	3	0	0	1	0	0	0	0	0	0	0	0	0
pfam01515	Phosphate acetyl/butaryl transferase	3	5	8	4	3	1	3	1	2	1	1	0	1	1
pfam01520	N-acetylmuramoyl-L-alanine amidase	5	5	3	6	2	0	2	1	2	2	1	1	1	1
pfam01521	Iron-sulphur cluster biosynthesis	5	6	8	5	2	3	4	2	2	3	3	1	3	3
pfam01522	Polysaccharide deacetylase	6	8	11	5	9	2	3	1	2	1	2	1	1	1
pfam01523	Putative modulator of DNA gyrase	4	8	13	6	3	2	3	2	1	3	2	1	2	2
pfam01526	Tn3 transposase DDE domain	0	1	2	0	1	0	0	0	0	0	0	0	0	0
pfam01527	Transposase	0	2	4	4	2	0	0	0	0	0	0	0	0	0
pfam01531	Glycosyl transferase family 11	0	1	0	0	0	0	0	0	0	0	0	0	0	0
pfam01535	PPR repeat	0	0	1	0	0	0	0	0	0	0	0	0	0	0
pfam01541	GIY-YIG catalytic domain	2	2	2	0	3	1	1	1	1	1	1	0	0	2
pfam01544	CorA-like Mg2+ transporter protein	3	1	8	5	0	1	1	1	1	1	1	1	1	1
pfam01545	Cation efflux family	2	6	7	5	0	1	2	1	1	1	1	0	1	1
pfam01546	Peptidase family M20/M25/M40	6	4	11	9	8	2	3	1	1	2	2	1	2	2
pfam01548	Transposase	0	0	0	1	4	0	0	0	0	0	0	0	0	0
pfam01551	Peptidase family M23	2	9	14	1	8	1	4	1	2	1	2	0	2	1
pfam01553	Acyltransferase	7	10	14	9	5	3	8	4	4	3	4	3	5	5
pfam01554	MatE	0	0	0	0	1	0	0	0	0	0	0	0	0	0
pfam01555	DNA methylase	49	135	71	53	121	18	92	53	30	49	42	2	7	4
pfam01556	DnaJ C terminal domain	3	0	12	4	4	1	2	1	1	1	1	2	1	1
pfam01557	Fumarylacetoacetate (FAA) hydrolase family	2	5	4	1	4	1	2	1	1	0	1	0	2	2
pfam01558	Pyruvate ferredoxin/flavodoxin oxidoreductase	7	7	7	6	3	2	4	2	1	2	2	0	2	1
pfam01564	Spermine/spermidine synthase	0	1	4	2	0	0	0	0	0	0	0	0	1	1
pfam01565	FAD binding domain	6	9	18	9	7	4	9	4	3	4	4	0	3	3
pfam01566	Natural resistance-associated macrophage protein	0	1	0	1	0	0	0	0	0	0	0	0	0	0
pfam01569	PAP2 superfamily	4	13	7	3	3	2	2	1	1	1	1	1	2	2
pfam01571	Aminomethyltransferase folate-binding domain	7	10	6	5	2	2	4	2	3	3	1	1	2	2
pfam01578	Cytochrome C assembly protein	5	10	9	7	8	3	6	3	3	3	3	2	4	2
pfam01580	FtsK/SpoIIIE family	0	1	1	0	2	0	2	1	0	0	0	0	0	0
pfam01583	Adenylylsulphate kinase	4	3	1	2	2	1	2	1	1	0	1	0	1	1
pfam01584	CheW-like domain	30	31	44	19	10	14	23	10	13	12	13	3	10	10
pfam01588	Putative tRNA binding domain	2	3	6	2	2	1	1	1	1	1	1	0	1	1
pfam01590	GAF domain	6	2	3	3	5	1	3	0	1	2	2	2	5	4
pfam01592	NifU-like N terminal domain	2	3	5	1	3	1	2	1	1	1	1	1	1	1
pfam01593	Flavin containing amine oxidoreductase	1	11	4	3	5	1	2	1	1	1	1	0	0	0
pfam01594	Domain of unknown function DUF20	0	1	1	2	0	0	0	0	0	0	0	0	2	0
pfam01595	Domain of unknown function DUF21	1	3	5	3	3	1	2	1	1	1	1	1	1	1
pfam01596	O-methyltransferase	0	0	0	1	1	0	0	0	0	0	0	0	0	0
pfam01597	Glycine cleavage H-protein	4	1	6	0	1	1	2	1	1	1	1	0	1	1
pfam01609	Transposase DDE domain	13	24	46	25	37	9	6	2	4	4	8	0	8	3
pfam01610	Transposase	0	6	1	6	9	34	6	0	0	1	1	0	2	3
pfam01612	3'-5' exonuclease	4	5	4	3	1	1	2	1	1	1	1	1	0	1
pfam01613	Flavin reductase like domain	0	0	0	0	0	0	0	0	0	0	0	1	1	1
pfam01618	MotA/TolQ/ExbB proton channel family	6	9	11	5	8	2	5	2	1	2	3	0	4	4
pfam01624	MutS domain I	1	3	3	1	2	1	2	1	1	1	1	0	1	1
pfam01625	Peptide methionine sulfoxide reductase	3	2	5	3	4	1	2	1	1	1	1	0	1	1
pfam01627	Hpt domain	23	51	38	26	12	11	27	13	9	15	15	6	12	11
pfam01628	HrcA protein C terminal domain	5	6	2	2	1	1	2	1	1	1	1	0	1	1
pfam01632	Ribosomal protein L35	3	5	2	4	1	1	1	1	1	1	1	0	1	1
pfam01634	ATP phosphoribosyltransferase	2	7	3	1	7	1	2	1	1	2	1	0	1	1
pfam01636	Phosphotransferase enzyme family	2	4	8	3	0	1	3	1	1	1	1	1	1	0
pfam01637	ATPase domain predominantly from Archaea	0	0	2	0	0	0	0	0	0	0	0	0	0	0
pfam01641	SelR domain	1	5	4	1	1	1	2	1	1	2	1	0	1	1
pfam01642	Methylmalonyl-CoA mutase	0	2	0	1	1	0	0	0	0	0	0	0	0	0
pfam01645	Conserved region in glutamate synthase	4	2	3	2	4	1	3	1	1	1	1	0	1	2
pfam01648	4'-phosphopantetheinyl transferase superfamily	2	5	3	2	1	1	1	1	1	0	1	1	1	1
pfam01649	Ribosomal protein S20	5	3	4	3	1	1	2	1	1	1	1	0	1	1
pfam01650	Peptidase C13 family	1	5	3	0	0	0	1	1	1	1	0	0	0	0
pfam01653	NAD-dependent DNA ligase adenylation domain	2	4	5	4	1	1	3	1	2	1	1	0	0	1
pfam01654	Cytochrome bd terminal oxidase subunit I	0	0	0	1	0	0	0	1	0	0	0	0	0	0
pfam01656	CobQ/CobB/MinD/ParA nucleotide binding domain	8	7	11	9	1	3	3	1	3	3	3	3	3	3
pfam01658	Myo-inositol-1-phosphate synthase	0	0	0	0	2	0	0	0	0	0	0	0	0	0
pfam01661	Macro domain	0	0	3	2	1	0	0	0	0	0	0	0	0	0
pfam01663	Type I phosphodiesterase / nucleotide pyrophosphatase	0	1	0	0	0	0	0	0	0	0	0	0	0	0
pfam01668	SmpB protein	3	1	3	3	5	1	2	1	1	2	1	0	1	1
pfam01670	Glycosyl hydrolase family 12	0	2	1	1	0	0	0	0	0	1	1	0	0	0
pfam01676	Metalloenzyme superfamily	1	6	5	2	5	1	2	1	1	2	1	1	2	1
pfam01678	Diaminopimelate epimerase	3	5	8	0	5	1	2	1	2	1	1	1	0	1
pfam01680	SOR/SNZ family	0	1	0	0	0	0	0	0	0	0	0	0	0	0
pfam01687	Riboflavin kinase	4	4	5	1	2	1	2	1	1	1	1	0	1	1
pfam01694	Rhomboid family	0	5	2	2	2	0	2	1	0	0	1	1	1	1
pfam01695	IstB-like ATP binding protein	0	4	15	2	1	0	0	0	0	0	0	0	0	0
pfam01699	Sodium/calcium exchanger protein	0	0	1	0	0	0	0	0	0	0	0	0	1	1
pfam01702	Queuine tRNA-ribosyltransferase	2	4	4	0	3	1	1	1	1	1	1	1	2	1
pfam01704	UTP--glucose-1-phosphate uridylyltransferase	0	1	0	0	0	0	0	0	0	0	0	0	0	0
pfam01706	FliG C-terminal domain	0	0	0	0	1	0	0	0	0	0	0	0	0	0
pfam01709	Transcriptional regulator	3	4	5	4	2	1	2	1	1	1	1	0	1	1
pfam01710	Transposase	3	2	1	1	3	0	0	2	0	0	0	0	0	0
pfam01712	Deoxynucleoside kinase	0	0	0	1	0	0	0	0	0	0	0	0	0	0
pfam01713	Smr domain	2	4	3	0	1	1	2	1	2	1	1	0	1	1
pfam01715	IPP transferase	2	2	5	2	4	1	2	1	0	1	1	1	1	1
pfam01717	Cobalamin-independent synthase, Catalytic domain	0	2	0	0	0	0	0	0	0	0	0	0	0	0
pfam01724	Domain of unknown function DUF29	42	65	67	42	34	9	56	23	8	19	25	6	14	16
pfam01725	Ham1 family	3	4	1	5	6	1	2	1	1	1	1	0	1	1
pfam01726	LexA DNA binding domain	0	0	0	0	1	0	0	0	0	0	0	0	0	0
pfam01728	FtsJ-like methyltransferase	1	4	5	3	1	1	1	1	1	1	1	1	1	1
pfam01729	Quinolinate phosphoribosyl transferase, C-terminal domain	2	3	4	1	2	1	3	1	1	2	1	1	1	1
pfam01734	Patatin-like phospholipase	4	6	6	5	5	1	3	1	1	1	1	0	1	1
pfam01738	Dienelactone hydrolase family	2	0	5	0	1	1	2	0	0	1	1	0	0	0
pfam01739	CheR methyltransferase, SAM binding domain	6	13	11	4	4	4	6	2	2	2	3	2	3	3
pfam01740	STAS domain	7	13	11	8	3	3	7	3	3	4	3	0	1	1
pfam01741	Large-conductance mechanosensitive channel, MscL	0	0	0	0	0	0	0	0	0	0	0	0	0	1
pfam01743	Poly A polymerase head domain	9	4	10	13	3	3	4	3	2	3	3	4	2	3
pfam01745	Isopentenyl transferase	0	0	0	0	2	0	0	0	0	0	0	0	0	0
pfam01746	tRNA (Guanine-1)-methyltransferase	1	2	3	5	2	1	2	1	1	1	1	0	1	1
pfam01747	ATP-sulfurylase	9	8	6	2	6	2	3	2	0	2	2	1	1	1
pfam01750	Hydrogenase maturation protease	3	3	5	3	0	1	1	1	0	1	2	0	0	0
pfam01751	Toprim domain	7	4	12	3	1	3	4	2	2	2	2	2	2	3
pfam01753	MYND finger	0	0	1	0	0	0	0	0	0	0	0	0	0	0
pfam01755	Glycosyltransferase family 25 (LPS biosynthesis protein)	0	1	1	1	0	0	0	0	0	0	1	0	0	0
pfam01757	Acyltransferase family	6	18	10	6	2	4	7	3	3	2	5	0	3	2
pfam01758	Sodium Bile acid symporter family	3	4	6	0	7	2	3	2	1	2	1	1	0	0
pfam01761	3-dehydroquinate synthase	2	5	3	7	1	1	3	1	0	1	1	0	2	1
pfam01762	Galactosyltransferase	0	0	0	0	0	0	0	0	1	0	0	0	0	0
pfam01764	Lipase (class 3)	0	0	0	0	1	0	0	0	0	0	0	0	2	0
pfam01765	Ribosome recycling factor	1	1	5	2	3	1	2	1	0	1	1	0	1	1
pfam01773	Na+ dependent nucleoside transporter N-terminus	1	1	4	2	0	1	2	1	0	1	1	0	1	1
pfam01782	RimM N-terminal domain	1	1	3	3	0	1	3	1	1	1	1	0	1	1
pfam01783	Ribosomal L32p protein family	2	3	3	1	1	1	2	1	0	1	1	0	0	1
pfam01784	NIF3 (NGG1p interacting factor 3)	0	2	2	2	0	0	0	0	0	0	0	0	0	0
pfam01790	Prolipoprotein diacylglyceryl transferase	3	7	6	3	3	1	3	1	1	1	1	3	0	1
pfam01791	DeoC/LacD family aldolase	0	0	0	1	0	0	0	0	0	0	0	0	0	0
pfam01795	MraW methylase family	2	6	2	4	2	1	1	1	2	1	1	1	1	1
pfam01797	Transposase IS200 like	1	6	11	4	7	0	5	1	1	2	0	1	7	6
pfam01807	CHC2 zinc finger	1	5	6	2	0	1	2	1	1	1	1	0	1	1
pfam01808	AICARFT/IMPCHase bienzyme	3	10	11	5	1	1	3	1	2	2	1	0	0	1
pfam01809	Haemolytic domain	2	3	0	1	0	1	3	0	2	1	0	0	1	1
pfam01810	LysE type translocator	1	0	1	1	0	0	1	0	1	0	0	0	0	0
pfam01812	5-formyltetrahydrofolate cyclo-ligase family	4	1	1	2	1	1	2	1	1	1	1	0	1	1
pfam01813	ATP synthase subunit D	1	1	2	1	1	1	1	1	1	1	1	0	2	1
pfam01814	Hemerythrin HHE cation binding domain	14	32	28	6	7	11	12	8	7	6	8	2	6	7
pfam01817	Chorismate mutase type II	5	3	8	3	1	1	2	1	1	1	1	0	1	1
pfam01820	D-ala D-ala ligase N-terminus	2	1	3	6	2	1	2	1	1	1	1	0	1	1
pfam01832	Mannosyl-glycoprotein endo-beta-N-acetylglucosaminidase	0	0	0	2	0	0	0	0	0	0	0	0	0	0
pfam01833	IPT/TIG domain	0	0	2	0	1	0	0	0	0	0	0	0	0	0
pfam01835	MG2 domain	2	1	1	4	4	1	2	1	1	1	1	1	1	1
pfam01839	FG-GAP repeat	0	0	0	1	0	0	0	0	0	0	0	0	0	0
pfam01841	Transglutaminase-like superfamily	15	8	14	9	4	4	7	4	4	4	4	0	3	4
pfam01842	ACT domain	10	7	19	3	10	3	6	3	2	2	3	1	3	3
pfam01844	HNH endonuclease	2	3	3	5	3	2	3	1	1	2	1	0	1	2
pfam01845	CcdB protein	0	0	1	2	1	0	0	0	0	0	0	1	1	0
pfam01850	PIN domain	73	97	44	32	105	31	81	39	57	41	54	6	36	37
pfam01855	Pyruvate flavodoxin/ferredoxin oxidoreductase, thiamine diP-bdg	9	5	13	8	4	3	6	3	2	3	3	2	2	2
pfam01863	Protein of unknown function DUF45	0	1	1	0	0	0	0	0	0	0	0	0	0	0
pfam01867	CRISPR associated protein Cas1	2	0	3	0	0	0	0	1	0	0	0	0	0	1
pfam01869	BadF/BadG/BcrA/BcrD ATPase family	0	0	0	0	0	0	0	0	0	0	0	0	0	1
pfam01870	Archaeal holliday junction resolvase (hjc)	1	1	0	0	0	0	0	2	0	0	0	0	0	0
pfam01871	AMMECR1	1	1	5	0	5	1	2	1	1	1	1	0	0	0
pfam01872	RibD C-terminal domain	4	4	3	0	0	1	1	1	1	2	1	1	0	1
pfam01875	Memo-like protein	3	2	6	1	1	1	1	1	1	1	1	0	0	0
pfam01878	EVE domain	0	0	0	0	1	0	0	0	0	0	0	0	0	0
pfam01882	Protein of unknown function DUF58	9	8	18	11	3	4	7	3	5	4	4	1	4	3
pfam01883	Domain of unknown function DUF59	3	4	3	2	0	1	1	1	1	1	1	0	1	1
pfam01887	S-adenosyl-l-methionine hydroxide adenosyltransferase	1	0	1	0	0	1	0	0	1	0	0	0	0	0
pfam01891	Cobalt uptake substrate-specific transmembrane region	0	0	0	0	1	0	0	0	0	0	0	0	1	0
pfam01895	PhoU domain	4	3	3	3	3	1	2	1	0	1	1	1	1	1
pfam01899	Na+/H+ ion antiporter subunit	1	3	1	0	0	1	1	1	1	0	1	1	2	0
pfam01906	Putative heavy-metal-binding	0	1	0	0	0	0	2	2	0	1	1	0	0	0
pfam01909	Nucleotidyltransferase domain	11	16	10	10	12	5	9	3	3	8	9	1	2	3
pfam01910	Thiamine-binding protein	0	0	0	0	0	0	0	0	0	0	0	0	1	0
pfam01914	MarC family integral membrane protein	0	0	0	0	0	0	0	0	0	0	0	0	1	1
pfam01916	Deoxyhypusine synthase	1	1	0	0	0	0	0	0	0	0	0	0	0	0
pfam01921	tRNA synthetases class I (K)	4	6	3	3	2	1	2	1	1	2	1	1	0	1
pfam01923	Cobalamin adenosyltransferase	0	1	1	0	0	0	0	0	0	0	0	0	0	0
pfam01924	Hydrogenase formation hypA family	1	3	8	0	0	1	2	1	0	1	1	0	0	0
pfam01925	Sulfite exporter TauE/SafE	10	24	27	10	9	4	12	6	3	6	5	4	4	5
pfam01926	50S ribosome-binding GTPase	17	32	37	24	18	8	17	8	7	7	8	3	12	10
pfam01927	Mut7-C RNAse domain	1	1	3	2	2	1	1	0	3	0	0	0	0	1
pfam01928	CYTH domain	0	4	2	0	0	0	1	1	0	1	1	0	1	0
pfam01930	Domain of unknown function DUF83	1	1	2	0	0	0	0	1	0	0	0	0	0	0
pfam01934	Protein of unknown function DUF86	6	5	7	1	6	3	5	2	3	4	5	0	0	0
pfam01935	Domain of unknown function DUF87	0	0	3	0	0	0	0	0	0	0	0	0	0	0
pfam01936	NYN domain	2	4	11	3	5	1	1	1	1	3	1	0	2	1
pfam01938	TRAM domain	6	6	5	0	3	3	5	2	1	3	2	0	2	2
pfam01943	Polysaccharide biosynthesis protein	1	10	4	2	3	1	2	1	1	0	1	1	4	5
pfam01954	Protein of unknown function DUF104	3	5	0	0	1	0	7	0	0	4	3	0	0	0
pfam01957	NfeD-like C-terminal, partner-binding	4	5	4	1	2	1	1	1	1	1	1	0	1	2
pfam01960	ArgJ family	8	4	4	5	1	1	2	1	1	1	1	1	1	1
pfam01963	TraB family	0	1	1	0	0	0	0	0	0	0	0	0	0	0
pfam01964	Radical SAM ThiC family	12	1	5	9	1	1	2	1	0	1	1	3	1	1
pfam01965	DJ-1/PfpI family	1	5	3	2	0	1	2	1	1	1	1	1	1	1
pfam01966	HD domain	8	14	14	15	3	3	10	7	3	5	5	1	3	4
pfam01973	Protein of unknown function DUF115	0	0	0	0	0	0	0	0	0	0	0	0	1	0
pfam01975	Survival protein SurE	2	4	7	3	2	1	1	2	1	1	2	0	1	1
pfam01977	3-octaprenyl-4-hydroxybenzoate carboxy-lyase	1	1	6	1	3	2	2	1	2	1	1	0	0	1
pfam01978	Sugar-specific transcriptional regulator TrmB	0	0	0	0	1	0	0	0	0	0	0	0	0	0
pfam01979	Amidohydrolase family	14	14	22	9	4	4	7	4	3	5	4	1	1	2
pfam01980	Uncharacterised protein family UPF0066	0	1	2	1	0	0	1	0	0	0	0	0	1	2
pfam01987	Mitochondrial biogenesis AIM24	0	2	4	3	2	0	1	0	0	1	1	0	0	0
pfam01990	ATP synthase (F/14-kDa) subunit	1	0	0	1	0	1	1	1	1	0	1	0	0	0
pfam01991	ATP synthase (E/31 kDa) subunit	1	0	1	1	0	1	1	1	1	1	1	1	0	1
pfam01992	ATP synthase (C/AC39) subunit	1	1	1	1	2	1	2	1	1	1	1	0	2	1
pfam02016	LD-carboxypeptidase	0	2	2	1	5	0	1	0	0	1	1	0	1	1
pfam02018	Carbohydrate binding domain	0	2	0	1	0	0	2	1	0	1	1	0	0	0
pfam02021	Uncharacterised protein family UPF0102	3	3	4	2	1	1	2	1	1	1	1	1	1	1
pfam02026	RyR domain	1	0	0	0	0	0	0	0	0	0	0	1	0	0
pfam02033	Ribosome-binding factor A	1	1	1	6	1	1	1	1	0	1	1	0	1	1
pfam02036	SCP-2 sterol transfer family	4	6	1	1	1	2	4	2	1	2	2	0	1	1
pfam02049	Flagellar hook-basal body complex protein FliE	0	1	0	0	1	0	0	0	0	0	0	0	0	0
pfam02073	Thermophilic metalloprotease (M29)	0	2	0	0	0	0	0	0	0	0	0	0	0	0
pfam02075	Crossover junction endodeoxyribonuclease RuvC	0	0	1	0	0	0	0	0	0	0	0	0	0	0
pfam02080	TrkA-C domain	1	1	7	3	3	1	1	1	1	1	1	0	2	2
pfam02082	Transcriptional regulator	3	1	5	4	2	2	2	1	1	1	1	1	1	1
pfam02086	D12 class N6 adenine-specific DNA methyltransferase	6	8	7	2	6	1	5	3	0	2	3	0	0	3
pfam02091	Glycyl-tRNA synthetase alpha subunit	5	1	8	7	5	1	2	1	1	1	1	0	1	1
pfam02092	Glycyl-tRNA synthetase beta subunit	6	1	12	6	2	1	2	1	1	1	1	0	1	1
pfam02096	60Kd inner membrane protein	2	2	4	2	1	1	2	1	1	2	1	0	1	1
pfam02107	Flagellar L-ring protein	0	1	1	0	1	0	0	0	0	0	0	0	0	0
pfam02108	Flagellar assembly protein FliH	0	1	0	0	1	0	0	0	0	0	0	0	0	0
pfam02110	Hydroxyethylthiazole kinase family	0	1	0	0	0	0	0	0	0	0	0	0	0	0
pfam02113	D-Ala-D-Ala carboxypeptidase 3 (S13) family	0	0	0	1	0	0	0	0	0	0	0	0	0	0
pfam02119	Flagellar P-ring protein	0	1	0	0	1	0	0	0	0	0	0	0	0	0
pfam02120	Flagellar hook-length control protein FliK	0	1	0	0	0	0	0	0	0	0	0	0	0	0
pfam02130	Uncharacterized protein family UPF0054	2	2	1	6	3	1	2	1	1	1	1	0	1	1
pfam02132	RecR protein	0	1	0	1	1	0	0	0	0	0	0	0	0	0
pfam02142	MGS-like domain	6	7	15	7	5	2	3	2	1	2	2	0	1	2
pfam02146	Sir2 family	0	0	0	0	0	0	0	0	0	0	0	0	3	3
pfam02151	UvrB/uvrC motif	5	5	10	1	3	2	3	2	2	2	2	0	1	2
pfam02152	Dihydroneopterin aldolase	8	5	2	2	0	1	2	1	2	1	1	1	1	1
pfam02153	Prephenate dehydrogenase	1	4	6	0	1	1	2	1	1	1	1	0	1	1
pfam02154	Flagellar motor switch protein FliM	0	1	0	0	0	0	0	0	0	0	0	0	0	0
pfam02156	Glycosyl hydrolase family 26	2	8	2	1	2	1	2	0	1	1	1	0	0	0
pfam02163	Peptidase family M50	6	11	1	4	7	1	2	1	1	1	1	0	1	1
pfam02167	Cytochrome C1 family	2	6	7	2	2	1	2	1	0	1	1	0	1	1
pfam02169	LPP20 lipoprotein	0	0	2	0	0	0	0	0	0	0	0	0	0	0
pfam02178	AT hook motif	2	1	1	0	0	0	1	0	0	0	1	0	0	0
pfam02190	ATP-dependent protease La (LON) substrate-binding domain	4	5	7	4	3	2	4	3	2	2	2	0	3	2
pfam02195	ParB-like nuclease domain	0	2	3	0	1	0	0	0	0	0	0	0	0	0
pfam02219	Methylenetetrahydrofolate reductase	2	10	5	1	0	1	2	1	1	2	1	1	1	1
pfam02223	Thymidylate kinase	3	5	6	2	2	1	1	1	1	1	1	1	1	1
pfam02224	Cytidylate kinase	3	4	4	1	2	1	5	1	0	2	2	3	0	1
pfam02230	Phospholipase/Carboxylesterase	0	1	2	0	0	0	1	0	0	0	0	0	0	0
pfam02233	NAD(P) transhydrogenase beta subunit	3	3	8	5	2	2	1	1	0	1	2	1	0	1
pfam02237	Biotin protein ligase C terminal domain	0	1	0	0	0	0	0	0	0	0	0	0	0	0
pfam02239	Cytochrome D1 heme domain	0	0	0	1	0	0	0	0	0	0	0	0	0	0
pfam02245	Methylpurine-DNA glycosylase (MPG)	1	4	0	0	2	0	2	1	2	1	1	0	0	0
pfam02254	TrkA-N domain	3	6	11	2	5	1	3	1	1	1	1	1	3	3
pfam02261	Aspartate decarboxylase	3	5	6	1	2	1	2	1	1	1	1	0	1	1
pfam02264	LamB porin	0	2	1	0	1	0	0	0	0	0	0	0	0	0
pfam02272	DHHA1 domain	2	6	4	6	4	1	3	2	1	2	2	2	2	2
pfam02275	Linear amide C-N hydrolases, choloylglycine hydrolase family	0	0	0	0	0	1	0	0	0	0	0	0	0	0
pfam02281	Transposase Tn5 dimerisation domain	0	0	3	2	2	0	0	0	0	0	0	0	0	0
pfam02310	B12 binding domain	5	10	7	4	3	1	5	3	0	2	1	0	4	6
pfam02321	Outer membrane efflux protein	9	3	8	5	10	1	3	1	2	2	2	2	1	2
pfam02322	Cytochrome bd terminal oxidase subunit II	0	0	0	1	2	0	0	0	0	0	0	0	0	0
pfam02325	YGGT family	2	3	3	2	0	1	2	1	1	1	1	1	1	1
pfam02333	Phytase	0	1	0	0	0	0	0	0	0	1	0	0	0	0
pfam02342	TerD domain	3	4	4	0	6	2	2	2	0	0	0	0	1	0
pfam02347	Glycine cleavage system P-protein	6	1	6	1	6	2	5	2	1	2	2	1	2	3
pfam02348	Cytidylyltransferase	2	4	6	5	2	1	2	1	1	1	1	1	3	4
pfam02350	UDP-N-acetylglucosamine 2-epimerase	1	10	3	5	6	1	0	0	0	0	0	2	1	0
pfam02353	Mycolic acid cyclopropane synthetase	1	0	0	0	0	0	0	0	1	0	0	0	0	0
pfam02355	Protein export membrane protein	5	10	6	7	3	2	3	2	3	2	2	0	2	2
pfam02357	Transcription termination factor nusG	3	1	4	1	2	1	2	1	0	1	1	1	2	2
pfam02358	Trehalose-phosphatase	0	0	1	0	0	0	0	0	0	0	0	0	0	0
pfam02361	Cobalt transport protein	0	0	0	0	0	0	0	0	0	0	0	0	2	0
pfam02366	Dolichyl-phosphate-mannose-protein mannosyltransferase	0	1	1	1	0	0	0	0	0	0	0	0	0	0
pfam02367	Threonylcarbamoyl adenosine biosynthesis protein TsaE	5	0	3	4	1	1	2	1	0	1	1	1	1	1
pfam02371	Transposase IS116/IS110/IS902 family	0	1	1	1	3	0	0	0	0	0	0	0	0	0
pfam02381	MraZ protein, putative antitoxin-like	0	1	0	0	0	0	0	0	0	0	0	0	0	0
pfam02384	N-6 DNA Methylase	24	36	42	25	37	8	27	14	2	10	18	3	9	6
pfam02386	Cation transport protein	0	0	0	0	0	0	0	0	0	0	0	1	1	1
pfam02388	FemAB family	0	0	0	0	0	0	0	0	0	0	0	0	1	0
pfam02390	Putative methyltransferase	3	5	2	3	0	1	2	1	1	1	1	0	1	1
pfam02397	Bacterial sugar transferase	1	6	5	7	2	0	0	0	0	0	0	0	1	1
pfam02399	Origin of replication binding protein	0	0	1	3	0	0	0	0	0	0	0	0	0	0
pfam02401	LytB protein	4	5	2	6	1	1	2	1	1	1	1	0	1	1
pfam02403	Seryl-tRNA synthetase N-terminal domain	1	6	5	0	1	1	2	1	1	1	1	0	1	1
pfam02405	Permease MlaE	6	7	9	6	2	2	2	3	3	2	2	2	1	2
pfam02410	Ribosomal silencing factor during starvation	3	2	8	4	0	1	1	1	1	1	1	1	0	1
pfam02412	Thrombospondin type 3 repeat	0	0	0	0	0	0	1	0	0	0	0	0	0	0
pfam02416	mttA/Hcf106 family	2	4	9	1	0	2	4	2	2	3	2	2	0	2
pfam02417	Chromate transporter	4	3	5	4	5	1	3	1	1	1	1	0	0	0
pfam02421	Ferrous iron transport protein B	1	6	6	1	0	1	2	1	1	1	1	0	1	0
pfam02423	Ornithine cyclodeaminase/mu-crystallin family	0	0	0	0	1	0	0	0	0	0	0	1	0	0
pfam02424	ApbE family	5	16	12	4	7	2	4	3	2	2	2	1	2	2
pfam02436	Conserved carboxylase domain	3	2	5	5	0	1	1	1	1	1	1	0	1	1
pfam02441	Flavoprotein	6	6	7	4	2	2	4	2	2	2	2	1	0	2
pfam02445	Quinolinate synthetase A protein	2	7	4	7	2	1	2	1	2	1	1	0	1	1
pfam02446	4-alpha-glucanotransferase	5	9	5	2	9	1	2	1	2	1	1	0	1	1
pfam02449	Beta-galactosidase	0	1	0	0	0	0	0	0	0	0	0	0	0	0
pfam02450	Lecithin:cholesterol acyltransferase	0	0	1	1	1	0	0	0	0	0	0	0	0	0
pfam02452	PemK-like, MazF-like toxin of type II toxin-antitoxin system	3	9	1	5	8	4	4	1	3	2	2	0	0	0
pfam02457	DisA bacterial checkpoint controller nucleotide-binding	0	1	0	0	1	0	0	0	0	0	0	0	0	0
pfam02463	RecF/RecN/SMC N terminal domain	4	4	3	1	5	1	4	2	1	1	1	0	0	0
pfam02464	Competence-damaged protein	1	8	7	1	0	1	2	1	1	1	1	1	1	1
pfam02465	Flagellar hook-associated protein 2 N-terminus	0	1	0	0	0	0	0	0	0	0	0	0	0	0
pfam02470	MlaD protein	2	2	2	2	0	1	1	1	1	1	1	1	0	1
pfam02472	Biopolymer transport protein ExbD/TolR	4	10	7	6	8	2	4	2	1	2	2	1	0	1
pfam02475	Met-10+ like-protein	0	1	0	0	0	0	0	0	0	0	0	0	0	0
pfam02481	DNA recombination-mediator protein A	1	6	1	3	3	1	2	1	0	1	1	0	1	1
pfam02482	Sigma 54 modulation protein / S30EA ribosomal protein	1	7	4	3	1	1	2	1	1	1	1	1	1	1
pfam02491	SHS2 domain inserted in FTSA	2	2	4	3	1	1	2	1	1	1	1	0	1	1
pfam02492	CobW/HypB/UreG, nucleotide-binding domain	1	1	7	2	0	1	1	1	0	1	1	0	1	0
pfam02493	MORN repeat	0	6	1	4	2	1	2	1	0	1	1	1	0	2
pfam02494	HYR domain	0	2	1	1	1	1	1	1	0	0	0	0	0	0
pfam02498	BRO family, N-terminal domain	7	7	8	14	9	3	6	4	2	5	6	3	23	15
pfam02503	Polyphosphate kinase middle domain	4	0	8	0	0	1	2	1	1	1	1	1	1	1
pfam02504	Fatty acid synthesis protein	2	5	4	2	2	1	3	1	0	2	1	0	0	1
pfam02508	Rnf-Nqr subunit, membrane protein	18	25	31	10	11	6	15	8	6	7	8	1	6	8
pfam02511	Thymidylate synthase complementing protein	4	4	0	1	1	0	0	0	0	0	0	0	0	0
pfam02517	CAAX protease self-immunity	1	0	7	2	3	1	1	0	0	0	1	1	2	2
pfam02518	Histidine kinase-, DNA gyrase B-, and HSP90-like ATPase	60	113	150	68	28	36	75	32	25	33	41	21	45	44
pfam02522	Aminoglycoside 3-N-acetyltransferase	0	2	0	0	0	0	0	0	0	0	0	0	0	0
pfam02525	Flavodoxin-like fold	0	0	1	2	0	0	0	0	0	0	0	0	1	1
pfam02527	rRNA small subunit methyltransferase G	4	5	2	4	2	1	2	1	1	1	1	1	1	1
pfam02534	Type IV secretory system Conjugative DNA transfer	0	2	0	0	0	0	0	0	0	0	0	0	0	0
pfam02535	ZIP Zinc transporter	0	0	0	0	1	0	0	0	0	0	0	0	0	0
pfam02537	CrcB-like protein, Camphor Resistance (CrcB)	1	2	5	1	1	1	2	1	1	1	1	1	1	1
pfam02540	NAD synthase	8	5	11	1	5	2	5	2	2	2	2	1	1	1
pfam02541	Ppx/GppA phosphatase family	0	0	0	1	0	0	0	0	0	0	0	0	0	0
pfam02542	YgbB family	2	6	2	4	1	1	2	1	1	1	1	0	0	1
pfam02543	Carbamoyltransferase N-terminus	0	2	1	1	2	0	0	1	0	0	0	1	2	2
pfam02545	Maf-like protein	2	4	4	1	1	1	1	1	3	1	1	1	0	1
pfam02547	Queuosine biosynthesis protein	3	9	1	2	9	1	2	1	2	1	1	0	1	1
pfam02548	Ketopantoate hydroxymethyltransferase	3	6	5	3	2	1	2	1	1	2	1	0	1	2
pfam02550	Acetyl-CoA hydrolase/transferase N-terminal domain	0	1	1	0	1	0	0	0	0	0	0	0	0	0
pfam02554	Carbon starvation protein CstA	3	6	6	7	1	1	2	1	2	1	1	0	1	1
pfam02556	Preprotein translocase subunit SecB	2	4	5	0	5	1	2	1	1	2	1	0	0	1
pfam02558	Ketopantoate reductase PanE/ApbA	0	0	1	0	0	0	0	0	0	0	0	0	0	0
pfam02559	CarD-like/TRCF domain	4	3	7	1	1	1	2	1	1	1	1	2	1	1
pfam02561	Flagellar protein FliS	0	2	1	0	0	0	0	0	0	0	0	0	0	0
pfam02562	PhoH-like protein	5	9	6	2	2	1	3	2	1	2	2	2	2	2
pfam02563	Polysaccharide biosynthesis/export protein	1	2	3	2	3	0	0	0	0	0	0	1	1	1
pfam02565	Recombination protein O C terminal	0	0	0	0	1	0	0	0	0	0	0	0	0	0
pfam02566	OsmC-like protein	5	5	15	4	1	3	5	3	3	3	3	0	2	3
pfam02568	Thiamine biosynthesis protein (ThiI)	0	1	0	0	0	0	0	0	0	0	0	0	0	0
pfam02569	Pantoate-beta-alanine ligase	1	1	8	0	2	1	2	1	1	1	1	0	1	1
pfam02572	ATP:corrinoid adenosyltransferase BtuR/CobO/CobP	0	0	1	0	0	0	0	0	0	0	0	0	1	1
pfam02574	Homocysteine S-methyltransferase	14	4	6	3	1	1	2	1	2	1	1	0	1	1
pfam02575	YbaB/EbfC DNA-binding family	1	2	5	1	0	1	1	1	1	1	1	1	1	1
pfam02576	Putative ribosome maturation factor RimP	1	2	5	1	1	1	2	1	1	1	1	0	0	1
pfam02577	Bifunctional nuclease	0	1	1	0	0	0	0	0	0	0	0	0	0	0
pfam02578	Multi-copper polyphenol oxidoreductase laccase	1	3	5	1	3	1	2	1	1	1	1	1	1	1
pfam02579	Dinitrogenase iron-molybdenum cofactor	3	2	4	2	3	1	3	2	1	2	2	0	2	1
pfam02581	Thiamine monophosphate synthase/TENI	10	6	7	5	4	2	4	2	2	2	2	2	0	2
pfam02585	GlcNAc-PI de-N-acetylase	3	6	2	1	1	1	2	1	1	1	1	0	0	0
pfam02589	Uncharacterised ACR, YkgG family COG1556	0	0	0	3	0	0	0	0	0	0	0	0	0	0
pfam02590	Predicted SPOUT methyltransferase	4	4	7	2	1	1	2	1	1	1	1	0	0	0
pfam02591	C4-type zinc ribbon domain	0	0	1	0	0	0	0	0	0	0	0	0	0	0
pfam02592	Putative vitamin uptake transporter	2	0	6	2	1	1	2	1	1	1	1	0	0	1
pfam02594	Uncharacterised ACR, YggU family COG1872	4	4	6	3	0	1	2	1	1	1	1	0	2	2
pfam02595	Glycerate kinase family	0	2	0	0	0	0	0	0	0	0	0	0	0	0
pfam02597	ThiS family	3	3	11	5	4	1	2	1	1	1	1	0	1	1
pfam02599	Global regulator protein family	1	3	3	2	3	1	1	1	1	1	1	0	0	1
pfam02600	Disulfide bond formation protein DsbB	6	2	0	0	2	1	2	1	1	1	1	1	1	1
pfam02601	Exonuclease VII, large subunit	0	1	1	0	0	0	0	0	0	0	0	0	0	0
pfam02602	Uroporphyrinogen-III synthase HemD	1	4	2	2	0	1	2	1	1	1	1	0	1	1
pfam02603	HPr Serine kinase N terminus	0	4	4	1	1	0	2	0	0	0	1	0	0	0
pfam02604	Antitoxin Phd_YefM, type II toxin-antitoxin system	17	25	10	10	17	5	15	7	9	7	10	3	14	11
pfam02606	Tetraacyldisaccharide-1-P 4'-kinase	0	4	5	0	2	1	2	1	1	1	1	1	1	1
pfam02607	B12 binding domain	5	1	3	2	1	1	2	1	0	1	1	0	1	1
pfam02609	Exonuclease VII small subunit	3	2	2	1	0	1	1	1	1	1	1	1	0	0
pfam02613	Nitrate reductase delta subunit	0	0	2	0	0	0	0	0	0	0	0	0	0	1
pfam02616	Segregation and condensation protein ScpA	1	4	6	3	1	1	2	1	0	2	1	0	0	0
pfam02617	ATP-dependent Clp protease adaptor protein ClpS	3	3	4	1	3	1	2	1	0	1	1	1	1	1
pfam02618	YceG-like family	0	3	0	2	1	0	0	0	0	0	0	0	0	0
pfam02620	Uncharacterized ACR, COG1399	2	6	4	1	0	1	2	1	0	1	1	0	0	1
pfam02621	Menaquinone biosynthesis	0	0	1	0	0	0	0	0	0	0	0	0	0	0
pfam02622	Uncharacterized ACR, COG1678	2	1	0	1	2	1	2	1	1	1	1	0	1	1
pfam02623	FliW protein	0	0	1	0	0	0	0	0	0	0	0	0	0	0
pfam02627	Carboxymuconolactone decarboxylase family	1	1	2	0	2	1	1	1	1	1	1	0	1	1
pfam02628	Cytochrome oxidase assembly protein	0	5	7	2	3	1	2	1	1	1	1	0	0	1
pfam02629	CoA binding domain	2	0	3	3	3	1	1	1	1	1	1	1	2	2
pfam02630	SCO1/SenC	0	3	7	1	1	1	1	1	0	0	1	0	0	1
pfam02635	DsrE/DsrF-like family	8	7	6	2	3	2	4	3	1	1	3	0	2	2
pfam02637	GatB domain	4	3	4	3	1	1	2	1	1	1	1	0	1	1
pfam02639	Uncharacterized BCR, YaiI/YqxD family COG1671	0	0	0	1	1	0	0	0	0	0	0	0	0	0
pfam02643	Uncharacterized ACR, COG1430	0	1	1	0	0	0	0	0	0	0	0	0	0	0
pfam02645	Uncharacterised protein, DegV family COG1307	0	0	0	1	0	0	0	0	0	0	0	0	0	0
pfam02646	RmuC family	0	3	0	0	2	0	0	1	0	0	0	0	0	0
pfam02649	Type I GTP cyclohydrolase folE2	3	7	6	1	1	1	2	1	1	1	1	1	1	1
pfam02653	Branched-chain amino acid transport system / permease component	12	18	13	14	4	2	3	4	4	4	4	0	2	2
pfam02655	ATP-grasp domain	0	2	0	0	1	0	0	0	0	0	0	0	0	0
pfam02656	Domain of unknown function (DUF202)	2	5	0	1	0	1	2	0	1	1	1	0	0	0
pfam02657	Fe-S metabolism associated domain	0	0	0	1	0	0	0	0	0	0	0	0	0	0
pfam02659	Putative manganese efflux pump	0	0	1	0	0	0	0	0	0	0	0	0	0	0
pfam02660	Glycerol-3-phosphate acyltransferase	4	4	4	3	3	1	2	1	1	1	1	0	1	1
pfam02661	Fic/DOC family	3	11	7	5	5	2	4	0	1	1	2	0	2	2
pfam02662	Methyl-viologen-reducing hydrogenase, delta subunit	3	1	2	2	3	1	2	1	0	1	1	1	0	0
pfam02663	FmdE, Molybdenum formylmethanofuran dehydrogenase operon	0	0	1	0	1	0	0	0	0	0	0	0	0	0
pfam02665	Nitrate reductase gamma subunit	2	0	2	1	1	1	0	0	0	1	1	0	1	1
pfam02666	Phosphatidylserine decarboxylase	3	6	2	6	5	1	2	2	1	1	1	0	0	0
pfam02668	Taurine catabolism dioxygenase TauD, TfdA family	4	4	2	1	0	1	1	1	0	1	1	0	1	1
pfam02669	K+-transporting ATPase, c chain	3	1	3	1	2	1	2	1	1	1	1	0	0	0
pfam02670	1-deoxy-D-xylulose 5-phosphate reductoisomerase	1	4	5	0	0	1	2	1	1	1	1	0	0	1
pfam02673	Bacitracin resistance protein BacA	1	11	4	2	4	1	2	1	1	1	1	0	1	1
pfam02674	Colicin V production protein	1	5	8	1	2	1	2	1	1	1	1	1	0	1
pfam02675	S-adenosylmethionine decarboxylase	0	2	1	0	1	0	1	0	0	0	0	0	0	0
pfam02677	Uncharacterized BCR, COG1636	0	0	0	1	0	0	0	0	0	0	0	0	0	0
pfam02683	Cytochrome C biogenesis protein transmembrane region	1	3	7	5	5	1	2	1	1	1	1	0	1	1
pfam02684	Lipid-A-disaccharide synthetase	5	2	7	3	8	1	2	1	1	1	1	1	1	1
pfam02685	Glucokinase	4	9	4	4	0	1	1	1	1	1	1	1	1	1
pfam02686	Glu-tRNAGln amidotransferase C subunit	1	2	3	0	0	1	2	1	1	1	1	0	1	1
pfam02687	FtsX-like permease family	11	24	14	10	7	3	9	3	4	5	5	1	2	2
pfam02689	Helicase	0	0	1	2	0	0	0	0	0	0	0	0	0	0
pfam02696	Uncharacterized ACR, YdiU/UPF0061 family	2	7	4	4	1	1	2	1	0	1	1	0	1	0
pfam02698	DUF218 domain	0	2	2	3	0	0	2	1	1	0	0	0	0	1
pfam02699	Preprotein translocase subunit	3	2	3	2	3	1	2	1	0	1	1	0	1	1
pfam02700	Phosphoribosylformylglycinamidine (FGAM) synthase	0	1	0	0	0	0	0	0	0	0	0	0	0	0
pfam02702	Osmosensitive K+ channel His kinase sensor domain	5	1	4	3	0	1	1	1	1	1	1	0	0	0
pfam02705	K+ potassium transporter	0	0	1	1	1	1	0	0	0	0	0	1	3	1
pfam02706	Chain length determinant protein	1	1	1	7	2	0	0	0	0	0	0	1	1	1
pfam02709	N-terminal domain of galactosyltransferase	0	0	0	0	2	0	0	0	0	0	0	0	2	2
pfam02719	Polysaccharide biosynthesis protein	3	9	6	4	4	2	2	2	1	1	1	0	1	1
pfam02729	Aspartate/ornithine carbamoyltransferase, carbamoyl-P binding domain	2	7	11	5	4	2	4	2	2	2	2	0	2	2
pfam02735	Ku70/Ku80 beta-barrel domain	0	0	0	0	1	0	0	0	0	0	0	0	0	0
pfam02737	3-hydroxyacyl-CoA dehydrogenase, NAD binding domain	0	2	0	1	2	0	0	0	0	0	1	0	0	0
pfam02739	5'-3' exonuclease, N-terminal resolvase-like domain	3	3	5	2	2	1	2	1	1	1	1	0	1	1
pfam02742	Iron dependent repressor, metal binding and dimerisation domain	0	0	1	0	0	0	0	0	0	0	0	0	0	0
pfam02743	Cache domain	4	5	5	3	5	1	8	2	2	4	4	1	3	3
pfam02744	Galactose-1-phosphate uridyl transferase, C-terminal domain	0	0	1	0	0	0	0	0	0	0	0	0	0	0
pfam02746	Mandelate racemase / muconate lactonizing enzyme, N-terminal domain	3	3	1	2	1	1	2	1	1	0	1	0	1	1
pfam02749	Quinolinate phosphoribosyl transferase, N-terminal domain	2	5	4	1	1	1	2	1	1	1	1	1	1	1
pfam02754	Cysteine-rich domain	15	8	22	7	9	6	8	5	2	5	5	2	3	4
pfam02767	DNA polymerase III beta subunit, central domain	1	6	4	2	2	1	2	1	1	1	1	0	1	1
pfam02768	DNA polymerase III beta subunit, C-terminal domain	1	7	3	1	2	1	2	1	1	1	1	0	1	1
pfam02769	AIR synthase related protein, C-terminal domain	19	14	10	15	7	4	10	6	4	4	4	1	3	3
pfam02770	Acyl-CoA dehydrogenase, middle domain	0	0	1	1	0	0	0	0	0	0	0	0	0	0
pfam02771	Acyl-CoA dehydrogenase, N-terminal domain	0	0	1	1	0	0	0	0	0	0	0	0	0	0
pfam02772	S-adenosylmethionine synthetase, central domain	4	1	4	1	0	1	1	1	0	1	1	0	1	1
pfam02773	S-adenosylmethionine synthetase, C-terminal domain	4	2	3	1	1	1	1	1	0	1	1	0	1	1
pfam02774	Semialdehyde dehydrogenase, dimerisation domain	3	13	10	5	5	2	3	2	2	2	2	1	2	2
pfam02775	Thiamine pyrophosphate enzyme, C-terminal TPP binding domain	8	14	16	6	0	4	8	4	4	4	4	1	4	2
pfam02776	Thiamine pyrophosphate enzyme, N-terminal TPP binding domain	3	11	11	4	2	2	5	2	1	2	2	1	3	2
pfam02777	Iron/manganese superoxide dismutases, C-terminal domain	2	7	8	2	2	1	2	1	2	1	1	0	0	1
pfam02779	Transketolase, pyrimidine binding domain	16	13	13	11	6	4	6	5	2	5	4	1	3	4
pfam02780	Transketolase, C-terminal domain	8	6	6	9	5	3	5	2	3	2	3	0	2	3
pfam02781	Glucose-6-phosphate dehydrogenase, C-terminal domain	0	0	0	0	1	1	0	0	0	1	0	0	0	0
pfam02782	FGGY family of carbohydrate kinases, C-terminal domain	0	1	0	0	0	0	0	0	0	0	0	0	0	0
pfam02784	Pyridoxal-dependent decarboxylase, pyridoxal binding domain	13	13	7	6	4	3	4	3	4	4	4	1	2	3
pfam02785	Biotin carboxylase C-terminal domain	5	6	8	3	2	2	4	2	2	2	2	2	1	2
pfam02786	Carbamoyl-phosphate synthase L chain, ATP binding domain	10	9	15	13	9	3	5	3	3	3	3	4	2	3
pfam02787	Carbamoyl-phosphate synthetase large chain, oligomerisation domain	3	1	6	5	3	1	1	1	1	1	1	1	1	1
pfam02788	Ribulose bisphosphate carboxylase large chain, N-terminal domain	3	3	1	2	1	1	1	1	0	2	1	0	1	1
pfam02789	Cytosol aminopeptidase family, N-terminal domain	2	2	3	2	2	1	2	1	1	1	1	0	1	1
pfam02790	Cytochrome C oxidase subunit II, transmembrane domain	0	2	0	1	0	1	0	1	0	0	1	0	0	0
pfam02796	Helix-turn-helix domain of resolvase	0	0	1	0	1	0	0	0	0	0	0	0	0	0
pfam02797	Chalcone and stilbene synthases, C-terminal domain	0	0	0	2	0	0	0	1	0	0	0	0	0	0
pfam02800	Glyceraldehyde 3-phosphate dehydrogenase, C-terminal domain	3	0	6	2	1	1	2	1	1	1	1	0	2	1
pfam02801	Beta-ketoacyl synthase, C-terminal domain	10	9	27	9	1	2	7	3	8	3	3	0	1	1
pfam02803	Thiolase, C-terminal domain	2	6	2	0	0	1	2	1	1	1	1	1	2	1
pfam02806	Alpha amylase, C-terminal all-beta domain	4	6	4	0	2	1	2	1	0	1	1	0	0	1
pfam02810	SEC-C motif	5	0	3	4	1	2	2	1	1	1	1	1	1	2
pfam02811	PHP domain	5	7	5	6	4	2	4	2	2	2	2	1	2	2
pfam02815	MIR domain	0	0	0	0	1	0	0	0	0	0	0	0	0	0
pfam02817	e3 binding domain	3	4	8	2	3	1	2	1	1	1	1	0	2	2
pfam02823	ATP synthase, Delta/Epsilon chain, beta-sandwich domain	4	1	2	4	0	1	2	1	0	1	1	0	2	2
pfam02824	TGS domain	7	8	11	5	3	4	5	3	2	3	3	2	2	3
pfam02826	D-isomer specific 2-hydroxyacid dehydrogenase, NAD binding domain	0	2	2	2	1	1	0	0	0	0	0	0	4	2
pfam02830	V4R domain	0	0	0	0	0	0	0	0	0	0	0	0	1	1
pfam02843	Phosphoribosylglycinamide synthetase, C domain	3	5	2	1	4	1	2	1	0	0	1	1	1	1
pfam02844	Phosphoribosylglycinamide synthetase, N domain	1	6	3	0	1	1	2	1	0	0	1	0	1	1
pfam02852	Pyridine nucleotide-disulphide oxidoreductase, dimerisation domain	2	4	5	2	3	1	2	0	1	1	1	0	1	1
pfam02861	Clp amino terminal domain, pathogenicity island component	13	5	6	4	4	2	4	1	1	2	2	1	2	2
pfam02866	lactate/malate dehydrogenase, alpha/beta C-terminal domain	2	1	8	1	1	1	1	2	1	1	1	0	1	1
pfam02867	Ribonucleotide reductase, barrel domain	0	1	1	2	0	0	0	0	0	0	0	0	0	0
pfam02868	Thermolysin metallopeptidase, alpha-helical domain	1	2	0	0	4	0	1	0	1	1	1	0	0	0
pfam02872	5'-nucleotidase, C-terminal domain	4	2	2	6	1	1	2	1	0	1	1	0	1	1
pfam02873	UDP-N-acetylenolpyruvoylglucosamine reductase, C-terminal domain	2	0	3	7	1	1	2	1	1	1	1	0	1	1
pfam02874	ATP synthase alpha/beta family, beta-barrel domain	5	5	9	9	2	3	4	2	3	3	4	1	3	4
pfam02875	Mur ligase family, glutamate ligase domain	18	9	15	34	13	7	13	7	4	7	7	1	4	5
pfam02878	Phosphoglucomutase/phosphomannomutase, alpha/beta/alpha domain I	13	21	9	9	10	4	7	4	4	4	4	1	4	4
pfam02879	Phosphoglucomutase/phosphomannomutase, alpha/beta/alpha domain II	15	18	9	6	4	4	7	4	2	4	4	1	4	4
pfam02880	Phosphoglucomutase/phosphomannomutase, alpha/beta/alpha domain III	15	17	12	6	4	4	7	5	2	4	4	1	4	4
pfam02881	SRP54-type protein, helical bundle domain	3	11	6	4	0	2	4	2	2	1	2	0	2	2
pfam02882	Tetrahydrofolate dehydrogenase/cyclohydrolase, NAD(P)-binding domain	4	9	4	1	2	1	2	1	0	1	1	1	0	1
pfam02885	Glycosyl transferase family, helical bundle domain	1	0	1	4	1	1	1	1	1	0	1	1	1	1
pfam02887	Pyruvate kinase, alpha/beta domain	2	1	3	6	1	1	2	1	1	1	1	0	1	1
pfam02889	Sec63 Brl domain	0	0	1	0	0	0	0	0	0	0	0	0	0	0
pfam02894	Oxidoreductase family, C-terminal alpha/beta domain	0	1	1	6	1	1	1	0	0	0	0	0	0	0
pfam02895	Signal transducing histidine kinase, homodimeric domain	5	7	7	5	0	2	3	2	2	1	2	1	2	2
pfam02896	PEP-utilising enzyme, TIM barrel domain	9	13	18	9	11	3	6	3	3	4	3	1	3	3
pfam02901	Pyruvate formate lyase-like	0	0	1	0	0	0	0	0	0	0	0	0	0	0
pfam02910	Fumarate reductase flavoprotein C-term	4	3	5	5	1	2	4	2	1	2	2	1	2	3
pfam02911	Formyl transferase, C-terminal domain	2	8	1	5	2	1	2	1	0	1	1	0	1	1
pfam02912	Aminoacyl tRNA synthetase class II, N-terminal domain	3	4	5	5	1	1	1	1	0	1	1	0	0	1
pfam02913	FAD linked oxidases, C-terminal domain	3	4	9	3	4	2	4	2	3	2	2	0	1	2
pfam02915	Rubrerythrin	1	6	4	1	2	1	2	1	1	1	1	1	0	0
pfam02922	Carbohydrate-binding module 48 (Isoamylase N-terminal domain)	7	9	9	2	3	2	4	2	2	2	2	2	2	2
pfam02927	Cellulase N-terminal ig-like domain	1	0	0	0	0	0	0	0	0	0	0	0	0	0
pfam02934	GatB/GatE catalytic domain	2	2	8	3	1	1	2	1	1	1	1	0	3	1
pfam02938	GAD domain	1	5	7	0	3	1	2	1	1	1	1	0	1	1
pfam02943	Ferredoxin thioredoxin reductase catalytic beta chain	0	0	0	1	0	0	0	0	0	0	0	0	0	0
pfam02945	Recombination endonuclease VII	0	0	0	0	1	0	0	0	1	0	0	0	0	0
pfam02951	Prokaryotic glutathione synthetase, N-terminal domain	4	4	2	1	2	1	2	1	1	1	1	0	2	1
pfam02954	Bacterial regulatory protein, Fis family	11	12	22	14	10	3	11	6	3	6	6	1	2	4
pfam02955	Prokaryotic glutathione synthetase, ATP-grasp domain	5	5	4	1	3	1	2	1	1	1	1	0	1	1
pfam02958	Ecdysteroid kinase	0	0	0	0	0	0	0	0	0	0	0	0	1	1
pfam02963	Restriction endonuclease EcoRI	0	0	0	0	1	1	1	0	0	0	0	0	0	1
pfam02965	Vitamin B12 dependent methionine synthase, activation domain	5	3	7	4	5	1	3	1	0	1	1	0	1	1
pfam02971	Formiminotransferase domain	0	1	0	0	0	0	0	0	0	0	0	0	0	0
pfam02976	DNA mismatch repair enzyme MutH	0	0	2	0	0	0	0	0	0	0	0	0	0	0
pfam02978	Signal peptide binding domain	2	6	6	2	2	1	2	1	1	1	1	1	1	1
pfam02985	HEAT repeat	3	1	2	2	1	1	1	0	1	0	0	0	0	1
pfam03007	Wax ester synthase-like Acyl-CoA acyltransferase domain	0	1	0	0	0	0	0	0	0	0	0	0	0	0
pfam03008	Archaea bacterial proteins of unknown function	0	1	1	0	0	0	1	0	0	0	0	0	0	0
pfam03013	Pyrimidine dimer DNA glycosylase	0	0	0	0	0	0	0	0	0	0	0	0	1	1
pfam03016	Exostosin family	0	0	1	0	0	0	0	0	0	0	0	0	0	0
pfam03023	MviN-like protein	2	11	6	0	4	2	5	2	2	2	2	0	1	1
pfam03028	Dynein heavy chain and region D6 of dynein motor	0	0	0	0	1	0	0	0	0	0	0	0	0	0
pfam03030	Inorganic H+ pyrophosphatase	6	4	8	3	2	1	3	1	2	1	1	1	1	1
pfam03031	NLI interacting factor-like phosphatase	1	0	0	2	0	0	2	0	0	0	1	0	1	1
pfam03033	Glycosyltransferase family 28 N-terminal domain	3	1	4	8	1	1	3	1	1	1	1	0	1	2
pfam03050	Transposase IS66 family	6	11	53	13	16	5	6	0	1	8	5	0	1	1
pfam03054	tRNA methyl transferase	3	7	5	0	3	1	2	1	1	2	1	0	1	1
pfam03060	Nitronate monooxygenase	0	1	0	1	0	0	0	0	0	0	0	0	0	0
pfam03061	Thioesterase superfamily	3	5	11	2	6	1	4	2	1	2	2	0	1	1
pfam03062	MBOAT, membrane-bound O-acyltransferase family	0	0	0	0	0	0	1	1	0	0	1	0	0	1
pfam03063	Prismane/CO dehydrogenase family	5	4	5	2	4	1	2	2	1	1	1	0	1	1
pfam03083	Sugar efflux transporter for intercellular exchange	1	2	2	0	3	0	0	0	0	1	0	0	1	1
pfam03091	CutA1 divalent ion tolerance protein	2	4	5	0	2	1	2	1	1	1	1	1	1	1
pfam03092	BT1 family	1	4	2	0	4	0	2	0	0	1	0	0	0	0
pfam03099	Biotin/lipoate A/B protein ligase family	3	4	9	4	4	2	4	2	1	2	2	1	0	2
pfam03100	CcmE	3	2	3	3	0	1	2	1	1	1	1	0	1	1
pfam03102	NeuB family	3	4	2	2	3	0	0	0	0	0	0	0	1	1
pfam03109	ABC1 family	3	0	2	2	2	1	2	1	1	1	1	0	1	0
pfam03116	NQR2, RnfD, RnfE family	14	9	16	6	4	3	8	4	2	3	4	1	8	4
pfam03118	Bacterial RNA polymerase, alpha chain C terminal domain	2	0	3	2	1	1	0	1	0	1	1	0	2	1
pfam03119	NAD-dependent DNA ligase C4 zinc finger domain	1	2	4	2	0	1	2	1	1	1	1	0	0	1
pfam03120	NAD-dependent DNA ligase OB-fold domain	1	2	4	3	0	1	2	1	1	1	1	0	0	1
pfam03129	Anticodon binding domain	8	9	11	9	7	3	5	3	3	3	3	0	2	2
pfam03130	PBS lyase HEAT-like repeat	5	0	2	2	1	0	2	1	1	0	1	0	0	1
pfam03133	Tubulin-tyrosine ligase family	0	0	1	0	0	0	0	0	0	0	0	0	0	0
pfam03143	Elongation factor Tu C-terminal domain	2	2	8	0	2	1	3	2	1	2	2	1	2	2
pfam03144	Elongation factor Tu domain 2	8	12	19	12	6	4	10	6	3	6	6	3	4	5
pfam03147	Ferredoxin-fold anticodon binding domain	2	2	5	0	2	1	1	1	1	1	1	0	1	1
pfam03150	Di-haem cytochrome c peroxidase	3	9	4	0	1	1	2	2	1	2	1	0	0	1
pfam03160	Calx-beta domain	3	2	2	4	3	1	3	0	2	1	1	0	0	0
pfam03162	Tyrosine phosphatase family	0	1	0	0	0	0	0	0	0	0	0	0	0	0
pfam03167	Uracil DNA glycosylase superfamily	2	12	4	2	2	1	2	1	1	1	1	1	1	1
pfam03168	Late embryogenesis abundant protein	0	0	0	0	0	0	0	0	0	0	0	0	1	1
pfam03170	Bacterial cellulose synthase subunit	1	2	0	0	0	0	0	0	0	0	0	0	0	0
pfam03171	2OG-Fe(II) oxygenase superfamily	0	0	0	0	0	0	0	0	0	0	0	0	1	1
pfam03176	MMPL family	3	6	3	4	0	1	3	2	1	1	2	0	0	0
pfam03190	Protein of unknown function, DUF255	0	1	0	0	0	0	0	0	0	0	0	0	0	0
pfam03193	Protein of unknown function, DUF258	0	1	0	1	1	0	0	0	0	0	0	0	0	0
pfam03232	Ubiquinone biosynthesis protein COQ7	0	0	4	1	0	0	0	0	0	0	0	0	0	0
pfam03235	Protein of unknown function DUF262	1	16	3	9	2	0	3	4	0	2	1	0	0	0
pfam03237	Terminase-like family	3	0	0	0	1	0	0	0	0	0	0	0	0	0
pfam03241	4-hydroxyphenylacetate 3-hydroxylase C terminal	0	1	0	0	0	0	0	0	0	0	0	0	0	0
pfam03253	Urea transporter	0	0	0	0	0	0	0	0	0	0	0	0	1	0
pfam03255	Acetyl co-enzyme A carboxylase carboxyltransferase alpha subunit	5	1	1	3	2	1	2	1	1	1	1	1	1	1
pfam03269	Caenorhabditis protein of unknown function, DUF268	0	1	0	0	0	0	0	0	0	0	0	0	0	0
pfam03279	Bacterial lipid A biosynthesis acyltransferase	5	15	11	4	3	2	5	3	1	2	2	0	2	2
pfam03308	ArgK protein	0	0	0	1	0	0	0	0	0	0	0	0	0	0
pfam03309	Type III pantothenate kinase	2	3	4	3	3	1	1	1	1	1	1	0	1	1
pfam03321	GH3 auxin-responsive promoter	0	0	1	0	0	0	0	0	0	0	0	0	0	0
pfam03328	HpcH/HpaI aldolase/citrate lyase family	3	4	3	2	1	1	3	1	1	0	1	0	0	2
pfam03330	Lytic transglycolase	3	0	6	4	2	1	1	1	4	1	1	0	2	2
pfam03331	UDP-3-O-acyl N-acetylglycosamine deacetylase	4	4	2	5	3	1	2	1	1	1	1	0	1	1
pfam03334	Na+/H+ antiporter subunit	2	2	3	0	1	1	2	1	1	1	1	0	2	0
pfam03349	Outer membrane protein transport protein (OMPP1/FadL/TodX)	3	5	1	2	1	2	1	0	2	1	1	0	1	1
pfam03350	Uncharacterized protein family, UPF0114	5	1	5	3	0	1	4	2	2	2	3	1	0	1
pfam03352	Methyladenine glycosylase	0	0	2	0	0	0	0	0	0	0	0	0	0	0
pfam03354	Phage Terminase	0	1	0	0	0	0	0	0	0	0	0	0	0	0
pfam03364	Polyketide cyclase / dehydrase and lipid transport	3	4	3	4	1	1	1	1	1	0	1	0	1	1
pfam03372	Endonuclease/Exonuclease/phosphatase family	2	7	5	5	3	1	2	1	1	2	1	0	2	2
pfam03374	Phage antirepressor protein KilAC domain	0	0	0	0	2	0	0	0	0	0	0	0	0	0
pfam03379	CcmB protein	8	4	1	2	3	2	2	1	1	1	1	0	2	1
pfam03383	Caenorhabditis serpentine receptor-like protein, class xa	0	0	0	0	0	0	0	0	0	0	0	1	0	0
pfam03400	IS1 transposase	1	1	5	2	7	0	0	3	4	1	0	1	8	2
pfam03411	Penicillin-insensitive murein endopeptidase	3	5	5	4	3	1	2	1	3	1	1	0	1	1
pfam03412	Peptidase C39 family	0	1	1	0	3	0	0	0	0	0	0	0	0	1
pfam03417	Acyl-coenzyme A:6-aminopenicillanic acid acyl-transferase	0	0	0	0	0	0	0	0	0	0	0	0	1	0
pfam03422	Carbohydrate binding module (family 6)	0	0	0	0	1	0	0	0	0	0	0	0	0	0
pfam03425	Carbohydrate binding domain (family 11)	0	0	2	0	0	0	0	0	0	0	0	0	0	0
pfam03435	Saccharopine dehydrogenase NADP binding domain	2	1	2	2	1	1	2	1	1	1	1	1	2	1
pfam03441	FAD binding domain of DNA photolyase	1	3	0	0	0	0	2	1	1	0	1	0	0	0
pfam03444	Winged helix-turn-helix transcription repressor, HrcA DNA-binding	5	2	3	0	0	1	2	1	1	0	1	0	1	3
pfam03445	Putative nucleotidyltransferase DUF294	2	0	0	0	1	1	1	1	0	0	0	0	2	2
pfam03446	NAD binding domain of 6-phosphogluconate dehydrogenase	0	0	0	0	1	1	0	0	0	0	0	0	1	1
pfam03447	Homoserine dehydrogenase, NAD binding domain	3	3	6	0	2	1	2	1	1	1	1	0	1	1
pfam03449	Transcription elongation factor, N-terminal	1	6	6	1	2	1	2	1	1	1	1	0	1	1
pfam03457	Helicase associated domain	0	1	0	0	2	1	0	0	0	0	0	0	0	0
pfam03458	UPF0126 domain	0	1	1	0	0	0	0	0	0	0	0	0	0	0
pfam03459	TOBE domain	0	0	3	1	0	0	0	0	0	1	1	0	1	1
pfam03460	Nitrite/Sulfite reductase ferredoxin-like half domain	2	2	4	6	2	2	2	2	2	2	2	0	2	2
pfam03461	TRCF domain	1	1	4	3	0	1	2	1	1	1	1	1	1	1
pfam03462	PCRF domain	3	4	9	5	5	2	4	2	2	2	2	1	2	2
pfam03466	LysR substrate binding domain	16	9	9	8	7	4	8	5	4	6	5	1	3	3
pfam03471	Transporter associated domain	5	8	4	5	7	2	3	2	2	2	2	1	2	2
pfam03477	ATP cone domain	0	3	5	0	3	1	2	1	1	1	1	0	2	2
pfam03483	B3/4 domain	2	3	5	0	4	1	1	1	1	1	1	0	0	1
pfam03484	tRNA synthetase B5 domain	2	2	5	0	3	1	1	1	1	1	1	0	0	1
pfam03485	Arginyl tRNA synthetase N terminal domain	2	4	2	2	2	1	1	1	2	1	1	1	1	1
pfam03486	HI0933-like protein	0	0	0	1	0	0	0	0	0	0	0	0	0	0
pfam03534	Salmonella virulence plasmid 65kDa B protein	0	0	0	0	2	0	0	0	0	0	0	0	0	0
pfam03544	Gram-negative bacterial TonB protein C-terminal	4	8	4	5	4	2	3	2	1	2	2	1	1	1
pfam03547	Membrane transport protein	0	0	1	1	0	0	0	0	0	0	0	0	0	0
pfam03548	Outer membrane lipoprotein carrier protein LolA	3	10	5	1	3	1	2	1	1	1	1	0	1	1
pfam03567	Sulfotransferase family	3	9	0	1	4	2	5	0	2	1	1	0	0	0
pfam03572	Peptidase family S41	4	10	7	4	2	2	4	2	2	2	2	0	3	3
pfam03575	Peptidase family S51	0	0	2	2	1	0	0	0	0	0	0	0	2	0
pfam03577	Peptidase family C69	0	0	0	0	1	0	0	0	0	0	0	0	0	0
pfam03583	Secretory lipase	2	3	1	1	2	1	2	1	1	1	1	1	1	1
pfam03588	Leucyl/phenylalanyl-tRNA protein transferase	2	1	5	1	0	1	2	1	0	1	1	0	2	2
pfam03600	Citrate transporter	1	1	2	3	1	1	1	1	1	1	1	0	1	1
pfam03601	Conserved hypothetical protein 698	0	1	0	0	0	0	0	0	0	0	0	0	0	0
pfam03602	Conserved hypothetical protein 95	4	8	4	3	2	1	2	1	0	2	1	0	1	1
pfam03606	C4-dicarboxylate anaerobic carrier	0	0	0	0	0	0	1	0	0	0	0	0	0	0
pfam03610	PTS system fructose IIA component	1	1	4	1	0	0	1	1	0	1	1	0	0	0
pfam03616	Sodium/glutamate symporter	0	0	0	0	0	0	0	0	0	0	0	0	1	0
pfam03625	Domain of unknown function DUF302	4	5	2	1	2	2	3	2	2	1	2	0	1	2
pfam03626	Prokaryotic Cytochrome C oxidase subunit IV	1	2	3	1	2	1	1	1	0	1	1	0	1	1
pfam03631	Virulence factor BrkB	6	7	4	2	2	1	2	1	1	1	1	0	1	1
pfam03641	Possible lysine decarboxylase	0	1	0	0	0	0	0	0	0	0	0	0	0	0
pfam03646	FlaG protein	0	1	0	0	0	0	0	0	0	0	0	0	0	0
pfam03649	Uncharacterised protein family (UPF0014)	0	0	0	0	0	0	0	0	0	0	0	0	1	1
pfam03652	Holliday junction resolvase	1	2	2	2	2	1	2	1	1	1	1	0	1	1
pfam03658	RnfH family Ubiquitin	2	0	2	3	0	1	2	1	1	1	1	0	2	1
pfam03659	Glycosyl hydrolase family 71	0	0	1	0	0	0	0	0	0	0	0	0	0	0
pfam03668	P-loop ATPase protein family	2	7	6	4	3	1	2	1	1	1	1	0	1	1
pfam03683	Uncharacterised protein family (UPF0175)	9	6	2	5	8	1	5	3	4	6	5	0	6	6
pfam03687	Uncharacterised protein family (UPF0164)	0	1	0	0	0	0	0	0	0	0	0	0	0	0
pfam03692	Putative zinc- or iron-chelating domain	1	4	4	1	2	1	2	1	1	1	1	1	0	0
pfam03693	Bacterial antitoxin of ParD toxin-antitoxin type II system and RHH	1	3	4	0	0	1	0	0	0	0	1	0	0	0
pfam03703	Bacterial PH domain	0	1	1	0	0	0	0	0	0	0	0	0	2	1
pfam03705	CheR methyltransferase, all-alpha domain	3	7	6	0	0	2	2	0	0	0	1	2	2	2
pfam03706	Lysylphosphatidylglycerol synthase TM region	1	15	7	2	1	1	2	1	1	1	1	0	1	1
pfam03710	Glutamate-ammonia ligase adenylyltransferase	4	5	5	3	5	1	2	2	1	1	1	2	3	1
pfam03711	Orn/Lys/Arg decarboxylase, C-terminal domain	0	0	0	0	0	0	0	0	0	0	0	0	1	0
pfam03717	Penicillin-binding Protein dimerisation domain	2	6	14	7	4	2	4	2	3	2	2	1	2	2
pfam03719	Ribosomal protein S5, C-terminal domain	1	1	4	0	1	1	2	1	0	1	1	0	0	1
pfam03720	UDP-glucose/GDP-mannose dehydrogenase family, UDP binding domain	6	12	9	3	7	2	4	2	2	2	2	0	1	2
pfam03721	UDP-glucose/GDP-mannose dehydrogenase family, NAD binding domain	9	20	12	5	6	2	4	3	2	2	2	0	2	2
pfam03725	3' exoribonuclease family, domain 2	6	6	5	7	3	2	4	2	1	1	2	1	1	2
pfam03726	Polyribonucleotide nucleotidyltransferase, RNA binding domain	3	0	5	3	1	1	2	1	0	1	1	1	0	1
pfam03734	L,D-transpeptidase catalytic domain	23	11	18	14	10	5	8	4	3	4	5	2	7	6
pfam03739	Predicted permease YjgP/YjgQ family	3	15	10	3	2	2	4	2	2	3	2	0	2	1
pfam03740	Pyridoxal phosphate biosynthesis protein PdxJ	3	3	4	4	4	1	0	0	1	0	0	1	1	1
pfam03743	Bacterial conjugation TrbI-like protein	0	0	1	0	1	0	0	0	0	0	0	0	0	0
pfam03747	ADP-ribosylglycohydrolase	2	10	8	5	2	2	3	1	1	1	1	0	3	3
pfam03748	Flagellar basal body-associated protein FliL	0	1	0	0	0	0	0	0	0	0	0	0	0	0
pfam03749	Sugar fermentation stimulation protein	0	0	3	3	0	0	0	0	0	0	0	0	0	0
pfam03750	Protein of unknown function (DUF310)	0	0	2	0	0	0	0	0	0	0	0	0	0	0
pfam03755	YicC-like family, N-terminal region	1	3	3	3	2	1	2	1	1	2	1	1	1	1
pfam03756	A-factor biosynthesis hotdog domain	0	0	1	0	0	0	0	0	0	0	0	0	0	0
pfam03762	Vitelline membrane outer layer protein I (VOMI)	0	1	0	2	1	0	0	0	0	0	0	0	0	0
pfam03764	Elongation factor G, domain IV	1	3	6	1	1	1	1	1	1	1	1	0	0	1
pfam03772	Competence protein	3	4	10	1	6	1	2	1	1	1	1	0	2	1
pfam03773	Predicted permease	5	12	6	6	6	2	4	2	2	3	2	0	3	2
pfam03775	Septum formation inhibitor MinC, C-terminal domain	1	1	5	0	0	1	2	1	1	1	1	1	1	1
pfam03776	Septum formation topological specificity factor MinE	3	4	6	4	0	1	2	1	1	1	1	1	1	1
pfam03781	Sulfatase-modifying factor enzyme 1	29	69	145	75	52	8	39	15	9	15	18	5	33	33
pfam03783	Curli production assembly/transport component CsgG	0	7	1	3	1	0	1	0	1	0	0	0	0	0
pfam03787	RAMP superfamily	4	19	22	8	5	3	6	3	3	3	3	0	3	4
pfam03790	KNOX1 domain	0	1	0	0	1	0	0	0	0	0	0	0	0	0
pfam03793	PASTA domain	0	1	0	0	0	0	0	0	0	0	0	0	0	0
pfam03795	YCII-related domain	2	0	2	0	0	1	0	0	1	0	0	0	0	0
pfam03796	DnaB-like helicase C terminal domain	2	5	3	2	4	1	2	1	1	1	1	0	1	1
pfam03797	Autotransporter beta-domain	0	1	0	0	0	0	0	0	0	0	1	0	0	0
pfam03799	Cell division protein FtsQ	1	1	2	4	0	1	2	1	1	1	1	0	1	1
pfam03803	Scramblase	0	1	0	0	0	0	0	0	0	0	0	0	0	0
pfam03807	NADP oxidoreductase coenzyme F420-dependent	1	2	4	4	1	1	2	1	1	1	1	1	1	1
pfam03808	Glycosyl transferase WecB/TagA/CpsF family	0	0	0	0	2	0	0	0	0	0	0	0	0	0
pfam03811	InsA N-terminal domain	1	0	1	1	5	0	0	2	2	1	0	0	0	0
pfam03814	Potassium-transporting ATPase A subunit	4	8	3	4	1	1	2	1	1	1	1	0	0	0
pfam03819	MazG nucleotide pyrophosphohydrolase domain	0	0	1	0	1	0	0	0	0	0	0	0	0	0
pfam03824	High-affinity nickel-transport protein	0	0	0	0	0	0	0	0	0	0	0	0	0	1
pfam03840	Preprotein translocase SecG subunit	1	1	3	1	1	1	2	1	1	1	1	0	1	1
pfam03841	L-seryl-tRNA selenium transferase	0	0	0	0	1	0	0	0	0	0	0	0	0	0
pfam03851	UV-endonuclease UvdE	0	0	0	0	0	0	0	0	0	0	0	0	1	1
pfam03853	YjeF-related protein N-terminus	1	4	3	1	0	1	2	1	1	1	1	1	1	1
pfam03869	Arc-like DNA binding domain	0	0	0	0	2	0	0	0	2	0	0	0	0	0
pfam03872	Anti sigma-E protein RseA, N-terminal domain	2	1	1	2	0	1	2	1	1	1	1	0	1	1
pfam03880	DbpA RNA binding domain	1	3	3	1	1	1	2	1	1	1	1	0	2	1
pfam03881	Fructosamine kinase	3	2	2	1	1	1	2	1	1	1	1	1	1	0
pfam03899	ATP synthase I chain	2	2	2	2	2	1	2	1	1	1	1	0	0	1
pfam03900	Porphobilinogen deaminase, C-terminal domain	3	3	3	1	2	1	2	1	1	1	1	0	1	1
pfam03901	Alg9-like mannosyltransferase family	0	0	1	0	0	0	0	0	0	0	0	0	0	0
pfam03916	Polysulphide reductase, NrfD	6	11	5	4	6	1	4	2	2	2	2	0	2	2
pfam03918	Cytochrome C biogenesis protein	1	4	2	1	1	1	2	1	1	1	1	1	2	1
pfam03922	OmpW family	0	1	0	0	0	0	0	0	0	0	0	0	0	0
pfam03924	CHASE domain	1	3	9	9	4	1	3	2	1	1	2	0	1	1
pfam03934	Type II secretion system (T2SS), protein K	1	3	1	0	0	1	2	1	1	1	1	0	0	0
pfam03938	Outer membrane protein (OmpH-like)	3	0	8	0	3	1	2	1	0	1	1	1	1	1
pfam03946	Ribosomal protein L11, N-terminal domain	4	1	4	1	1	1	2	1	1	1	1	1	1	1
pfam03947	Ribosomal Proteins L2, C-terminal domain	1	3	4	0	1	1	2	1	1	1	1	0	1	1
pfam03948	Ribosomal protein L9, C-terminal domain	1	3	6	1	1	1	1	1	0	1	1	0	1	1
pfam03949	Malic enzyme, NAD binding domain	5	6	13	7	1	2	4	2	1	2	2	1	2	2
pfam03950	tRNA synthetases class I (E and Q), anti-codon binding domain	1	8	4	3	0	1	2	1	1	1	1	0	1	1
pfam03951	Glutamine synthetase, beta-Grasp domain	2	5	4	0	0	1	1	1	0	1	1	0	0	1
pfam03952	Enolase, N-terminal domain	2	2	6	3	0	1	2	1	2	1	1	0	0	1
pfam03958	Bacterial type II/III secretion system short domain	3	10	4	4	7	2	3	2	2	0	2	1	0	1
pfam03959	Serine hydrolase (FSH1)	1	0	0	0	0	0	0	0	0	0	0	0	0	0
pfam03963	Flagellar hook capping protein - N-terminal region	0	1	0	0	0	0	0	0	0	0	0	0	0	0
pfam03966	Trm112p-like protein	1	0	2	2	1	2	3	1	1	0	1	1	2	1
pfam03968	OstA-like protein	3	7	6	2	0	2	4	2	1	2	2	2	2	2
pfam03971	Monomeric isocitrate dehydrogenase	5	8	11	2	9	2	4	1	2	1	1	0	1	1
pfam03972	MmgE/PrpD family	3	4	3	2	2	1	2	2	1	1	1	0	3	1
pfam03975	CheD chemotactic sensory transduction	0	1	0	0	0	0	0	0	0	0	0	0	0	0
pfam03976	Polyphosphate kinase 2 (PPK2)	0	0	1	0	0	0	0	0	0	0	0	0	0	0
pfam03979	Sigma-70 factor, region 1.1	1	1	3	1	0	1	1	1	1	1	1	0	1	1
pfam03989	DNA gyrase C-terminal domain, beta-propeller	4	5	8	6	1	2	2	2	2	2	1	1	1	1
pfam03992	Antibiotic biosynthesis monooxygenase	0	0	3	0	1	0	2	0	0	1	1	0	0	0
pfam03993	Domain of Unknown Function (DUF349)	3	0	2	1	2	1	3	1	1	1	1	0	2	1
pfam03995	Peptidase inhibitor family I36	0	0	0	0	0	1	0	0	0	0	0	0	0	0
pfam04002	RadC-like JAB domain	2	3	5	2	1	1	1	1	0	1	1	1	1	1
pfam04011	LemA family	1	1	3	3	0	1	0	0	0	0	0	0	1	1
pfam04014	Antidote-toxin recognition MazE, bacterial antitoxin	2	3	6	2	2	0	2	1	1	2	3	0	1	2
pfam04020	Mycobacterial 4 TMS phage holin, superfamily IV	0	1	0	0	0	0	0	0	0	0	0	0	0	0
pfam04023	FeoA domain	1	5	5	1	1	1	2	1	1	1	1	0	1	2
pfam04024	PspC domain	0	0	0	0	1	0	0	0	0	0	0	0	0	0
pfam04028	Domain of unknown function (DUF374)	0	0	0	0	1	0	0	0	0	0	0	0	0	0
pfam04029	2-phosphosulpholactate phosphatase	0	1	1	0	0	0	0	0	0	0	0	0	0	0
pfam04030	D-arabinono-1,4-lactone oxidase	0	0	1	0	0	0	0	0	0	0	0	0	0	0
pfam04039	Domain related to MnhB subunit of Na+/H+ antiporter	3	2	1	0	2	1	2	1	1	1	1	0	2	0
pfam04052	TolB amino-terminal domain	1	3	1	2	1	1	2	1	0	0	1	0	1	1
pfam04055	Radical SAM superfamily	50	71	80	19	23	17	41	20	14	23	17	6	17	18
pfam04060	Putative Fe-S cluster	8	3	7	4	3	3	5	2	3	3	3	2	2	2
pfam04066	Multiple resistance and pH regulation protein F (MrpF / PhaF)	2	1	1	0	0	1	1	1	1	1	1	0	2	0
pfam04069	Substrate binding domain of ABC-type glycine betaine transport system	0	0	0	0	0	0	0	0	0	0	0	1	3	3
pfam04071	Cysteine-rich small domain	0	0	0	0	1	0	0	0	0	0	0	0	0	0
pfam04073	Aminoacyl-tRNA editing domain	2	1	6	0	3	1	2	1	1	1	1	0	1	1
pfam04074	Domain of unknown function (DUF386)	0	0	0	1	0	0	0	0	0	0	0	0	0	0
pfam04077	DsrH like protein	2	0	4	2	1	1	1	1	0	0	1	0	1	1
pfam04079	Segregation and condensation complex subunit ScpB	2	2	8	3	1	1	2	1	1	1	1	0	0	0
pfam04085	rod shape-determining protein MreC	1	2	5	1	4	1	2	1	1	0	1	1	1	1
pfam04093	rod shape-determining protein MreD	1	2	6	0	2	1	2	1	1	0	1	1	1	1
pfam04100	Vps53-like, N-terminal	0	0	1	0	0	0	0	0	0	0	0	0	0	0
pfam04101	Glycosyltransferase family 28 C-terminal domain	8	3	3	11	0	1	3	2	2	2	2	0	1	1
pfam04127	DNA / pantothenate metabolism flavoprotein	6	2	5	1	0	1	2	1	1	1	1	0	0	1
pfam04134	Protein of unknown function, DUF393	0	1	0	0	0	0	0	0	0	0	0	0	0	0
pfam04138	GtrA-like protein	8	7	5	1	7	2	5	2	2	2	2	0	3	1
pfam04143	Sulphur transport	2	0	0	0	0	0	2	0	0	0	0	0	0	0
pfam04151	Bacterial pre-peptidase C-terminal domain	2	5	26	20	7	5	2	2	1	3	3	0	1	0
pfam04166	Pyridoxal phosphate biosynthetic protein PdxA	2	8	2	1	2	1	2	1	1	1	1	0	1	1
pfam04168	A predicted alpha-helical domain with a conserved ER motif.	6	7	8	6	0	2	6	2	2	2	2	0	1	2
pfam04174	A circularly permuted ATPgrasp	0	2	0	0	0	0	0	0	0	0	0	0	0	0
pfam04187	Haem-binding uptake, Tiki superfamily, ChaN	0	1	0	0	0	0	0	0	0	0	0	0	0	0
pfam04188	Mannosyltransferase (PIG-V)	0	1	0	0	0	0	0	0	0	0	0	0	0	0
pfam04191	Phospholipid methyltransferase	0	0	1	0	1	1	0	0	0	0	0	0	0	0
pfam04193	PQ loop repeat	0	1	0	0	0	0	0	0	0	0	0	0	0	0
pfam04199	Putative cyclase	0	0	0	0	0	0	0	0	0	0	0	0	0	1
pfam04204	Homoserine O-succinyltransferase	3	6	4	0	2	1	2	1	1	1	1	1	1	1
pfam04205	FMN-binding domain	11	5	15	5	3	3	7	4	3	4	4	1	3	4
pfam04221	RelB antitoxin	3	3	2	6	11	2	3	2	4	4	2	0	1	2
pfam04230	Polysaccharide pyruvyl transferase	0	1	1	4	0	0	0	0	1	0	1	1	1	1
pfam04233	Phage Mu protein F like protein	1	0	0	0	0	0	0	0	0	0	0	0	0	0
pfam04237	YjbR	0	0	1	0	0	0	0	0	0	0	0	0	0	0
pfam04238	Protein of unknown function (DUF420)	0	2	5	1	1	1	2	0	1	0	1	0	1	1
pfam04246	Positive regulator of sigma(E), RseC/MucC	0	0	3	1	0	0	0	0	0	0	0	0	1	1
pfam04250	Protein of unknown function (DUF429)	0	0	1	0	0	0	0	0	0	0	0	0	0	0
pfam04255	Protein of unknown function (DUF433)	15	23	18	10	16	4	14	6	12	6	7	2	8	13
pfam04257	Exodeoxyribonuclease V, gamma subunit	7	18	7	1	7	1	3	1	2	2	1	0	1	1
pfam04262	Glutamate-cysteine ligase	7	6	8	1	4	1	2	1	1	0	1	0	1	1
pfam04266	ASCH domain	0	0	0	1	0	0	0	0	0	0	0	0	0	0
pfam04279	Intracellular septation protein A	2	3	2	1	1	1	2	1	3	1	1	1	0	1
pfam04280	Tim44-like domain	0	0	0	0	0	1	0	0	0	0	0	0	0	0
pfam04284	Protein of unknown function (DUF441)	1	0	0	0	1	1	1	0	0	1	1	0	0	0
pfam04294	VanW like protein	0	0	1	0	0	0	0	0	0	0	0	0	1	1
pfam04296	Protein of unknown function (DUF448)	0	0	2	0	0	0	0	0	0	0	0	0	0	0
pfam04298	Putative neutral zinc metallopeptidase	0	1	0	0	0	0	0	0	0	0	0	0	0	0
pfam04301	Protein of unknown function (DUF452)	0	0	1	0	0	0	0	0	0	0	0	0	0	0
pfam04304	Protein of unknown function (DUF454)	0	0	1	0	0	0	0	0	0	0	0	0	0	0
pfam04307	LexA-binding, inner membrane-associated putative hydrolase	2	5	6	0	0	1	1	1	1	1	1	1	1	1
pfam04313	Type I restriction enzyme R protein N terminus (HSDR_N)	1	6	7	8	6	0	4	3	0	2	1	2	1	1
pfam04314	Protein of unknown function (DUF461)	3	5	4	1	1	1	1	1	0	1	1	1	1	1
pfam04316	Anti-sigma-28 factor, FlgM	0	0	1	1	0	0	0	0	0	0	0	0	0	0
pfam04321	RmlD substrate binding domain	5	8	3	2	1	2	4	1	1	2	1	0	2	2
pfam04324	BFD-like [2Fe-2S] binding domain	1	0	0	0	1	0	0	0	1	0	0	0	0	0
pfam04326	Putative DNA-binding domain	0	0	4	1	4	0	0	0	0	0	0	1	3	3
pfam04333	MlaA lipoprotein	4	5	10	2	2	1	2	1	2	2	1	2	2	1
pfam04338	Protein of unknown function, DUF481	0	0	1	0	0	0	0	0	0	0	0	0	0	0
pfam04341	Protein of unknown function, DUF485	1	0	1	0	0	1	0	0	0	0	0	0	0	0
pfam04342	Putative member of DMT superfamily (DUF486)	0	0	0	3	0	0	0	0	0	0	0	0	0	0
pfam04343	Protein of unknown function, DUF488	0	1	1	2	1	0	0	0	0	0	0	0	0	2
pfam04344	Chemotaxis phosphatase, CheZ	0	1	0	0	0	0	0	0	0	0	0	0	0	0
pfam04345	Chorismate lyase	0	0	1	0	0	0	0	0	0	0	0	0	1	1
pfam04347	Flagellar biosynthesis protein, FliO	0	1	0	0	0	0	0	0	0	0	0	0	0	0
pfam04349	Periplasmic glucan biosynthesis protein, MdoG	0	1	0	0	0	0	0	0	0	0	0	0	0	0
pfam04350	Pilus assembly protein, PilO	1	8	6	3	0	1	2	1	1	1	1	0	1	1
pfam04351	Pilus assembly protein, PilP	1	9	5	5	4	1	2	1	1	1	1	0	0	1
pfam04352	ProQ/FINO family	1	1	0	0	1	0	0	0	0	0	0	0	1	1
pfam04353	Regulator of RNA polymerase sigma(70) subunit, Rsd/AlgQ	1	0	0	0	0	0	0	0	0	0	0	0	0	0
pfam04354	ZipA, C-terminal FtsZ-binding domain	1	4	4	1	2	1	1	1	1	1	1	0	0	1
pfam04355	SmpA / OmlA family	2	4	2	1	2	1	2	1	1	0	1	1	1	1
pfam04357	TamB, inner membrane protein subunit of TAM complex	0	1	3	5	0	0	0	0	0	0	0	0	1	1
pfam04358	DsrC like protein	13	11	17	6	13	5	8	4	4	4	5	1	3	3
pfam04362	Bacterial Fe(2+) trafficking	2	1	2	1	2	1	2	1	1	1	1	0	1	1
pfam04364	DNA polymerase III chi subunit, HolC	1	4	4	2	4	1	2	1	1	1	1	0	1	1
pfam04365	Ribonuclease toxin, BrnT, of type II toxin-antitoxin system	25	44	19	19	46	14	19	8	12	14	18	1	11	9
pfam04366	Las17-binding protein actin regulator	1	2	0	1	2	2	1	1	0	0	1	0	0	0
pfam04367	Protein of unknown function (DUF502)	0	0	0	0	0	0	0	0	0	0	0	0	1	0
pfam04371	Porphyromonas-type peptidyl-arginine deiminase	0	2	0	1	0	0	0	0	0	0	0	0	0	0
pfam04376	Arginine-tRNA-protein transferase, N terminus	2	3	5	1	0	1	2	1	0	1	1	1	0	0
pfam04377	Arginine-tRNA-protein transferase, C terminus	2	3	5	1	0	1	2	1	0	1	1	1	0	0
pfam04378	Ribosomal RNA large subunit methyltransferase D, RlmJ	1	9	6	1	3	1	1	1	1	1	1	0	0	0
pfam04383	KilA-N domain	27	24	11	16	27	16	30	12	12	17	22	7	19	9
pfam04384	Iron-sulphur cluster assembly	1	6	6	4	1	1	1	1	0	1	1	1	1	1
pfam04386	Stringent starvation protein B	3	1	6	2	2	1	2	1	0	0	1	0	1	1
pfam04389	Peptidase family M28	0	0	0	3	0	0	0	0	0	0	0	0	1	1
pfam04390	Lipopolysaccharide-assembly	2	5	4	4	0	1	2	1	1	1	1	0	2	2
pfam04392	ABC transporter substrate binding protein	0	2	1	0	0	0	0	1	0	0	0	0	1	1
pfam04400	Protein of unknown function (DUF539)	0	0	0	0	1	0	0	0	0	0	0	0	0	0
pfam04408	Helicase associated domain (HA2)	4	0	2	2	0	1	2	1	1	1	1	0	1	1
pfam04413	3-Deoxy-D-manno-octulosonic-acid transferase (kdotransferase)	2	3	2	2	1	1	2	1	1	2	1	1	1	0
pfam04422	Coenzyme F420 hydrogenase/dehydrogenase, beta subunit N-term	0	1	0	1	0	0	0	0	0	0	0	3	2	1
pfam04432	Coenzyme F420 hydrogenase/dehydrogenase, beta subunit C terminus	0	0	0	1	0	0	0	0	0	0	0	3	1	1
pfam04434	SWIM zinc finger	0	5	2	1	1	0	2	0	0	1	0	0	2	1
pfam04443	Acyl-protein synthetase, LuxE	0	0	2	0	0	0	0	0	0	0	0	0	0	0
pfam04446	tRNAHis guanylyltransferase	0	1	0	0	0	0	0	0	0	0	0	0	0	0
pfam04452	RNA methyltransferase	2	11	3	2	1	1	2	1	1	1	1	1	0	1
pfam04453	Organic solvent tolerance protein	1	6	8	1	1	1	2	1	1	1	1	1	1	1
pfam04461	Protein of unknown function (DUF520)	0	0	1	0	0	0	0	0	0	0	0	0	0	0
pfam04464	CDP-Glycerol:Poly(glycerophosphate) glycerophosphotransferase	0	0	1	0	0	0	0	0	0	0	0	0	0	0
pfam04465	Protein of unknown function (DUF499)	0	0	3	0	0	0	0	0	0	0	0	0	0	0
pfam04466	Phage terminase large subunit	0	0	0	0	0	0	0	0	0	0	0	0	3	0
pfam04468	PSP1 C-terminal conserved region	0	0	0	1	0	0	0	0	0	0	0	0	0	0
pfam04471	Restriction endonuclease	7	9	9	3	4	6	13	8	6	6	4	0	2	1
pfam04480	Protein of unknown function (DUF559)	4	8	4	2	9	2	11	6	2	9	9	3	5	2
pfam04488	Glycosyltransferase sugar-binding region containing DXD motif	4	9	0	0	0	2	1	2	2	1	0	0	0	0
pfam04493	Endonuclease V	0	0	0	0	0	0	0	0	0	0	0	0	1	1
pfam04519	Polymer-forming cytoskeletal	0	0	1	0	0	0	0	0	0	0	0	0	0	0
pfam04536	Acid phosphatase of thylakoid lumen protein	1	0	4	2	1	1	0	0	0	0	0	0	1	1
pfam04539	Sigma-70 region 3	2	11	10	5	3	2	3	2	2	2	2	0	2	2
pfam04542	Sigma-70 region 2	8	21	20	12	9	4	7	5	4	5	4	0	4	5
pfam04545	Sigma-70, region 4	4	19	14	7	8	3	4	3	2	3	3	0	3	4
pfam04546	Sigma-70, non-essential region	1	4	3	4	0	1	2	1	1	1	1	0	1	1
pfam04551	GcpE protein	3	3	6	8	1	1	2	1	2	1	1	1	1	1
pfam04552	Sigma-54, DNA binding domain	1	6	3	4	2	1	2	1	1	1	1	1	1	1
pfam04555	Restriction endonuclease XhoI	0	0	1	0	0	0	0	0	0	0	0	0	0	0
pfam04560	RNA polymerase Rpb2, domain 7	1	2	3	3	3	1	2	1	1	1	1	0	1	1
pfam04561	RNA polymerase Rpb2, domain 2	2	4	2	2	2	1	2	1	1	1	2	0	1	1
pfam04563	RNA polymerase beta subunit	2	3	4	3	2	1	3	1	1	2	2	0	1	1
pfam04565	RNA polymerase Rpb2, domain 3	2	2	4	0	3	1	2	1	1	1	1	0	1	1
pfam04577	Protein of unknown function (DUF563)	0	2	0	0	0	0	0	1	0	0	0	0	0	0
pfam04586	Caudovirus prohead serine protease	0	1	0	0	0	0	0	0	0	0	0	0	0	0
pfam04607	Region found in RelA / SpoT proteins	7	9	10	5	2	3	3	2	2	3	2	2	1	2
pfam04608	Phosphatidylglycerophosphatase A	0	2	4	2	0	0	0	0	0	0	0	0	1	1
pfam04613	UDP-3-O-[3-hydroxymyristoyl] glucosamine N-acyltransferase, LpxD	3	3	10	0	2	1	2	1	0	1	1	1	1	1
pfam04693	Archaeal putative transposase ISC1217	1	0	0	0	0	0	0	0	0	0	0	0	3	0
pfam04715	Anthranilate synthase component I, N terminal region	6	8	10	3	6	2	4	2	2	2	2	2	2	2
pfam04717	Type VI secretion system, phage-baseplate injector	0	0	0	1	0	0	0	0	0	0	0	0	0	0
pfam04754	Putative transposase, YhgA-like	1	6	29	15	3	0	2	0	3	1	2	0	2	5
pfam04760	Translation initiation factor IF-2, N-terminal region	1	0	4	3	1	1	2	1	1	2	1	0	1	1
pfam04765	Protein of unknown function (DUF616)	0	0	1	0	2	0	0	0	0	0	0	0	0	0
pfam04773	FecR protein	0	0	0	0	1	0	0	0	0	0	0	0	0	0
pfam04794	YdjC-like protein	0	0	0	0	1	0	0	0	0	0	0	0	0	0
pfam04820	Tryptophan halogenase	0	0	0	1	0	0	0	0	0	0	0	0	0	0
pfam04832	SOUL heme-binding protein	2	4	1	1	5	0	2	1	0	1	1	0	0	0
pfam04851	Type III restriction enzyme, res subunit	15	31	22	17	14	2	18	11	1	9	11	2	6	5
pfam04860	Phage portal protein	3	1	0	0	0	0	0	0	0	0	0	0	0	0
pfam04865	Baseplate J-like protein	0	0	0	1	0	0	0	0	0	0	0	0	0	0
pfam04879	Molybdopterin oxidoreductase Fe4S4 domain	1	0	3	3	0	1	2	1	1	1	1	0	1	1
pfam04883	Bacteriophage HK97-gp10, putative tail-component	0	1	0	0	0	0	0	0	0	0	0	0	0	0
pfam04892	VanZ like family	0	0	0	1	0	0	0	0	0	0	0	1	1	1
pfam04893	Yip1 domain	1	5	0	3	0	1	1	0	1	2	2	0	1	1
pfam04898	Glutamate synthase central domain	4	2	11	1	2	1	2	1	1	1	1	0	0	1
pfam04909	Amidohydrolase	0	0	0	1	0	0	0	0	0	0	0	0	0	0
pfam04932	O-Antigen ligase	4	11	9	7	7	1	1	1	2	1	1	1	3	3
pfam04940	Sensors of blue-light using FAD	3	10	6	1	7	2	6	4	2	3	3	2	3	2
pfam04952	Succinylglutamate desuccinylase / Aspartoacylase family	1	6	5	5	1	1	2	1	1	1	2	1	0	0
pfam04955	HupE / UreJ protein	0	4	7	3	0	1	2	1	0	1	1	0	2	2
pfam04961	Formiminotransferase-cyclodeaminase	1	7	4	0	3	1	2	1	1	1	1	1	1	1
pfam04963	Sigma-54 factor, core binding domain	1	5	4	4	2	1	2	1	1	1	1	3	1	1
pfam04965	Gene 25-like lysozyme	0	0	0	1	0	0	0	0	0	0	0	0	0	0
pfam04966	Carbohydrate-selective porin, OprB family	2	3	6	0	0	2	2	1	0	1	2	1	1	1
pfam04970	Lecithin retinol acyltransferase	1	1	2	1	3	1	0	0	0	0	0	0	2	1
pfam04972	BON domain	0	0	4	0	0	0	0	0	0	0	0	0	0	0
pfam04977	Septum formation initiator	4	2	5	1	0	1	2	1	1	1	1	0	0	1
pfam04982	HPP family	2	4	5	2	1	1	2	1	1	2	1	0	1	1
pfam04983	RNA polymerase Rpb1, domain 3	1	1	4	1	1	1	1	1	1	1	1	1	1	1
pfam04986	Putative transposase	0	0	8	0	0	0	0	0	0	0	0	0	0	0
pfam04989	Cephalosporin hydroxylase	0	2	1	0	1	0	0	0	0	0	0	0	1	1
pfam04995	Heme exporter protein D (CcmD)	2	2	3	2	0	1	2	1	1	1	1	0	1	1
pfam04997	RNA polymerase Rpb1, domain 1	1	2	7	2	3	1	1	1	1	1	1	0	1	1
pfam04998	RNA polymerase Rpb1, domain 5	6	4	5	1	2	1	2	1	2	1	1	1	2	1
pfam04999	Cell division protein FtsL	1	3	1	3	1	1	1	1	1	1	1	1	1	1
pfam05000	RNA polymerase Rpb1, domain 4	2	2	5	1	0	1	1	1	1	0	1	1	1	1
pfam05015	RelE-like toxin of type II toxin-antitoxin system HigB	4	4	2	0	3	2	4	0	2	0	3	0	0	3
pfam05016	ParE toxin of type II toxin-antitoxin system, parDE	22	49	21	11	29	15	38	10	18	17	22	1	8	7
pfam05036	Sporulation related domain	7	7	8	6	7	3	6	3	2	3	3	1	4	4
pfam05045	Rhamnan synthesis protein F	5	13	2	4	4	1	5	3	1	3	2	0	0	0
pfam05048	Periplasmic copper-binding protein (NosD)	2	1	1	1	0	0	2	0	0	2	0	0	0	0
pfam05050	Methyltransferase FkbM domain	2	2	3	2	3	1	1	0	2	0	0	0	0	1
pfam05057	Putative serine esterase (DUF676)	0	0	0	0	0	0	1	0	0	0	0	0	0	0
pfam05063	MT-A70	0	0	2	0	0	0	0	0	0	0	0	1	1	1
pfam05065	Phage capsid family	0	1	0	0	0	0	0	0	0	0	0	0	0	0
pfam05066	HB1, ASXL, restriction endonuclease HTH domain	0	0	0	0	1	0	0	0	0	0	0	0	0	0
pfam05069	Phage virion morphogenesis family	0	0	0	0	1	0	0	0	0	0	0	0	0	0
pfam05088	Bacterial NAD-glutamate dehydrogenase	0	0	5	0	0	0	0	0	0	0	0	2	2	1
pfam05099	Tellurite resistance protein TerB	0	4	1	1	0	0	1	1	0	2	2	0	0	0
pfam05107	CRISPR-associated protein Cas7	4	1	5	0	0	0	1	1	0	0	1	0	0	0
pfam05114	Protein of unknown function (DUF692)	0	1	1	0	1	0	0	0	0	0	0	0	0	1
pfam05116	Sucrose-6F-phosphate phosphohydrolase	0	0	0	0	1	0	0	0	0	0	0	0	0	0
pfam05119	Phage terminase, small subunit	0	1	0	0	0	0	0	0	0	0	0	0	0	0
pfam05128	Domain of unknown function (DUF697)	8	1	8	4	2	2	4	2	2	2	3	1	2	2
pfam05130	FlgN protein	0	0	1	0	0	0	0	0	0	0	0	0	0	0
pfam05133	Phage portal protein, SPP1 Gp6-like	0	0	0	0	1	0	0	0	0	0	0	0	0	0
pfam05135	Phage gp6-like head-tail connector protein	0	1	0	0	0	0	0	0	0	0	0	0	0	0
pfam05136	Phage portal protein, lambda family	2	0	1	2	0	0	0	0	0	0	0	0	0	0
pfam05137	Fimbrial assembly protein (PilN)	4	5	6	2	2	2	4	2	2	2	2	0	1	1
pfam05141	Pyoverdine/dityrosine biosynthesis protein	0	0	1	0	0	0	0	0	0	0	0	0	0	0
pfam05145	Putative ammonia monooxygenase	3	6	3	4	2	1	2	2	1	1	2	0	1	1
pfam05147	Lanthionine synthetase C-like protein	3	0	0	0	2	0	0	0	0	0	0	0	0	0
pfam05154	TM2 domain	0	0	1	0	0	0	0	0	0	0	0	0	0	0
pfam05157	Type II secretion system (T2SS), protein E, N-terminal domain	9	8	13	3	5	3	6	3	2	3	3	0	0	1
pfam05159	Capsule polysaccharide biosynthesis protein	0	0	0	0	1	0	0	0	0	0	0	0	0	0
pfam05164	Cell division protein ZapA	2	2	3	3	1	1	2	1	1	1	1	0	0	1
pfam05168	HEPN domain	4	3	2	3	8	5	6	3	1	4	5	0	0	1
pfam05170	AsmA family	1	2	2	0	1	0	1	0	1	0	0	0	1	1
pfam05173	Dihydrodipicolinate reductase, C-terminus	2	7	6	2	3	1	2	1	1	1	1	1	1	2
pfam05175	Methyltransferase small domain	5	5	10	1	1	2	4	2	2	2	2	2	2	2
pfam05185	PRMT5 arginine-N-methyltransferase	1	0	2	0	1	1	2	0	0	1	1	0	0	0
pfam05188	MutS domain II	1	3	3	0	1	1	2	1	1	2	1	0	1	1
pfam05190	MutS family domain IV	2	2	4	0	1	1	2	1	1	1	1	0	1	1
pfam05191	Adenylate kinase, active site lid	5	5	4	2	3	2	4	2	2	2	2	1	2	2
pfam05192	MutS domain III	2	1	3	0	1	1	2	1	1	1	1	0	1	1
pfam05193	Peptidase M16 inactive domain	11	7	11	4	5	2	4	2	3	2	2	2	2	2
pfam05195	Aminopeptidase P, N-terminal domain	0	2	2	1	4	1	2	1	1	1	1	1	1	1
pfam05198	Translation initiation factor IF-3, N-terminal domain	2	2	2	3	0	1	0	0	1	1	1	0	1	1
pfam05199	GMC oxidoreductase	0	2	0	0	1	0	0	0	0	0	0	0	0	0
pfam05201	Glutamyl-tRNAGlu reductase, N-terminal domain	2	5	3	2	1	1	2	1	1	1	1	0	1	1
pfam05203	Hom_end-associated Hint	0	0	0	0	0	1	0	0	0	0	0	0	0	0
pfam05209	Septum formation inhibitor MinC, N-terminal domain	2	2	4	0	0	1	2	1	1	1	1	1	1	1
pfam05221	S-adenosyl-L-homocysteine hydrolase	8	7	7	2	6	1	3	1	1	1	1	1	1	1
pfam05222	Alanine dehydrogenase/PNT, N-terminal domain	4	1	2	2	0	1	1	1	0	1	1	1	2	1
pfam05226	CHASE2 domain	3	7	6	1	2	1	3	1	1	2	2	0	2	1
pfam05227	CHASE3 domain	0	0	0	0	0	0	0	0	0	0	0	0	1	1
pfam05229	Spore Coat Protein U domain	0	0	10	3	3	0	0	0	0	1	0	2	3	3
pfam05231	MASE1	1	0	2	0	2	1	0	0	0	0	0	0	0	0
pfam05233	PHB accumulation regulatory domain	2	3	1	0	1	1	2	1	1	1	1	0	1	0
pfam05235	CHAD domain	2	5	4	0	0	0	2	1	1	1	1	1	1	1
pfam05239	PRC-barrel domain	1	1	3	3	0	3	2	1	0	1	1	0	1	1
pfam05257	CHAP domain	1	1	0	0	0	0	1	0	0	0	0	0	1	0
pfam05258	Protein of unknown function (DUF721)	4	5	5	2	2	1	2	2	1	1	1	0	1	1
pfam05272	Virulence-associated protein E	0	1	4	6	0	0	0	0	0	0	0	0	0	0
pfam05275	Copper resistance protein B precursor (CopB)	0	0	0	0	0	1	0	0	0	0	0	0	0	0
pfam05309	TraE protein	0	3	0	0	1	0	0	0	0	0	0	0	0	0
pfam05343	M42 glutamyl aminopeptidase	0	0	0	0	0	0	0	0	0	0	0	0	1	1
pfam05345	Putative Ig domain	0	0	1	0	0	0	0	0	0	0	0	0	0	0
pfam05362	Lon protease (S16) C-terminal proteolytic domain	6	13	10	6	8	2	4	3	1	3	2	1	2	3
pfam05402	Coenzyme PQQ synthesis protein D (PqqD)	0	0	0	0	3	0	1	0	0	0	0	0	0	1
pfam05426	Alginate lyase	0	1	0	0	0	0	0	0	0	0	0	0	0	0
pfam05430	S-adenosyl-L-methionine-dependent methyltransferase	0	0	1	0	0	0	0	0	0	0	0	0	0	0
pfam05433	Glycine zipper 2TM domain	3	1	4	0	2	0	1	1	1	0	0	0	1	0
pfam05489	Phage Tail Protein X	0	0	0	1	0	0	0	0	0	0	0	0	0	0
pfam05491	Holliday junction DNA helicase ruvB C-terminus	0	1	1	1	1	0	0	0	0	0	0	0	0	0
pfam05494	MlaC protein	3	4	3	2	2	1	1	1	1	1	1	1	1	1
pfam05496	Holliday junction DNA helicase ruvB N-terminus	0	1	1	1	2	0	0	0	0	0	0	0	0	0
pfam05509	TraY domain	0	1	0	0	0	0	0	0	0	0	0	0	0	0
pfam05521	Phage head-tail joining protein	0	1	0	0	0	0	0	0	0	0	0	0	0	0
pfam05523	WxcM-like, C-terminal	5	2	0	1	1	1	1	1	0	0	1	0	0	0
pfam05524	PEP-utilising enzyme, N-terminal	8	2	9	6	2	2	4	2	2	1	2	0	2	2
pfam05534	HicB family	2	5	2	3	8	1	5	1	2	1	3	0	2	2
pfam05547	Immune inhibitor A peptidase M6	0	0	1	0	1	0	1	0	1	1	2	0	0	0
pfam05567	Neisseria PilC beta-propeller domain	0	3	10	14	2	1	2	1	1	1	1	0	1	1
pfam05572	Pregnancy-associated plasma protein-A	0	0	2	0	1	0	0	0	0	0	0	0	0	0
pfam05593	RHS Repeat	0	2	5	2	0	0	0	0	0	0	0	0	0	0
pfam05594	Haemagluttinin repeat	0	0	0	1	0	0	0	0	0	0	0	0	0	0
pfam05598	Transposase domain (DUF772)	5	8	14	6	6	1	1	2	1	0	1	0	0	0
pfam05618	Putative ATP-dependant zinc protease	1	0	3	2	0	1	0	0	1	0	0	1	0	0
pfam05635	23S rRNA-intervening sequence protein	5	5	1	6	3	0	6	2	1	2	1	0	1	0
pfam05643	Putative bacterial lipoprotein (DUF799)	0	3	1	3	0	0	0	0	1	0	0	0	0	0
pfam05656	Protein of unknown function (DUF805)	0	2	0	1	0	1	0	0	0	0	0	0	0	0
pfam05681	Fumarate hydratase (Fumerase)	4	11	3	3	2	1	2	1	0	1	1	1	1	0
pfam05683	Fumarase C-terminus	4	7	4	2	3	1	2	1	1	2	1	2	1	0
pfam05684	Protein of unknown function (DUF819)	0	0	0	0	0	0	0	0	0	0	0	1	0	0
pfam05685	Putative restriction endonuclease	64	106	48	38	42	32	64	38	29	35	43	3	38	34
pfam05686	Glycosyl transferase family 90	1	0	0	1	0	0	0	0	0	0	0	0	0	0
pfam05690	Thiazole biosynthesis protein ThiG	2	5	4	3	3	1	2	1	1	1	1	0	1	1
pfam05693	Glycogen synthase	0	0	0	0	1	0	0	0	0	0	0	0	0	0
pfam05697	Bacterial trigger factor protein (TF)	3	3	3	2	3	1	1	1	1	1	1	1	0	1
pfam05698	Bacterial trigger factor protein (TF) C-terminus	2	5	2	3	2	1	2	1	1	1	1	0	0	1
pfam05701	Weak chloroplast movement under blue light	0	1	0	0	0	0	0	0	0	0	0	0	0	0
pfam05704	Capsular polysaccharide synthesis protein	0	0	0	0	1	0	0	0	0	0	0	0	0	0
pfam05707	Zonular occludens toxin (Zot)	0	0	0	1	0	0	0	0	0	0	0	0	0	0
pfam05711	Macrocin-O-methyltransferase (TylF)	1	2	0	0	1	0	0	0	0	0	0	0	0	0
pfam05717	IS66 Orf2 like protein	0	1	3	0	1	0	0	0	0	0	0	0	0	0
pfam05728	Uncharacterised protein family (UPF0227)	0	2	1	0	1	0	1	1	0	0	0	0	1	1
pfam05729	NACHT domain	1	0	5	0	1	0	1	0	0	0	0	0	1	1
pfam05732	Firmicute plasmid replication protein (RepL)	1	3	3	2	1	3	4	1	0	1	2	0	0	0
pfam05746	DALR anticodon binding domain	5	8	9	5	1	2	3	2	2	2	2	1	2	2
pfam05762	VWA domain containing CoxE-like protein	0	0	3	0	0	0	0	0	0	0	0	0	1	1
pfam05787	Bacterial protein of unknown function (DUF839)	1	10	2	0	1	0	4	2	2	2	2	2	1	1
pfam05818	Enterobacterial TraT complement resistance protein	0	0	0	1	0	1	0	0	0	1	1	0	0	0
pfam05834	Lycopene cyclase protein	0	0	0	1	0	0	0	0	0	0	0	0	0	0
pfam05838	Glycosyl hydrolase 108	0	0	0	0	0	0	0	0	0	0	0	0	1	0
pfam05843	Suppressor of forked protein (Suf)	1	0	0	0	0	0	0	0	0	0	0	0	0	0
pfam05853	beta-keto acid cleavage enzyme	0	0	1	0	0	0	0	0	0	0	0	0	0	0
pfam05860	haemagglutination activity domain	2	11	1	2	0	0	6	0	0	5	5	1	3	3
pfam05869	DNA N-6-adenine-methyltransferase (Dam)	0	0	1	0	0	0	0	0	0	0	0	0	0	0
pfam05875	Ceramidase	0	0	0	0	0	0	0	0	0	0	0	0	1	0
pfam05876	Phage terminase large subunit (GpA)	2	0	2	1	0	0	0	0	0	0	0	0	0	0
pfam05893	Acyl-CoA reductase (LuxC)	0	0	2	0	0	0	0	0	0	0	0	0	0	0
pfam05896	Na(+)-translocating NADH-quinone reductase subunit A (NQRA)	0	5	1	2	3	0	2	1	0	1	1	1	1	1
pfam05899	Protein of unknown function (DUF861)	0	0	1	0	0	0	0	0	0	0	0	0	0	0
pfam05901	Excalibur calcium-binding domain	2	0	1	3	3	0	3	0	1	1	0	0	0	0
pfam05903	PPPDE putative peptidase domain	0	0	0	0	1	0	0	0	0	0	0	0	0	0
pfam05925	Enterobacterial virulence protein IpgD	0	0	1	0	0	0	0	0	0	0	0	0	0	0
pfam05939	Phage minor tail protein	0	0	0	0	1	0	0	0	0	0	0	0	0	0
pfam05951	Bacterial protein of unknown function (DUF882)	1	2	6	0	1	2	1	1	1	2	1	0	0	0
pfam05958	tRNA (Uracil-5-)-methyltransferase	2	6	2	0	1	1	2	1	1	1	1	1	1	1
pfam05970	PIF1-like helicase	0	1	3	4	0	0	0	0	1	0	0	0	1	1
pfam05973	Phage derived protein Gp49-like (DUF891)	3	15	4	2	9	7	7	3	4	4	5	1	1	0
pfam05977	Transmembrane secretion effector	0	1	3	0	0	0	0	0	0	0	0	0	1	1
pfam05990	Alpha/beta hydrolase of unknown function (DUF900)	0	2	0	2	1	0	0	1	0	0	0	0	0	0
pfam05991	YacP-like NYN domain	0	0	0	1	0	0	0	0	0	0	0	0	0	0
pfam06026	Ribose 5-phosphate isomerase A (phosphoriboisomerase A)	3	6	1	1	3	1	2	1	0	3	1	1	1	1
pfam06028	Alpha/beta hydrolase of unknown function (DUF915)	0	0	0	1	0	0	0	0	0	0	0	0	0	0
pfam06050	2-hydroxyglutaryl-CoA dehydratase, D-component	0	0	0	0	0	0	0	0	0	0	0	0	2	1
pfam06051	Domain of Unknown Function (DUF928)	1	5	3	0	2	1	2	1	0	1	1	0	3	3
pfam06057	Bacterial virulence protein (VirJ)	0	1	0	0	0	0	0	0	0	0	0	0	0	0
pfam06071	Protein of unknown function (DUF933)	2	2	4	4	1	1	2	1	1	1	1	1	1	1
pfam06082	Exopolysaccharide biosynthesis protein YbjH	0	0	1	0	0	0	0	0	0	0	0	2	3	1
pfam06094	Gamma-glutamyl cyclotransferase, AIG2-like	0	1	4	0	0	0	1	1	0	1	0	0	1	2
pfam06114	Domain of unknown function (DUF955)	0	3	1	1	1	0	0	0	0	0	0	0	0	0
pfam06119	Nidogen-like	0	0	0	0	0	0	0	0	0	0	0	0	1	0
pfam06123	Inner membrane protein CreD	4	7	13	1	3	1	2	1	2	1	1	0	0	0
pfam06144	DNA polymerase III, delta subunit	2	2	5	5	4	1	2	1	1	1	1	0	1	1
pfam06152	Phage minor capsid protein 2	0	0	0	0	1	0	0	0	0	0	0	0	0	0
pfam06155	Protein of unknown function (DUF971)	1	3	8	6	2	1	1	1	0	1	1	0	1	1
pfam06156	Protein of unknown function (DUF972)	0	0	0	1	0	0	0	0	0	0	1	0	0	0
pfam06161	Protein of unknown function (DUF975)	0	0	0	0	0	0	0	0	0	0	0	0	0	2
pfam06163	Bacterial protein of unknown function (DUF977)	0	0	1	0	0	0	0	0	0	0	0	0	0	0
pfam06165	Glycosyltransferase family 36	0	1	2	0	2	1	0	0	0	0	0	0	0	0
pfam06172	Cupin superfamily (DUF985)	0	0	0	0	0	0	0	0	0	0	0	1	1	1
pfam06197	Protein of unknown function (DUF998)	0	1	2	1	0	0	0	0	0	0	0	0	0	0
pfam06210	Protein of unknown function (DUF1003)	0	1	0	0	0	1	0	0	0	0	0	0	0	0
pfam06226	Protein of unknown function (DUF1007)	0	0	0	0	0	0	0	0	0	0	0	0	0	1
pfam06230	Protein of unknown function (DUF1009)	0	1	1	0	0	0	0	0	0	0	0	0	0	0
pfam06241	Castor and Pollux, part of voltage-gated ion channel	0	1	0	0	0	0	0	0	0	0	0	0	0	0
pfam06245	Protein of unknown function (DUF1015)	3	7	6	4	0	1	2	1	1	1	1	1	1	1
pfam06250	Protein of unknown function (DUF1016)	0	1	5	8	2	1	1	0	1	0	2	2	9	9
pfam06251	Capsule biosynthesis GfcC	0	0	0	0	0	0	0	0	0	0	0	1	1	1
pfam06255	Protein of unknown function (DUF1020)	0	0	2	0	0	0	0	0	0	0	0	0	0	0
pfam06268	Fascin domain	0	1	0	0	0	0	0	0	0	0	0	0	0	0
pfam06271	RDD family	0	2	0	0	0	0	0	0	0	0	0	1	1	1
pfam06291	Bor protein	0	1	0	0	0	0	0	0	0	0	0	0	0	0
pfam06293	Lipopolysaccharide kinase (Kdo/WaaP) family	0	2	0	0	0	0	0	0	0	0	0	0	0	0
pfam06296	RelE toxin of RelE / RelB toxin-antitoxin system	1	4	1	1	2	2	1	0	1	0	2	0	0	1
pfam06325	Ribosomal protein L11 methyltransferase (PrmA)	6	5	3	5	3	1	2	1	2	1	1	1	1	1
pfam06342	Alpha/beta hydrolase of unknown function (DUF1057)	0	1	0	0	0	0	0	0	0	0	0	0	0	0
pfam06347	Bacterial SH3 domain	0	0	0	1	1	0	0	0	0	0	0	0	0	0
pfam06378	Protein of unknown function (DUF1071)	0	0	0	0	1	0	0	0	0	0	0	0	0	0
pfam06414	Zeta toxin	0	0	2	1	0	0	0	0	0	0	0	0	0	0
pfam06415	BPG-independent PGAM N-terminus (iPGM_N)	1	5	4	1	3	1	2	1	1	2	1	1	1	1
pfam06418	CTP synthase N-terminus	2	3	6	1	2	1	2	1	2	1	1	0	1	1
pfam06421	GTP-binding protein LepA C-terminus	1	4	4	3	3	1	1	0	1	1	1	1	1	1
pfam06426	Serine acetyltransferase, N-terminal	0	0	0	0	1	0	0	0	0	0	0	0	0	0
pfam06429	Flagellar basal body rod FlgEFG protein C-terminal	0	5	3	0	2	0	0	0	0	0	0	0	0	0
pfam06439	Domain of Unknown Function (DUF1080)	0	0	0	1	0	0	0	0	0	0	0	0	0	0
pfam06470	SMC proteins Flexible Hinge Domain	0	0	1	0	1	0	0	0	0	0	0	0	0	0
pfam06480	FtsH Extracellular	1	3	4	1	0	1	1	1	1	1	1	1	1	1
pfam06508	Queuosine biosynthesis protein QueC	7	2	4	3	5	1	2	1	1	1	1	1	1	1
pfam06559	2'-deoxycytidine 5'-triphosphate deaminase (DCD)	0	0	0	1	1	0	0	0	0	0	0	0	0	0
pfam06564	Cellulose biosynthesis protein BcsQ	0	2	1	0	0	0	0	0	0	1	0	0	0	0
pfam06574	FAD synthetase	4	5	3	1	1	1	2	1	1	1	1	0	1	1
pfam06616	BsuBI/PstI restriction endonuclease C-terminus	0	3	0	1	2	0	1	1	0	0	0	1	2	0
pfam06628	Catalase-related immune-responsive	1	0	1	0	0	0	0	0	1	0	0	0	0	0
pfam06629	MltA-interacting protein MipA	2	9	3	0	0	0	2	1	1	0	0	0	0	0
pfam06634	Protein of unknown function (DUF1156)	0	0	3	2	0	0	0	0	0	0	0	0	0	0
pfam06672	Protein of unknown function (DUF1175)	0	1	0	0	0	0	0	0	0	0	0	0	0	0
pfam06689	ClpX C4-type zinc finger	2	4	1	2	2	1	2	1	1	1	1	1	1	1
pfam06723	MreB/Mbl protein	1	5	6	2	4	1	2	1	0	1	1	1	1	2
pfam06725	3D domain	0	1	0	0	0	0	0	0	0	0	0	0	0	0
pfam06739	Beta-propeller repeat	0	0	1	0	0	0	0	0	0	0	0	0	0	0
pfam06745	KaiC	0	0	0	0	2	0	0	0	0	0	0	0	0	0
pfam06750	Bacterial Peptidase A24 N-terminal domain	2	6	2	3	2	1	2	1	1	2	1	0	0	1
pfam06769	YoeB-like toxin of bacterial type II toxin-antitoxin system	7	13	12	5	12	6	7	2	5	3	4	3	6	6
pfam06776	Invasion associated locus B (IalB) protein	0	1	0	2	0	0	1	0	0	1	1	0	0	1
pfam06800	Sugar transport protein	0	0	0	1	0	0	0	0	0	0	0	0	0	0
pfam06803	Protein of unknown function (DUF1232)	0	2	1	1	2	0	0	0	0	0	0	0	0	0
pfam06804	NlpB/DapX lipoprotein	1	4	6	7	1	1	2	1	1	2	1	0	1	1
pfam06810	Phage minor structural protein GP20	0	0	0	0	1	0	0	0	0	0	0	0	0	0
pfam06827	Zinc finger found in FPG and IleRS	5	5	9	4	1	2	3	2	2	3	2	1	2	1
pfam06831	Formamidopyrimidine-DNA glycosylase H2TH domain	3	2	4	1	1	1	2	1	1	1	1	0	1	0
pfam06832	Penicillin-Binding Protein C-terminus Family	4	3	3	0	2	1	2	1	1	1	1	0	0	1
pfam06834	TraU protein	0	0	0	0	1	0	0	0	0	0	0	0	0	0
pfam06835	Lipopolysaccharide-assembly, LptC-related	1	4	7	3	0	1	2	1	0	1	1	1	1	1
pfam06854	Bacteriophage Gp15 protein	0	0	0	0	1	0	0	0	0	0	0	0	0	0
pfam06865	Protein of unknown function (DUF1255)	0	0	1	0	1	0	0	0	0	0	0	0	0	0
pfam06868	Protein of unknown function (DUF1257)	2	0	7	0	2	1	1	1	1	1	1	0	1	1
pfam06930	Protein of unknown function (DUF1282)	0	1	1	2	0	0	0	0	0	0	0	0	0	0
pfam06934	Fatty acid cis/trans isomerase (CTI)	0	1	1	0	0	0	0	0	0	0	0	0	0	0
pfam06940	Domain of unknown function (DUF1287)	0	2	1	0	1	0	1	0	0	1	1	0	0	0
pfam06951	Group XII secretory phospholipase A2 precursor (PLA2G12)	1	1	0	0	0	0	0	0	0	0	0	0	0	0
pfam06954	Resistin	0	0	1	1	0	0	0	0	0	0	0	0	0	0
pfam06965	Na+/H+ antiporter 1	0	0	0	0	1	0	0	0	0	0	0	0	0	0
pfam06968	Biotin and Thiamin Synthesis associated domain	2	3	8	2	2	1	2	1	1	1	1	0	1	1
pfam06969	HemN C-terminal domain	6	6	7	0	3	2	4	2	2	2	2	1	2	2
pfam06974	Protein of unknown function (DUF1298)	0	1	0	0	0	0	0	0	0	0	0	0	0	0
pfam06995	Phage P2 GpU	0	0	0	1	0	0	0	0	0	0	0	0	0	0
pfam07007	Protein of unknown function (DUF1311)	2	3	1	0	4	2	3	0	1	3	0	1	1	0
pfam07021	Methionine biosynthesis protein MetW	0	1	0	0	0	0	0	0	0	0	0	0	0	0
pfam07044	Protein of unknown function (DUF1329)	0	1	0	0	0	0	0	0	0	0	0	0	0	0
pfam07072	Protein of unknown function (DUF1342)	1	3	2	2	1	1	2	0	1	1	1	1	1	1
pfam07075	Protein of unknown function (DUF1343)	3	6	4	2	1	1	2	1	0	2	1	0	1	1
pfam07085	DRTGG domain	0	0	1	0	0	0	0	0	0	0	0	0	0	0
pfam07090	Putative glutamine amidotransferase	0	1	0	0	0	0	0	0	0	0	0	0	0	0
pfam07136	Protein of unknown function (DUF1385)	0	0	0	0	1	0	0	0	0	0	0	0	0	0
pfam07167	Poly-beta-hydroxybutyrate polymerase (PhaC) N-terminus	0	0	0	1	0	0	0	0	0	0	0	0	0	0
pfam07171	MlrC C-terminus	0	0	1	0	0	0	0	0	0	0	0	0	0	0
pfam07173	Protein of unknown function (DUF1399)	0	1	0	0	0	0	0	0	0	0	0	0	0	0
pfam07179	SseB protein N-terminal domain	0	1	0	0	0	0	0	0	0	0	0	0	0	0
pfam07182	Protein of unknown function (DUF1402)	0	0	0	0	0	0	0	0	0	0	0	0	1	0
pfam07221	N-acylglucosamine 2-epimerase (GlcNAc 2-epimerase)	0	1	0	0	0	0	0	0	0	0	0	0	0	0
pfam07228	Stage II sporulation protein E (SpoIIE)	9	17	14	9	7	3	9	4	4	2	3	2	6	5
pfam07238	PilZ domain	4	5	11	2	6	2	4	1	1	2	2	1	2	2
pfam07244	Surface antigen variable number repeat	4	7	2	2	2	2	3	1	1	1	1	1	1	1
pfam07250	Glyoxal oxidase N-terminus	0	0	2	0	1	0	0	0	0	0	0	0	0	0
pfam07282	Putative transposase DNA-binding domain	6	5	2	1	5	0	11	2	0	3	5	1	5	9
pfam07295	Zinc-ribbon containing domain	2	7	4	0	0	1	1	1	1	1	1	1	1	1
pfam07298	NnrU protein	0	0	0	1	0	0	0	0	0	0	0	0	0	0
pfam07313	Protein of unknown function (DUF1460)	0	0	0	0	1	0	0	0	0	0	0	0	0	0
pfam07362	Post-segregation antitoxin CcdA	0	0	2	1	1	0	0	0	0	0	0	1	1	0
pfam07364	Metallopeptidase family M81	0	0	1	0	0	0	0	0	0	0	0	0	0	0
pfam07399	Putative Na+/H+ antiporter	0	1	0	2	0	0	0	0	0	0	0	0	0	0
pfam07475	HPr Serine kinase C-terminal domain	0	5	3	4	2	0	2	1	0	0	1	0	0	0
pfam07478	D-ala D-ala ligase C-terminus	1	2	4	5	2	1	2	1	1	1	1	0	1	1
pfam07479	NAD-dependent glycerol-3-phosphate dehydrogenase C-terminus	4	5	4	4	2	1	3	1	1	1	1	0	0	1
pfam07484	Phage Tail Collar Domain	2	1	0	0	4	0	0	0	0	0	0	0	0	0
pfam07497	Rho termination factor, RNA-binding domain	1	1	3	4	1	1	0	1	1	1	1	0	1	1
pfam07498	Rho termination factor, N-terminal domain	1	1	3	3	0	1	1	1	1	1	1	0	1	1
pfam07499	RuvA, C-terminal domain	0	2	1	1	1	0	0	0	0	0	0	0	0	0
pfam07503	HypF finger	0	5	3	3	0	1	2	1	0	1	1	0	0	0
pfam07504	Fungalysin/Thermolysin Propeptide Motif	1	1	0	1	2	0	1	0	1	1	1	0	0	0
pfam07505	Protein of unknown function (DUF5131)	0	2	1	0	0	0	0	0	0	0	0	0	0	0
pfam07508	Recombinase	5	2	1	2	3	4	1	2	1	2	1	1	4	2
pfam07510	Protein of unknown function (DUF1524)	0	6	1	4	4	0	2	2	0	2	1	0	0	0
pfam07516	SecA Wing and Scaffold domain	4	2	4	0	2	1	2	1	1	1	1	0	1	1
pfam07517	SecA DEAD-like domain	3	3	8	1	2	1	3	2	1	1	1	0	1	1
pfam07521	Zn-dependent metallo-hydrolase RNA specificity domain	0	0	0	1	0	0	0	0	0	0	0	0	0	1
pfam07538	Clostridial hydrophobic W	0	0	2	0	1	0	0	0	0	0	0	0	0	0
pfam07549	SecD/SecF GG Motif	6	5	6	5	2	2	4	2	2	2	2	0	2	2
pfam07559	Flagellar basal body protein FlaE	0	1	1	0	0	0	0	0	0	0	0	0	0	0
pfam07584	Aerotolerance regulator N-terminal	0	0	2	2	0	0	0	0	0	0	0	0	0	0
pfam07589	PEP-CTERM motif	0	1	0	0	0	0	0	0	0	0	0	0	0	0
pfam07591	Pretoxin HINT domain	0	0	0	1	0	0	0	0	0	0	0	0	0	0
pfam07592	Rhodopirellula transposase DDE domain	1	1	6	4	5	6	0	0	0	0	0	0	1	4
pfam07593	ASPIC and UnbV	6	7	6	2	3	2	4	2	2	2	2	0	0	0
pfam07602	Protein of unknown function (DUF1565)	1	0	2	1	2	1	1	0	0	0	0	0	0	0
pfam07603	Protein of unknown function (DUF1566)	55	89	197	91	78	25	72	23	15	40	54	5	7	4
pfam07610	Protein of unknown function (DUF1573)	0	3	0	0	0	0	0	0	0	0	0	0	0	0
pfam07646	Kelch motif	0	0	0	0	0	0	1	0	0	0	0	0	0	0
pfam07647	SAM domain (Sterile alpha motif)	1	0	0	0	0	0	0	0	0	0	0	0	0	0
pfam07650	KH domain	3	7	12	1	3	2	4	2	1	2	2	1	1	2
pfam07660	Secretin and TonB N terminus short domain	0	3	0	2	1	1	1	0	0	0	0	0	0	1
pfam07661	MORN repeat variant	0	0	1	0	0	0	1	0	0	0	0	0	0	0
pfam07662	Na+ dependent nucleoside transporter C-terminus	1	0	4	3	1	1	2	1	0	1	1	0	1	1
pfam07664	Ferrous iron transport protein B C terminus	2	3	8	3	1	1	2	1	1	1	1	0	1	0
pfam07669	Eco57I restriction-modification methylase	3	5	11	7	5	0	6	2	0	2	1	1	2	1
pfam07670	Nucleoside recognition	2	6	12	5	1	1	2	1	1	1	1	1	2	1
pfam07676	WD40-like Beta Propeller Repeat	1	3	4	10	4	1	2	1	1	0	1	0	1	1
pfam07678	A-macroglobulin complement component	0	1	0	0	0	0	0	0	0	0	0	0	0	0
pfam07681	DoxX	0	2	1	0	0	0	0	0	0	0	0	0	0	0
pfam07685	CobB/CobQ-like glutamine amidotransferase domain	2	3	5	2	1	1	2	1	1	1	1	0	1	1
pfam07687	Peptidase dimerisation domain	5	4	9	5	7	2	2	1	1	2	2	0	2	2
pfam07690	Major Facilitator Superfamily	7	19	7	3	10	2	10	5	3	4	4	1	2	2
pfam07691	PA14 domain	0	2	0	0	1	0	0	0	0	0	0	0	0	0
pfam07693	KAP family P-loop domain	0	3	0	0	3	0	0	0	0	0	0	1	1	1
pfam07695	7TM diverse intracellular signalling	0	0	0	0	0	1	0	0	0	0	0	0	0	0
pfam07696	7TMR-DISM extracellular 2	0	0	0	0	0	1	0	0	0	0	0	0	0	0
pfam07697	7TM-HD extracellular	0	0	0	1	0	0	0	0	0	0	0	0	0	0
pfam07698	7TM receptor with intracellular HD hydrolase	0	0	0	1	0	0	0	0	0	0	0	0	0	0
pfam07703	Alpha-2-macroglobulin family N-terminal region	2	1	2	0	2	1	2	1	1	1	1	1	1	1
pfam07705	CARDB	41	40	54	41	62	45	87	35	21	60	69	1	0	0
pfam07714	Protein tyrosine kinase	1	0	3	2	1	0	0	0	0	0	0	0	0	0
pfam07715	TonB-dependent Receptor Plug Domain	7	8	15	13	8	3	4	2	2	3	3	1	2	3
pfam07717	Oligonucleotide/oligosaccharide-binding (OB)-fold	6	0	3	4	0	1	2	1	1	1	1	0	1	1
pfam07719	Tetratricopeptide repeat	5	3	2	1	1	1	2	0	1	1	0	0	0	1
pfam07721	Tetratricopeptide repeat	0	0	2	1	0	1	0	0	0	0	0	0	0	1
pfam07722	Peptidase C26	0	2	0	0	0	0	0	0	0	0	0	0	0	0
pfam07724	AAA domain (Cdc48 subfamily)	14	14	18	11	9	4	9	5	4	4	4	3	5	6
pfam07726	ATPase family associated with various cellular activities (AAA)	8	10	12	15	4	4	7	4	5	3	4	2	4	4
pfam07727	Reverse transcriptase (RNA-dependent DNA polymerase)	0	0	2	0	0	0	0	0	0	0	0	1	1	0
pfam07728	AAA domain (dynein-related subfamily)	8	5	11	4	2	1	3	1	0	2	2	0	1	2
pfam07730	Histidine kinase	1	0	5	0	0	1	0	0	1	0	0	0	1	1
pfam07733	Bacterial DNA polymerase III alpha subunit	4	8	6	3	6	1	3	2	1	2	1	0	1	1
pfam07740	Ion channel inhibitory toxin	0	0	1	0	0	0	0	0	0	0	0	0	0	0
pfam07743	HSCB C-terminal oligomerisation domain	1	5	2	0	1	1	2	1	2	1	1	0	1	1
pfam07786	Protein of unknown function (DUF1624)	0	0	2	0	0	0	1	0	0	0	0	1	0	0
pfam07788	PD-(D/E)XK nuclease superfamily	2	3	0	2	0	2	3	2	1	4	2	0	3	3
pfam07793	Protein of unknown function (DUF1631)	8	11	26	5	11	2	6	3	2	2	2	2	3	3
pfam07799	Protein of unknown function (DUF1643)	0	0	1	0	0	0	0	0	0	0	0	0	0	0
pfam07804	HipA-like C-terminal domain	0	0	1	0	0	0	0	0	0	0	0	0	0	0
pfam07805	HipA-like N-terminal domain	0	0	1	0	0	0	0	0	0	0	0	0	0	0
pfam07811	TadE-like protein	0	0	0	1	0	0	0	0	0	0	0	0	0	0
pfam07813	LTXXQ motif family protein	0	0	0	1	0	0	0	0	0	0	0	0	0	0
pfam07819	PGAP1-like protein	0	0	0	1	0	0	1	0	0	0	0	0	0	0
pfam07836	DmpG-like communication domain	0	1	0	0	0	0	0	0	0	0	0	0	0	0
pfam07837	Formiminotransferase domain, N-terminal subdomain	0	1	1	0	0	0	0	0	0	0	0	0	0	0
pfam07866	Protein of unknown function (DUF1653)	0	0	1	0	0	0	0	0	0	0	0	0	0	0
pfam07879	PHB/PHA accumulation regulator DNA-binding domain	3	3	1	0	1	1	2	1	1	1	1	0	1	0
pfam07883	Cupin domain	0	5	1	2	2	1	3	1	1	0	1	0	0	0
pfam07884	Vitamin K epoxide reductase family	0	1	0	2	0	0	0	0	0	0	0	0	0	0
pfam07885	Ion channel	0	0	1	1	0	0	0	0	0	0	0	0	1	0
pfam07907	YibE/F-like protein	0	0	0	0	1	0	0	0	0	0	0	0	0	0
pfam07916	TraG-like protein, N-terminal region	0	3	0	0	0	0	0	0	0	0	0	0	0	0
pfam07927	HicA toxin of bacterial toxin-antitoxin,	30	48	12	7	47	17	29	7	16	16	16	0	9	9
pfam07929	Plasmid pRiA4b ORF-3-like protein	1	0	0	1	1	0	0	0	0	0	0	0	1	1
pfam07940	Heparinase II/III-like protein	1	0	0	2	3	0	0	0	0	0	0	0	0	0
pfam07943	Penicillin-binding protein 5, C-terminal domain	2	2	2	4	0	1	2	1	1	1	1	0	1	0
pfam07949	YbbR-like protein	0	1	0	0	0	0	0	0	0	0	0	0	0	0
pfam07963	Prokaryotic N-terminal methylation motif	2	3	1	2	1	1	14	7	0	0	0	0	0	0
pfam07969	Amidohydrolase family	1	2	1	6	1	0	0	1	0	0	1	0	0	0
pfam07973	Threonyl and Alanyl tRNA synthetase second additional domain	2	2	7	6	7	2	3	2	1	2	2	1	2	2
pfam07977	FabA-like domain	6	9	17	6	5	2	6	3	2	2	2	2	2	2
pfam07980	SusD family	0	0	1	0	0	0	0	0	0	0	0	0	0	0
pfam07991	Acetohydroxy acid isomeroreductase, NADPH-binding domain	2	2	5	4	4	1	2	1	1	1	1	1	0	1
pfam07992	Pyridine nucleotide-disulphide oxidoreductase	9	19	30	12	9	6	10	7	4	6	6	0	6	7
pfam07993	Male sterility protein	1	1	0	0	0	0	0	0	0	0	0	0	0	0
pfam07994	Myo-inositol-1-phosphate synthase	0	0	0	0	2	0	0	0	0	0	0	0	0	0
pfam08003	Protein of unknown function (DUF1698)	0	1	0	0	0	0	0	0	0	0	0	0	0	0
pfam08011	PD-(D/E)XK nuclease superfamily	0	3	1	0	1	0	0	0	0	0	0	0	1	1
pfam08012	Protein of unknown function (DUF1702)	3	1	2	1	0	1	2	1	0	1	1	0	0	0
pfam08022	FAD-binding domain	0	0	0	0	1	0	0	0	0	0	0	0	0	0
pfam08029	HisG, C-terminal domain	2	5	3	1	3	1	1	1	1	1	1	0	1	1
pfam08032	RNA 2'-O ribose methyltransferase substrate binding	3	1	2	5	1	1	2	1	1	1	1	0	1	1
pfam08123	Histone methylation protein DOT1	0	1	0	0	0	0	0	0	0	0	0	0	0	0
pfam08126	Propeptide_C25	0	1	1	1	0	0	0	0	0	0	0	0	0	0
pfam08148	DSHCT (NUC185) domain	0	1	0	0	0	0	0	0	0	0	0	0	0	0
pfam08170	POPLD (NUC188) domain	0	0	1	0	0	0	0	0	0	0	0	0	0	0
pfam08206	Ribonuclease B OB domain	2	1	4	2	0	1	2	1	1	1	1	0	1	1
pfam08207	Elongation factor P (EF-P) KOW-like domain	3	1	3	7	2	1	1	1	1	1	1	0	0	1
pfam08212	Lipocalin-like domain	2	8	1	2	5	1	2	1	1	1	1	0	1	1
pfam08220	DeoR-like helix-turn-helix domain	0	0	0	0	1	0	0	0	0	0	0	0	3	3
pfam08238	Sel1 repeat	13	24	39	17	15	4	17	4	5	4	9	3	11	10
pfam08239	Bacterial SH3 domain	1	13	4	4	4	3	6	1	1	2	4	0	2	4
pfam08240	Alcohol dehydrogenase GroES-like domain	5	4	3	1	8	2	3	3	1	2	2	0	1	1
pfam08241	Methyltransferase domain	9	31	14	3	16	4	13	4	4	7	7	0	6	6
pfam08242	Methyltransferase domain	0	1	2	0	0	0	1	0	0	0	0	0	0	0
pfam08245	Mur ligase middle domain	22	11	23	38	12	7	14	6	4	7	7	2	6	7
pfam08264	Anticodon-binding domain of tRNA	9	10	9	7	6	3	6	3	2	3	3	1	3	3
pfam08275	DNA primase catalytic core, N-terminal domain	2	3	6	2	2	1	2	1	1	1	1	0	1	1
pfam08278	DNA primase DnaG DnaB-binding	3	4	4	1	1	1	2	1	1	1	1	0	1	1
pfam08279	HTH domain	0	0	1	1	0	0	0	0	0	0	0	0	0	0
pfam08281	Sigma-70, region 4	3	5	7	5	2	1	4	2	1	2	1	0	1	1
pfam08282	haloacid dehalogenase-like hydrolase	4	2	7	3	4	1	3	1	2	2	2	0	1	2
pfam08291	Peptidase M15	0	2	0	0	2	0	0	0	0	0	0	0	0	0
pfam08298	PrkA AAA domain	0	0	2	0	0	0	0	0	0	0	0	0	0	0
pfam08299	Bacterial dnaA protein helix-turn-helix	0	0	0	1	0	0	0	0	0	0	0	0	0	0
pfam08308	PEGA domain	3	4	2	2	2	7	4	0	0	4	2	1	2	2
pfam08309	LVIVD repeat	0	0	5	1	1	0	3	0	0	1	1	0	0	0
pfam08323	Starch synthase catalytic domain	5	16	5	1	1	2	3	2	2	2	2	0	1	1
pfam08328	Adenylosuccinate lyase C-terminal	3	5	3	2	0	1	2	1	1	1	1	1	1	1
pfam08331	Domain of unknown function (DUF1730)	2	2	3	1	4	1	2	2	1	1	1	0	1	1
pfam08332	Calcium/calmodulin dependent protein kinase II association domain	0	0	1	3	2	1	1	1	0	1	1	0	0	0
pfam08334	Type II secretion system (T2SS), protein G	4	2	1	1	0	2	2	1	2	1	1	0	0	0
pfam08335	GlnD PII-uridylyltransferase	4	7	12	5	5	2	5	2	2	2	2	1	2	2
pfam08338	Domain of unknown function (DUF1731)	0	0	1	2	1	0	0	0	0	0	0	0	1	1
pfam08340	Domain of unknown function (DUF1732)	1	5	5	4	1	1	3	1	1	0	1	1	1	1
pfam08345	Flagellar M-ring protein C-terminal	0	1	0	0	1	0	0	0	0	0	0	0	0	0
pfam08346	AntA/AntB antirepressor	8	8	18	25	24	5	17	5	8	6	10	0	0	0
pfam08349	Protein of unknown function (DUF1722)	0	0	0	0	0	0	0	0	0	0	0	0	1	1
pfam08352	Oligopeptide/dipeptide transporter, C-terminal region	5	5	5	5	3	3	2	1	1	1	1	0	1	1
pfam08364	Bacterial translation initiation factor IF-2 associated region	1	1	3	1	0	1	1	1	1	1	1	0	1	1
pfam08378	Nuclease-related domain	1	0	0	0	0	0	1	1	0	1	0	1	0	0
pfam08379	Bacterial transglutaminase-like N-terminal region	6	7	12	2	1	2	3	2	0	2	2	0	1	2
pfam08388	Group II intron, maturase-specific domain	2	0	6	5	5	0	0	0	0	1	0	0	1	0
pfam08401	Domain of unknown function (DUF1738)	0	1	3	0	1	1	0	0	0	0	0	0	0	0
pfam08406	CbbQ/NirQ/NorQ C-terminal	3	2	9	3	2	1	2	1	0	1	1	0	0	1
pfam08411	Exonuclease C-terminal	10	5	4	3	1	2	2	1	2	1	1	2	1	1
pfam08421	Putative zinc binding domain	0	2	1	0	1	0	0	0	0	0	0	0	2	2
pfam08436	1-deoxy-D-xylulose 5-phosphate reductoisomerase C-terminal	1	5	4	0	0	1	2	1	1	1	1	0	0	1
pfam08442	ATP-grasp domain	2	1	4	5	5	2	2	1	2	2	1	0	2	2
pfam08443	RimK-like ATP-grasp domain	2	5	6	9	2	2	4	2	2	2	2	1	4	3
pfam08446	PAS fold	0	0	0	0	0	0	0	0	0	0	0	1	1	1
pfam08447	PAS fold	12	25	33	17	4	9	10	7	5	4	7	2	9	7
pfam08448	PAS fold	3	1	23	4	0	4	4	3	2	0	2	1	4	3
pfam08450	SMP-30/Gluconolaconase/LRE-like region	0	0	1	0	0	0	0	0	0	0	0	0	0	0
pfam08454	RyR and IP3R Homology associated	0	0	0	0	1	0	0	0	0	0	0	0	0	0
pfam08459	UvrC Helix-hairpin-helix N-terminal	3	3	3	2	1	1	2	1	1	1	1	0	0	1
pfam08463	EcoEI R protein C-terminal	1	0	1	0	2	0	1	0	0	0	1	0	1	1
pfam08471	Class II vitamin B12-dependent ribonucleotide reductase	0	1	0	0	0	0	0	0	0	0	0	0	0	0
pfam08477	Ras of Complex, Roc, domain of DAPkinase	0	0	1	3	1	1	2	1	1	0	1	1	0	2
pfam08478	POTRA domain, FtsQ-type	1	1	2	3	0	1	2	1	1	1	1	0	1	1
pfam08479	POTRA domain, ShlB-type	2	3	0	2	0	0	2	0	0	1	1	2	1	1
pfam08483	IstB-like ATP binding N-terminal	0	0	1	0	0	0	0	0	0	0	0	0	0	0
pfam08484	C-methyltransferase C-terminal domain	0	3	1	0	1	0	0	0	0	0	0	0	2	2
pfam08485	Polysaccharide biosynthesis protein C-terminal	1	4	0	0	1	1	0	0	0	0	0	0	0	0
pfam08486	Stage II sporulation protein	1	4	3	2	2	2	3	1	0	0	1	1	1	1
pfam08487	Vault protein inter-alpha-trypsin domain	2	8	7	8	0	0	2	1	1	1	1	1	1	2
pfam08496	Peptidase family S49 N-terminal	0	1	0	0	0	0	0	0	0	0	0	0	0	0
pfam08497	Radical SAM N-terminal	6	5	4	2	0	1	2	1	0	1	1	0	0	0
pfam08501	Shikimate dehydrogenase substrate binding domain	1	5	4	4	1	1	2	1	1	1	1	0	1	1
pfam08502	LeuA allosteric (dimerisation) domain	2	8	10	4	2	2	4	2	2	2	2	0	1	2
pfam08529	NusA N-terminal domain	1	2	5	3	1	1	2	1	2	1	1	0	1	1
pfam08534	Redoxin	7	5	11	5	2	3	6	3	0	2	3	1	2	2
pfam08535	KorB domain	0	0	1	0	0	0	0	0	0	0	0	0	0	0
pfam08540	Hydroxymethylglutaryl-coenzyme A synthase C terminal	0	1	0	0	0	0	0	0	0	0	0	0	0	0
pfam08541	3-Oxoacyl-[acyl-carrier-protein (ACP)] synthase III C terminal	3	6	4	5	0	1	2	1	1	1	1	0	0	1
pfam08543	Phosphomethylpyrimidine kinase	5	3	4	2	6	1	2	1	1	1	1	3	0	1
pfam08544	GHMP kinases C terminal	3	0	3	0	2	0	2	1	0	2	1	0	0	0
pfam08545	3-Oxoacyl-[acyl-carrier-protein (ACP)] synthase III	2	6	3	3	1	1	2	1	1	1	1	0	0	1
pfam08548	Peptidase M10 serralysin C terminal	0	0	4	0	0	0	0	0	0	0	0	0	0	0
pfam08645	Polynucleotide kinase 3 phosphatase	0	0	0	1	1	0	0	0	0	0	0	0	0	0
pfam08659	KR domain	1	3	6	1	3	1	2	1	2	1	2	0	0	0
pfam08666	SAF domain	0	2	2	0	0	0	0	0	0	0	0	0	1	0
pfam08668	HDOD domain	0	5	0	0	0	0	0	0	0	0	0	0	0	0
pfam08669	Glycine cleavage T-protein C-terminal barrel domain	5	3	3	4	0	1	2	1	2	2	1	1	1	1
pfam08676	MutL C terminal dimerisation domain	3	5	4	4	0	1	3	1	1	1	1	0	0	1
pfam08681	Protein of unknown function (DUF1778)	0	0	0	0	1	0	0	0	0	0	0	0	1	0
pfam08706	D5 N terminal like	0	0	0	1	0	0	0	0	0	0	0	0	0	0
pfam08707	Primase C terminal 2 (PriCT-2)	0	0	1	0	2	0	0	0	0	0	0	0	0	0
pfam08713	DNA alkylation repair enzyme	0	1	0	0	1	0	0	0	0	0	0	0	0	0
pfam08719	Domain of unknown function (DUF1768)	1	4	1	0	1	0	0	0	1	0	1	1	1	1
pfam08750	CNP1-like family	0	0	1	1	0	0	0	0	0	0	0	0	0	0
pfam08751	TrwC relaxase	0	0	1	0	0	0	0	0	0	0	0	0	0	0
pfam08770	Sulphur oxidation protein SoxZ	1	5	6	0	4	2	1	1	1	1	1	0	1	1
pfam08774	VRR-NUC domain	3	0	0	0	1	0	0	0	0	0	0	0	0	0
pfam08780	Nucleotidyltransferase substrate binding protein like	2	3	3	2	0	1	1	1	1	1	1	0	0	1
pfam08795	Putative papain-like cysteine peptidase (DUF1796)	0	0	0	0	0	0	0	0	0	0	0	0	2	1
pfam08808	RES domain	0	0	1	0	0	0	0	0	0	0	0	0	0	0
pfam08814	XisH protein	0	3	0	2	2	1	4	2	1	0	2	0	12	8
pfam08816	Inhibitor of vertebrate lysozyme (Ivy)	0	1	0	0	0	0	0	0	0	0	0	0	0	0
pfam08818	Domain of unknown function (DU1801)	0	0	0	1	0	0	0	0	0	0	0	0	0	0
pfam08837	Protein of unknown function (DUF1810)	1	2	1	2	4	1	2	1	0	0	2	0	1	1
pfam08843	Nucleotidyl transferase AbiEii toxin, Type IV TA system	0	0	6	2	0	1	0	0	0	0	0	0	0	0
pfam08867	FRG domain	1	0	0	0	1	0	0	0	1	1	0	0	0	0
pfam08869	XisI protein	0	6	0	2	1	0	4	2	1	0	3	3	13	13
pfam08870	Domain of unknown function (DUF1832)	0	0	0	0	0	0	1	0	0	0	0	0	0	0
pfam08881	CVNH domain	0	0	0	0	1	0	0	0	0	0	0	0	0	0
pfam08885	GSCFA family	0	1	0	1	0	0	1	0	0	1	0	0	0	0
pfam08886	Glutamate-cysteine ligase	0	0	0	0	1	0	0	0	0	0	0	0	0	0
pfam08889	WbqC-like protein family	0	2	0	1	0	0	1	0	0	0	0	0	0	0
pfam08899	Domain of unknown function (DUF1844)	0	2	0	0	0	0	0	0	0	0	0	0	0	0
pfam08902	Domain of unknown function (DUF1848)	0	0	0	0	1	0	0	0	0	0	0	0	0	0
pfam08924	Domain of unknown function (DUF1906)	0	0	0	1	0	0	0	0	0	0	0	0	0	0
pfam08937	MTH538 TIR-like domain (DUF1863)	0	0	0	1	1	0	0	0	0	0	0	0	0	0
pfam08960	Domain of unknown function (DUF1874)	0	0	2	0	0	1	0	0	0	0	0	0	1	1
pfam08961	Nuclear receptor-binding factor 2, autophagy regulator	0	0	0	0	0	0	0	0	0	1	0	0	0	0
pfam08964	Beta/Gamma crystallin	0	0	0	1	1	0	0	0	0	1	0	0	0	0
pfam08972	Domain of unknown function (DUF1902)	6	5	1	2	4	4	4	1	2	1	2	0	0	0
pfam08984	Domain of unknown function (DUF1858)	0	0	0	1	0	0	0	0	0	0	0	0	0	0
pfam08986	Domain of unknown function (DUF1889)	0	0	0	1	1	0	0	0	0	0	0	0	0	0
pfam09008	Head binding	0	0	0	0	0	0	0	0	0	0	0	0	1	0
pfam09012	FeoC like transcriptional regulator	1	3	6	2	0	1	2	1	0	1	1	1	1	0
pfam09084	NMT1/THI5 like	2	1	6	1	2	1	3	1	1	1	1	0	0	1
pfam09086	Domain of unknown function (DUF1924)	1	4	3	0	1	1	1	1	0	1	1	0	0	0
pfam09115	DNA polymerase III, delta subunit, C terminal	2	5	3	2	2	1	2	1	1	1	1	1	1	1
pfam09140	ATPase MipZ	0	1	0	0	0	0	0	0	0	0	0	0	0	0
pfam09157	Pseudouridine synthase II TruB, C-terminal	2	2	3	5	0	1	2	1	0	0	1	0	1	1
pfam09179	TilS substrate binding domain	1	2	0	3	1	1	2	1	2	0	1	1	1	1
pfam09180	Prolyl-tRNA synthetase, C-terminal	0	1	0	1	0	0	0	0	0	0	0	0	0	0
pfam09190	DALR domain	4	4	2	3	2	1	2	1	1	1	1	1	1	1
pfam09194	Restriction endonuclease BsobI	1	1	0	0	0	0	0	0	1	0	0	0	0	0
pfam09195	Restriction endonuclease BglII	1	1	2	0	1	1	1	0	1	0	0	2	1	1
pfam09225	Restriction endonuclease PvuII	0	1	0	0	0	0	0	0	0	0	0	0	0	0
pfam09233	Restriction endonuclease EcoRV	0	0	0	0	0	1	0	1	0	0	1	0	0	1
pfam09242	Flavocytochrome c sulphide dehydrogenase, flavin-binding	0	0	1	1	0	0	0	0	0	0	0	0	0	0
pfam09250	Bifunctional DNA primase/polymerase, N-terminal	0	0	0	0	1	0	0	0	0	0	0	0	0	0
pfam09285	Elongation factor P, C-terminal	2	1	3	9	2	1	0	1	1	1	1	0	1	1
pfam09290	Prokaryotic acetaldehyde dehydrogenase, dimerisation	0	1	0	0	0	0	0	0	0	0	0	0	0	0
pfam09295	ChAPs (Chs5p-Arf1p-binding proteins)	1	0	0	0	0	0	0	0	1	0	0	0	0	1
pfam09312	SurA N-terminal domain	3	5	5	0	1	1	2	1	1	1	1	0	1	1
pfam09314	Domain of unknown function (DUF1972)	0	1	2	0	0	0	0	0	0	0	0	0	0	0
pfam09334	tRNA synthetases class I (M)	3	6	6	3	6	1	4	1	1	1	1	0	1	1
pfam09335	SNARE associated Golgi protein	2	5	4	1	0	2	2	0	1	1	1	0	1	1
pfam09343	Conserved hypothetical protein 2217 (DUF2460)	0	0	0	0	1	0	0	0	0	0	0	0	0	0
pfam09345	Domain of unknown function (DUF1987)	0	0	0	0	0	0	0	0	0	0	0	0	2	2
pfam09360	Iron-binding zinc finger CDGSH type	1	2	2	2	2	1	2	1	1	1	1	0	1	2
pfam09361	Phasin protein	6	1	1	1	1	1	1	1	1	1	1	1	1	1
pfam09365	Conserved hypothetical protein (DUF2461)	0	0	0	1	0	0	0	0	0	0	0	0	0	0
pfam09369	Domain of unknown function (DUF1998)	0	0	2	0	0	0	0	0	0	0	0	0	0	0
pfam09371	Tex-like protein N-terminal domain	3	0	9	1	2	1	2	1	1	1	1	1	1	1
pfam09374	Predicted Peptidoglycan domain	0	0	0	0	0	0	0	0	0	0	0	0	1	0
pfam09382	RQC domain	4	2	0	2	1	1	1	0	0	1	1	0	0	0
pfam09394	Chagasin family peptidase inhibitor I42	0	0	0	0	2	0	0	0	0	0	0	0	0	0
pfam09397	Ftsk gamma domain	0	1	0	0	0	0	0	0	0	0	0	0	0	0
pfam09407	AbiEi antitoxin C-terminal domain	0	0	0	0	0	0	0	1	0	0	0	0	0	0
pfam09411	Lipid A 3-O-deacylase (PagL)	0	0	0	0	1	0	0	0	0	0	0	0	0	0
pfam09414	RNA ligase	0	0	1	0	0	0	0	0	0	0	0	0	0	0
pfam09423	PhoD-like phosphatase	0	0	0	0	0	0	0	0	0	0	0	0	1	0
[truncated: 882 more rows]

## Sheet: IMG-KO
Func_id	Func_name	Achromatium_Bin_0	Achromatium_bin_3	Achromatium_bin_6_2	Achromatium_bin_8	Achromatium_bin_9	Achromatium_sp_Cell12	Achromatium_sp_Cell14	Achromatium_sp_Cell26	Achromatium_sp_Cell3	Achromatium_sp_Cell7	Achromatium_sp_Cell8	Achromatium_sp_WMS1	Achromatium_sp_WMS3	uncultured_Achromatium_sp_
KO:K00001	alcohol dehydrogenase [EC:1.1.1.1]	0	0	4	0	0	0	0	0	0	0	0	0	0	0
KO:K00003	homoserine dehydrogenase [EC:1.1.1.3]	5	4	10	1	3	1	2	1	0	1	1	0	1	1
KO:K00012	UDPglucose 6-dehydrogenase [EC:1.1.1.22]	6	13	6	5	2	1	2	1	0	0	1	0	1	1
KO:K00013	histidinol dehydrogenase [EC:1.1.1.23]	1	0	6	10	2	1	1	1	0	0	1	0	1	1
KO:K00014	shikimate dehydrogenase [EC:1.1.1.25]	2	11	6	4	3	1	2	1	0	1	1	0	2	1
KO:K00020	3-hydroxyisobutyrate dehydrogenase [EC:1.1.1.31]	0	0	0	0	0	0	0	0	0	0	0	0	1	1
KO:K00021	hydroxymethylglutaryl-CoA reductase (NADPH) [EC:1.1.1.34]	0	0	0	0	1	1	0	0	0	0	0	0	0	0
KO:K00023	acetoacetyl-CoA reductase [EC:1.1.1.36]	7	4	2	1	0	1	1	1	0	0	1	0	1	1
KO:K00024	malate dehydrogenase [EC:1.1.1.37]	3	1	8	2	1	1	0	2	1	0	1	0	1	1
KO:K00027	malate dehydrogenase (oxaloacetate-decarboxylating) [EC:1.1.1.38]	0	0	0	3	0	0	0	0	0	0	0	0	0	0
KO:K00028	malate dehydrogenase (decarboxylating) [EC:1.1.1.39]	0	0	2	1	0	0	0	0	0	0	0	0	0	0
KO:K00029	malate dehydrogenase (oxaloacetate-decarboxylating)(NADP+) [EC:1.1.1.40]	8	12	21	9	2	2	3	2	0	0	2	0	2	2
KO:K00031	isocitrate dehydrogenase [EC:1.1.1.42]	5	10	13	3	10	1	2	1	0	0	1	0	1	1
KO:K00033	6-phosphogluconate dehydrogenase [EC:1.1.1.44 1.1.1.343]	0	0	0	0	2	1	0	0	0	0	0	0	0	0
KO:K00036	glucose-6-phosphate 1-dehydrogenase [EC:1.1.1.49 1.1.1.363]	0	0	0	0	1	1	0	0	0	0	0	0	0	0
KO:K00046	gluconate 5-dehydrogenase [EC:1.1.1.69]	1	0	0	0	0	0	0	0	0	0	0	0	0	0
KO:K00052	3-isopropylmalate dehydrogenase [EC:1.1.1.85]	1	7	14	8	4	1	2	1	1	0	1	0	1	1
KO:K00053	ketol-acid reductoisomerase [EC:1.1.1.86]	2	4	6	4	4	1	1	1	0	1	1	0	0	1
KO:K00057	glycerol-3-phosphate dehydrogenase (NAD(P)+) [EC:1.1.1.94]	4	7	5	4	4	1	2	1	0	1	1	0	0	1
KO:K00058	D-3-phosphoglycerate dehydrogenase [EC:1.1.1.95]	0	2	2	1	1	1	0	0	0	0	0	0	5	3
KO:K00059	3-oxoacyl-[acyl-carrier protein] reductase [EC:1.1.1.100]	7	20	14	11	4	2	6	3	0	0	2	0	2	3
KO:K00067	dTDP-4-dehydrorhamnose reductase [EC:1.1.1.133]	5	8	3	2	3	2	2	1	1	0	1	0	2	2
KO:K00074	3-hydroxybutyryl-CoA dehydrogenase [EC:1.1.1.157]	0	1	0	2	2	0	0	0	0	0	1	0	0	0
KO:K00075	UDP-N-acetylmuramate dehydrogenase [EC:1.3.1.98]	3	0	6	12	1	1	2	1	0	1	1	0	1	1
KO:K00077	2-dehydropantoate 2-reductase [EC:1.1.1.169]	0	0	1	0	0	0	0	0	0	0	0	0	0	0
KO:K00088	IMP dehydrogenase [EC:1.1.1.205]	4	5	8	2	3	0	1	0	0	1	1	0	1	1
KO:K00091	dihydroflavonol-4-reductase [EC:1.1.1.219]	0	0	0	1	0	0	0	0	0	0	0	0	0	0
KO:K00097	4-hydroxythreonine-4-phosphate dehydrogenase [EC:1.1.1.262]	2	9	3	1	2	1	2	1	0	0	1	0	1	1
KO:K00099	1-deoxy-D-xylulose-5-phosphate reductoisomerase [EC:1.1.1.267]	1	6	5	0	0	1	2	1	0	0	1	0	0	1
KO:K00111	glycerol-3-phosphate dehydrogenase [EC:1.1.5.3]	0	1	1	1	0	0	0	0	0	0	0	0	0	0
KO:K00118	glucose-fructose oxidoreductase [EC:1.1.99.28]	2	0	1	0	1	1	1	0	0	0	0	0	0	0
KO:K00123	formate dehydrogenase major subunit [EC:1.2.1.2]	0	1	3	1	0	0	0	0	0	0	0	0	0	1
KO:K00128	aldehyde dehydrogenase (NAD+) [EC:1.2.1.3]	0	0	0	1	0	0	0	0	0	0	0	0	0	0
KO:K00133	aspartate-semialdehyde dehydrogenase [EC:1.2.1.11]	1	14	10	5	2	1	1	1	0	0	1	0	1	1
KO:K00134	glyceraldehyde 3-phosphate dehydrogenase [EC:1.2.1.12]	3	0	9	2	1	1	1	1	0	0	1	0	2	1
KO:K00135	succinate-semialdehyde dehydrogenase / glutarate-semialdehyde dehydrogenase [EC:1.2.1.16 1.2.1.79 1.2.1.20]	4	1	5	1	2	1	1	1	1	0	1	0	1	1
KO:K00145	N-acetyl-gamma-glutamyl-phosphate reductase [EC:1.2.1.38]	3	4	2	1	7	1	2	1	0	0	1	0	1	1
KO:K00147	glutamate-5-semialdehyde dehydrogenase [EC:1.2.1.41]	4	7	4	5	5	1	2	1	1	0	1	0	1	1
KO:K00161	pyruvate dehydrogenase E1 component alpha subunit [EC:1.2.4.1]	0	2	0	0	0	0	0	0	0	0	0	0	0	0
KO:K00162	pyruvate dehydrogenase E1 component beta subunit [EC:1.2.4.1]	0	1	0	0	0	0	0	0	0	0	0	0	0	0
KO:K00163	pyruvate dehydrogenase E1 component [EC:1.2.4.1]	0	0	3	1	0	0	0	0	0	0	0	0	1	1
KO:K00164	2-oxoglutarate dehydrogenase E1 component [EC:1.2.4.2]	13	13	6	4	4	1	1	1	0	1	1	0	1	1
KO:K00174	2-oxoglutarate/2-oxoacid ferredoxin oxidoreductase subunit alpha [EC:1.2.7.3 1.2.7.11]	2	9	4	8	2	1	1	1	0	0	1	0	2	1
KO:K00175	2-oxoglutarate/2-oxoacid ferredoxin oxidoreductase subunit beta [EC:1.2.7.3 1.2.7.11]	2	4	3	1	0	1	2	1	0	0	1	0	2	1
KO:K00179	indolepyruvate ferredoxin oxidoreductase, alpha subunit [EC:1.2.7.8]	0	0	1	0	0	0	0	0	0	0	0	0	0	0
KO:K00184	prokaryotic molybdopterin-containing oxidoreductase family, iron-sulfur binding subunit	3	3	7	10	7	1	4	2	0	1	2	0	2	2
KO:K00185	prokaryotic molybdopterin-containing oxidoreductase family, membrane subunit	8	14	7	6	7	1	4	2	0	0	2	0	2	2
KO:K00208	enoyl-[acyl-carrier protein] reductase I [EC:1.3.1.9 1.3.1.10]	1	4	4	3	1	1	1	1	0	0	1	0	2	1
KO:K00215	4-hydroxy-tetrahydrodipicolinate reductase [EC:1.17.1.8]	2	7	6	2	3	1	2	1	0	0	1	1	2	2
KO:K00226	dihydroorotate dehydrogenase (fumarate) [EC:1.3.98.1]	0	1	0	0	0	0	0	0	0	0	0	0	0	0
KO:K00231	oxygen-dependent protoporphyrinogen oxidase [EC:1.3.3.4]	0	1	1	0	0	0	0	0	0	0	0	0	0	0
KO:K00239	succinate dehydrogenase / fumarate reductase, flavoprotein subunit [EC:1.3.5.1 1.3.5.4]	0	1	0	0	2	0	0	0	0	0	0	0	0	0
KO:K00240	succinate dehydrogenase / fumarate reductase, iron-sulfur subunit [EC:1.3.5.1 1.3.5.4]	0	1	0	0	2	0	0	0	0	0	0	0	0	0
KO:K00241	succinate dehydrogenase / fumarate reductase, cytochrome b subunit	0	0	0	0	1	0	0	0	0	0	0	0	0	0
KO:K00244	fumarate reductase flavoprotein subunit [EC:1.3.5.4]	2	3	7	4	0	1	1	1	0	0	1	0	1	1
KO:K00245	fumarate reductase iron-sulfur subunit [EC:1.3.5.4]	2	2	5	2	1	1	2	1	0	0	1	0	2	1
KO:K00246	fumarate reductase subunit C	1	3	5	4	0	1	2	1	0	0	1	0	1	1
KO:K00254	dihydroorotate dehydrogenase [EC:1.3.5.2]	1	10	4	4	2	1	2	0	0	1	1	1	1	1
KO:K00257		0	0	1	1	0	0	0	0	0	0	0	0	0	0
KO:K00260	glutamate dehydrogenase [EC:1.4.1.2]	0	0	0	0	1	0	0	0	0	0	0	0	0	0
KO:K00261	glutamate dehydrogenase (NAD(P)+) [EC:1.4.1.3]	0	0	0	0	1	0	0	0	0	0	0	0	0	0
KO:K00262	glutamate dehydrogenase (NADP+) [EC:1.4.1.4]	0	0	0	1	0	0	0	0	0	0	0	0	0	0
KO:K00265	glutamate synthase (NADPH/NADH) large chain [EC:1.4.1.13 1.4.1.14]	8	9	20	4	9	1	1	1	0	1	1	0	2	1
KO:K00266	glutamate synthase (NADPH/NADH) small chain [EC:1.4.1.13 1.4.1.14]	1	4	3	4	3	1	2	1	0	1	1	0	0	1
KO:K00274	monoamine oxidase [EC:1.4.3.4]	0	0	0	1	0	0	0	0	0	0	0	0	0	0
KO:K00278	L-aspartate oxidase [EC:1.4.3.16]	3	1	10	3	0	1	2	1	0	0	1	0	1	1
KO:K00281	glycine dehydrogenase [EC:1.4.4.2]	0	0	0	0	4	0	0	0	0	0	0	0	0	0
KO:K00282	glycine dehydrogenase subunit 1 [EC:1.4.4.2]	5	2	6	0	3	1	1	1	0	0	1	0	1	2
KO:K00283	glycine dehydrogenase subunit 2 [EC:1.4.4.2]	3	0	3	3	4	1	2	1	0	0	1	1	1	1
KO:K00284	glutamate synthase (ferredoxin) [EC:1.4.7.1]	0	4	0	0	1	0	0	0	0	0	0	0	0	0
KO:K00286	pyrroline-5-carboxylate reductase [EC:1.5.1.2]	2	3	3	6	1	1	2	1	0	0	1	0	1	1
KO:K00287	dihydrofolate reductase [EC:1.5.1.3]	0	0	0	1	1	0	0	0	0	0	0	0	0	0
KO:K00288	methylenetetrahydrofolate dehydrogenase (NADP+) / methenyltetrahydrofolate cyclohydrolase / formyltetrahydrofolate synthetase [EC:1.5.1.5 3.5.4.9 6.3.4.3]	0	0	1	0	0	0	0	0	0	0	0	0	0	0
KO:K00294	1-pyrroline-5-carboxylate dehydrogenase [EC:1.2.1.88]	0	1	0	0	0	0	0	0	0	0	0	0	0	0
KO:K00295	methylenetetrahydrofolate dehydrogenase (NAD+) [EC:1.5.1.15]	0	0	1	0	0	0	0	0	0	0	0	0	0	0
KO:K00297	methylenetetrahydrofolate reductase (NADPH) [EC:1.5.1.20]	2	10	5	1	0	1	2	1	0	0	1	0	1	1
KO:K00298	N5-(carboxyethyl)ornithine synthase [EC:1.5.1.24]	0	0	0	0	0	0	0	0	0	0	0	0	1	0
KO:K00324	NAD(P) transhydrogenase subunit alpha [EC:1.6.1.2]	6	3	4	4	0	1	1	1	0	1	1	1	0	1
KO:K00325	NAD(P) transhydrogenase subunit beta [EC:1.6.1.2]	3	2	8	5	2	1	1	1	0	0	1	0	0	1
KO:K00330	NADH-quinone oxidoreductase subunit A [EC:1.6.5.3]	3	1	1	2	1	1	2	1	1	1	1	0	1	1
KO:K00331	NADH-quinone oxidoreductase subunit B [EC:1.6.5.3]	3	2	2	3	1	1	2	1	0	0	1	0	1	1
KO:K00332	NADH-quinone oxidoreductase subunit C [EC:1.6.5.3]	0	0	1	0	1	0	0	0	0	0	0	0	0	0
KO:K00333	NADH-quinone oxidoreductase subunit D [EC:1.6.5.3]	0	1	3	0	0	0	0	0	0	0	0	0	0	0
KO:K00334	NADH-quinone oxidoreductase subunit E [EC:1.6.5.3]	1	2	2	1	0	1	2	1	0	1	1	0	2	1
KO:K00335	NADH-quinone oxidoreductase subunit F [EC:1.6.5.3]	1	1	5	1	1	1	2	1	0	1	1	0	1	1
KO:K00336	NADH-quinone oxidoreductase subunit G [EC:1.6.5.3]	6	1	9	6	1	1	1	1	0	0	1	0	1	1
KO:K00337	NADH-quinone oxidoreductase subunit H [EC:1.6.5.3]	4	1	4	3	3	1	1	1	1	0	1	0	1	1
KO:K00338	NADH-quinone oxidoreductase subunit I [EC:1.6.5.3]	4	1	4	4	2	1	1	0	1	1	1	0	1	1
KO:K00339	NADH-quinone oxidoreductase subunit J [EC:1.6.5.3]	3	0	4	3	2	1	2	1	0	0	1	1	1	1
KO:K00340	NADH-quinone oxidoreductase subunit K [EC:1.6.5.3]	3	0	3	2	0	1	2	1	1	0	1	0	0	1
KO:K00341	NADH-quinone oxidoreductase subunit L [EC:1.6.5.3]	2	1	6	3	2	1	1	1	0	1	1	0	2	1
KO:K00342	NADH-quinone oxidoreductase subunit M [EC:1.6.5.3]	2	3	5	2	1	1	1	1	0	1	1	0	1	1
KO:K00343	NADH-quinone oxidoreductase subunit N [EC:1.6.5.3]	3	1	5	5	1	1	1	1	0	1	1	0	0	1
KO:K00344	NADPH2:quinone reductase [EC:1.6.5.5]	5	7	1	0	6	1	2	1	0	1	1	0	0	0
KO:K00346	Na+-transporting NADH:ubiquinone oxidoreductase subunit A [EC:1.6.5.-]	0	5	1	1	3	0	2	1	0	1	1	0	1	1
KO:K00347	Na+-transporting NADH:ubiquinone oxidoreductase subunit B [EC:1.6.5.-]	3	4	3	0	2	0	2	1	0	0	1	0	3	1
KO:K00348	Na+-transporting NADH:ubiquinone oxidoreductase subunit C [EC:1.6.5.-]	3	2	2	0	4	0	1	1	0	0	1	1	1	1
KO:K00349	Na+-transporting NADH:ubiquinone oxidoreductase subunit D [EC:1.6.5.-]	0	2	1	0	0	0	2	1	0	1	1	0	0	1
KO:K00350	Na+-transporting NADH:ubiquinone oxidoreductase subunit E [EC:1.6.5.-]	0	2	1	0	2	0	2	1	0	0	1	1	0	1
KO:K00351	Na+-transporting NADH:ubiquinone oxidoreductase subunit F [EC:1.6.5.-]	2	2	6	1	3	0	1	1	0	0	1	0	1	1
KO:K00356	NADH dehydrogenase [EC:1.6.99.3]	5	3	5	3	3	1	1	1	0	0	1	0	1	1
KO:K00382	dihydrolipoamide dehydrogenase [EC:1.8.1.4]	2	6	8	4	4	1	1	0	1	1	1	0	2	1
KO:K00384	thioredoxin reductase (NADPH) [EC:1.8.1.9]	2	9	8	1	3	1	2	1	0	0	1	0	1	1
KO:K00389	putative membrane protein	2	4	0	1	0	1	2	0	0	1	1	0	0	0
KO:K00394	adenylylsulfate reductase, subunit A [EC:1.8.99.2]	3	5	3	6	1	1	1	0	0	0	1	0	2	1
KO:K00395	adenylylsulfate reductase, subunit B [EC:1.8.99.2]	1	0	3	2	0	1	2	1	0	0	1	0	1	1
KO:K00411	ubiquinol-cytochrome c reductase iron-sulfur subunit [EC:1.10.2.2]	1	5	4	2	1	1	1	1	0	0	1	0	1	0
KO:K00412	ubiquinol-cytochrome c reductase cytochrome b subunit	1	7	4	5	2	1	2	1	1	0	1	0	1	1
KO:K00413	ubiquinol-cytochrome c reductase cytochrome c1 subunit	2	8	7	2	2	1	1	1	0	1	1	0	1	1
KO:K00425	cytochrome d ubiquinol oxidase subunit I [EC:1.10.3.-]	0	0	0	1	0	0	0	0	0	0	0	0	0	0
KO:K00426	cytochrome d ubiquinol oxidase subunit II [EC:1.10.3.-]	0	0	0	1	2	0	0	0	0	0	0	0	0	0
KO:K00428	cytochrome c peroxidase [EC:1.11.1.5]	3	9	5	0	1	1	2	2	0	0	1	0	0	1
KO:K00436	NAD-reducing hydrogenase large subunit [EC:1.12.1.2]	0	3	0	0	0	0	0	0	0	0	0	0	0	0
KO:K00441	coenzyme F420 hydrogenase subunit beta [EC:1.12.98.1]	0	1	0	0	0	0	0	0	0	0	0	0	0	1
KO:K00510	heme oxygenase (biliverdin-producing) [EC:1.14.14.18]	0	0	0	0	0	0	0	0	0	0	0	0	1	1
KO:K00520	mercuric reductase [EC:1.16.1.1]	0	1	0	0	1	0	0	0	0	0	0	0	0	0
KO:K00523	CDP-4-dehydro-6-deoxyglucose reductase [EC:1.17.1.1]	1	0	1	0	0	1	0	0	0	0	0	0	0	0
KO:K00525	ribonucleoside-diphosphate reductase alpha chain [EC:1.17.4.1]	0	1	1	2	0	0	0	0	0	0	0	0	0	0
KO:K00527	ribonucleoside-triphosphate reductase [EC:1.17.4.2]	1	10	9	0	5	1	1	0	0	0	0	0	1	1
KO:K00528	ferredoxin--NADP+ reductase [EC:1.18.1.2]	0	1	0	0	0	0	0	0	0	0	0	0	0	0
KO:K00540		8	1	1	1	2	1	0	1	0	0	1	0	0	0
KO:K00548	5-methyltetrahydrofolate--homocysteine methyltransferase [EC:2.1.1.13]	22	10	17	8	6	1	2	1	0	0	1	0	1	1
KO:K00549	5-methyltetrahydropteroyltriglutamate--homocysteine methyltransferase [EC:2.1.1.14]	0	2	0	0	0	0	0	0	0	0	0	0	0	0
KO:K00554	tRNA (guanine37-N1)-methyltransferase [EC:2.1.1.228]	1	2	3	5	2	1	2	1	0	0	1	0	1	1
KO:K00558	DNA (cytosine-5)-methyltransferase 1 [EC:2.1.1.37]	6	6	3	3	8	0	2	2	0	0	1	0	6	6
KO:K00560	thymidylate synthase [EC:2.1.1.45]	4	5	4	3	1	1	2	1	0	0	1	1	1	1
KO:K00566	tRNA-specific 2-thiouridylase [EC:2.8.1.-]	3	7	5	0	3	1	2	0	0	0	1	0	1	1
KO:K00567	methylated-DNA-[protein]-cysteine S-methyltransferase [EC:2.1.1.63]	1	0	1	0	0	0	0	0	1	0	0	0	0	0
KO:K00568	2-polyprenyl-6-hydroxyphenyl methylase / 3-demethylubiquinone-9 3-methyltransferase [EC:2.1.1.222 2.1.1.64]	1	5	5	1	4	1	2	1	1	1	1	1	1	1
KO:K00571	site-specific DNA-methyltransferase (adenine-specific) [EC:2.1.1.72]	59	120	65	42	115	10	29	22	2	6	16	0	6	4
KO:K00573	protein-L-isoaspartate(D-aspartate) O-methyltransferase [EC:2.1.1.77]	0	0	0	0	0	0	0	0	0	0	0	0	1	1
KO:K00575	chemotaxis protein methyltransferase CheR [EC:2.1.1.80]	4	6	6	2	2	2	1	1	1	0	1	0	2	2
KO:K00590	site-specific DNA-methyltransferase (cytosine-N4-specific) [EC:2.1.1.113]	3	7	3	6	3	0	2	1	1	0	0	0	1	1
KO:K00600	glycine hydroxymethyltransferase [EC:2.1.2.1]	5	6	3	3	4	1	2	1	0	0	1	0	1	1
KO:K00602	phosphoribosylaminoimidazolecarboxamide formyltransferase / IMP cyclohydrolase [EC:2.1.2.3 3.5.4.10]	4	12	13	5	1	1	1	1	0	0	1	0	0	1
KO:K00603	glutamate formiminotransferase [EC:2.1.2.5]	0	1	1	0	0	0	0	0	0	0	0	0	0	0
KO:K00604	methionyl-tRNA formyltransferase [EC:2.1.2.9]	2	11	3	7	4	1	2	1	0	0	1	0	1	1
KO:K00605	aminomethyltransferase [EC:2.1.2.10]	4	6	2	3	1	1	2	1	0	0	1	0	1	1
KO:K00606	3-methyl-2-oxobutanoate hydroxymethyltransferase [EC:2.1.2.11]	3	6	5	3	1	1	2	1	0	0	1	0	1	2
KO:K00609	aspartate carbamoyltransferase catalytic subunit [EC:2.1.3.2]	1	4	4	2	3	1	2	1	0	1	1	0	1	1
KO:K00611	ornithine carbamoyltransferase [EC:2.1.3.3]	0	1	2	0	0	0	0	0	0	0	0	0	0	0
KO:K00612	carbamoyltransferase [EC:2.1.3.-]	0	2	1	1	5	0	0	1	0	0	0	0	2	2
KO:K00615	transketolase [EC:2.2.1.1]	13	7	15	12	6	2	2	3	1	1	3	0	4	3
KO:K00616	transaldolase [EC:2.2.1.2]	2	3	2	0	0	0	0	0	0	0	0	0	0	0
KO:K00619	amino-acid N-acetyltransferase [EC:2.3.1.1]	0	0	0	0	1	0	0	0	0	0	0	0	0	0
KO:K00620	glutamate N-acetyltransferase / amino-acid N-acetyltransferase [EC:2.3.1.35 2.3.1.1]	8	4	4	5	1	1	2	1	0	0	1	0	1	1
KO:K00625	phosphate acetyltransferase [EC:2.3.1.8]	0	0	1	2	2	0	0	0	0	0	0	0	0	0
KO:K00626	acetyl-CoA C-acetyltransferase [EC:2.3.1.9]	2	7	2	1	0	1	2	1	0	0	1	1	2	1
KO:K00627	pyruvate dehydrogenase E2 component (dihydrolipoamide acetyltransferase) [EC:2.3.1.12]	0	2	5	0	0	0	0	0	0	0	0	0	1	1
KO:K00633	galactoside O-acetyltransferase [EC:2.3.1.18]	0	6	2	1	2	0	0	1	2	0	0	0	0	0
KO:K00639	glycine C-acetyltransferase [EC:2.3.1.29]	0	1	1	1	0	0	0	0	0	0	1	0	0	0
KO:K00640	serine O-acetyltransferase [EC:2.3.1.30]	1	3	3	4	5	1	1	1	1	1	1	0	0	0
KO:K00641	homoserine O-acetyltransferase [EC:2.3.1.31]	0	1	0	0	0	0	0	0	0	0	0	0	0	0
KO:K00645	[acyl-carrier-protein] S-malonyltransferase [EC:2.3.1.39]	3	8	8	2	2	1	2	1	0	0	1	0	0	1
KO:K00647	3-oxoacyl-[acyl-carrier-protein] synthase I [EC:2.3.1.41]	1	3	2	4	0	0	2	1	0	0	0	0	0	0
KO:K00648	3-oxoacyl-[acyl-carrier-protein] synthase III [EC:2.3.1.180]	3	8	4	6	1	1	2	1	1	1	1	0	0	1
KO:K00651	homoserine O-succinyltransferase [EC:2.3.1.46]	3	7	4	0	3	1	2	1	0	0	1	0	1	1
KO:K00652	8-amino-7-oxononanoate synthase [EC:2.3.1.47]	7	6	4	6	5	1	2	1	0	0	1	0	1	1
KO:K00655	1-acyl-sn-glycerol-3-phosphate acyltransferase [EC:2.3.1.51]	9	9	8	5	2	2	6	3	2	0	3	1	3	3
KO:K00656	formate C-acetyltransferase [EC:2.3.1.54]	0	0	1	0	0	0	0	0	0	0	0	0	0	0
KO:K00657	diamine N-acetyltransferase [EC:2.3.1.57]	0	0	0	1	1	0	0	0	0	0	0	0	0	0
KO:K00658	2-oxoglutarate dehydrogenase E2 component (dihydrolipoamide succinyltransferase) [EC:2.3.1.61]	3	6	4	3	4	1	2	1	0	0	1	0	1	1
KO:K00661	maltose O-acetyltransferase [EC:2.3.1.79]	1	3	0	0	0	0	0	0	0	0	0	0	0	0
KO:K00662	aminoglycoside 3-N-acetyltransferase [EC:2.3.1.81]	0	2	0	0	0	0	0	0	0	0	0	0	0	0
KO:K00666	fatty-acyl-CoA synthase [EC:6.2.1.-]	0	1	0	1	0	0	0	0	0	0	0	0	0	0
KO:K00674	2,3,4,5-tetrahydropyridine-2-carboxylate N-succinyltransferase [EC:2.3.1.117]	7	2	6	5	0	1	2	1	0	1	1	0	1	1
KO:K00677	UDP-N-acetylglucosamine acyltransferase [EC:2.3.1.129]	5	12	16	8	0	1	3	2	0	0	2	0	2	2
KO:K00684	leucyl/phenylalanyl-tRNA--protein transferase [EC:2.3.2.6]	2	4	5	1	0	1	1	1	0	0	1	0	1	1
KO:K00685	arginine-tRNA-protein transferase [EC:2.3.2.8]	2	5	5	1	0	1	2	1	0	0	1	0	0	0
KO:K00688	starch phosphorylase [EC:2.4.1.1]	10	12	20	5	8	2	3	2	0	0	2	0	2	1
KO:K00690	sucrose phosphorylase [EC:2.4.1.7]	0	1	1	0	0	0	0	0	0	0	0	0	0	0
KO:K00696	sucrose-phosphate synthase [EC:2.4.1.14]	0	0	0	0	1	0	0	0	0	0	0	0	0	0
KO:K00697	trehalose 6-phosphate synthase [EC:2.4.1.15]	0	0	1	0	0	0	0	0	0	0	0	0	0	0
KO:K00700	1,4-alpha-glucan branching enzyme [EC:2.4.1.18]	4	14	13	1	3	1	1	1	0	0	1	0	1	1
KO:K00703	starch synthase [EC:2.4.1.21]	6	27	8	2	2	2	3	2	0	0	2	0	1	1
KO:K00705	4-alpha-glucanotransferase [EC:2.4.1.25]	5	7	5	2	9	1	1	1	0	0	1	0	1	1
KO:K00721	dolichol-phosphate mannosyltransferase [EC:2.4.1.83]	5	7	11	4	8	1	0	2	1	1	1	0	2	1
KO:K00729	dolichyl-phosphate beta-glucosyltransferase [EC:2.4.1.117]	0	1	3	0	0	0	0	0	0	0	0	0	0	0
KO:K00733	xylosylprotein 4-beta-galactosyltransferase [EC:2.4.1.133]	0	0	0	0	0	0	0	0	0	0	0	0	1	0
KO:K00748	lipid-A-disaccharide synthase [EC:2.4.1.182]	5	2	7	3	7	1	2	1	0	1	1	0	1	1
KO:K00754		0	0	0	0	1	0	0	0	0	0	0	0	1	1
KO:K00759	adenine phosphoribosyltransferase [EC:2.4.2.7]	0	0	1	2	2	0	0	0	0	0	0	0	0	1
KO:K00760	hypoxanthine phosphoribosyltransferase [EC:2.4.2.8]	1	5	2	2	4	1	2	1	0	0	1	0	0	0
KO:K00762	orotate phosphoribosyltransferase [EC:2.4.2.10]	3	6	4	1	0	1	1	1	0	1	1	0	1	1
KO:K00764	amidophosphoribosyltransferase [EC:2.4.2.14]	1	4	22	4	6	1	1	1	0	1	1	0	1	1
KO:K00765	ATP phosphoribosyltransferase [EC:2.4.2.17]	2	7	3	1	6	1	2	1	0	0	1	0	1	1
KO:K00766	anthranilate phosphoribosyltransferase [EC:2.4.2.18]	2	1	7	5	4	1	1	1	0	0	1	1	1	1
KO:K00767	nicotinate-nucleotide pyrophosphorylase (carboxylating) [EC:2.4.2.19]	2	6	4	2	2	1	1	1	0	0	1	0	1	1
KO:K00772	5'-methylthioadenosine phosphorylase [EC:2.4.2.28]	1	2	2	3	1	1	0	0	1	0	0	0	1	1
KO:K00773	queuine tRNA-ribosyltransferase [EC:2.4.2.29]	2	4	4	0	3	1	1	1	0	0	1	0	2	1
KO:K00782	L-lactate dehydrogenase complex protein LldG	0	0	0	2	0	0	0	0	0	0	0	0	0	0
KO:K00783	23S rRNA (pseudouridine1915-N3)-methyltransferase [EC:2.1.1.177]	4	4	7	2	1	1	2	1	0	1	1	0	0	0
KO:K00784	ribonuclease Z [EC:3.1.26.11]	0	0	1	2	0	0	0	0	0	0	0	0	1	0
KO:K00786		4	3	2	0	2	1	3	1	1	0	1	0	1	1
KO:K00788	thiamine-phosphate pyrophosphorylase [EC:2.5.1.3]	7	6	3	2	4	1	3	2	0	1	2	0	0	1
KO:K00789	S-adenosylmethionine synthetase [EC:2.5.1.6]	6	2	5	1	1	1	1	1	0	0	1	0	1	1
KO:K00790	UDP-N-acetylglucosamine 1-carboxyvinyltransferase [EC:2.5.1.7]	3	3	5	3	3	1	2	1	1	0	1	0	1	1
KO:K00791	tRNA dimethylallyltransferase [EC:2.5.1.75]	2	2	5	2	4	1	2	1	0	1	1	0	1	1
KO:K00793	riboflavin synthase [EC:2.5.1.9]	1	7	3	5	3	1	2	1	0	0	1	0	1	1
KO:K00794	6,7-dimethyl-8-ribityllumazine synthase [EC:2.5.1.78]	2	4	4	3	2	1	2	1	1	0	1	0	1	1
KO:K00795	farnesyl diphosphate synthase [EC:2.5.1.1 2.5.1.10]	3	6	2	0	0	1	1	1	0	0	1	0	1	0
KO:K00796	dihydropteroate synthase [EC:2.5.1.15]	0	3	6	5	3	1	2	1	1	0	1	0	1	1
KO:K00797	spermidine synthase [EC:2.5.1.16]	0	0	0	1	0	0	0	0	0	0	0	0	0	0
KO:K00798	cob(I)alamin adenosyltransferase [EC:2.5.1.17]	0	1	1	0	0	0	0	0	0	0	0	0	0	0
KO:K00800	3-phosphoshikimate 1-carboxyvinyltransferase [EC:2.5.1.19]	7	6	6	4	7	1	2	1	0	1	1	0	1	1
KO:K00801	farnesyl-diphosphate farnesyltransferase [EC:2.5.1.21]	0	1	0	0	0	0	0	0	0	0	0	0	0	0
KO:K00805	heptaprenyl diphosphate synthase [EC:2.5.1.30]	0	1	0	0	0	0	0	0	0	0	0	0	0	0
KO:K00806	undecaprenyl diphosphate synthase [EC:2.5.1.31]	1	1	6	2	2	1	2	1	0	0	1	0	1	1
KO:K00809	deoxyhypusine synthase [EC:2.5.1.46]	1	1	0	0	0	0	0	0	0	0	0	0	0	0
KO:K00812	aspartate aminotransferase [EC:2.6.1.1]	3	9	4	2	4	1	1	1	0	1	1	0	1	1
KO:K00817	histidinol-phosphate aminotransferase [EC:2.6.1.9]	6	2	13	1	2	2	2	1	0	0	1	0	3	3
KO:K00818	acetylornithine aminotransferase [EC:2.6.1.11]	3	2	5	7	3	1	2	1	1	0	1	0	1	1
KO:K00820	glucosamine--fructose-6-phosphate aminotransferase (isomerizing) [EC:2.6.1.16]	4	4	6	4	5	1	2	1	0	0	1	0	3	1
KO:K00821	acetylornithine/N-succinyldiaminopimelate aminotransferase [EC:2.6.1.11 2.6.1.17]	0	1	0	0	0	0	0	0	0	0	0	0	0	0
KO:K00824	D-alanine transaminase [EC:2.6.1.21]	4	3	3	5	1	1	2	1	0	0	1	0	1	0
KO:K00826	branched-chain amino acid aminotransferase [EC:2.6.1.42]	2	4	5	6	0	1	2	1	0	0	1	0	1	1
KO:K00829	diaminobutyrate-pyruvate transaminase [EC:2.6.1.46]	0	0	0	0	0	0	0	0	0	0	0	0	0	1
KO:K00831	phosphoserine aminotransferase [EC:2.6.1.52]	1	11	5	3	5	1	1	1	1	0	1	1	1	0
KO:K00833	adenosylmethionine---8-amino-7-oxononanoate aminotransferase [EC:2.6.1.62]	2	8	4	8	3	1	2	1	1	0	1	0	2	2
KO:K00837		0	0	0	0	1	0	0	0	0	0	0	0	0	0
KO:K00845	glucokinase [EC:2.7.1.2]	4	8	8	4	0	1	1	1	0	0	1	1	1	1
KO:K00847	fructokinase [EC:2.7.1.4]	0	0	1	0	0	0	0	0	0	0	0	0	0	0
KO:K00850	6-phosphofructokinase 1 [EC:2.7.1.11]	11	17	16	4	5	2	3	1	0	1	2	1	3	2
KO:K00855	phosphoribulokinase [EC:2.7.1.19]	3	8	3	4	1	1	2	1	0	0	1	1	1	1
KO:K00856	adenosine kinase [EC:2.7.1.20]	1	8	6	2	3	1	2	0	0	0	1	0	0	1
KO:K00858	NAD+ kinase [EC:2.7.1.23]	2	1	3	2	7	1	2	1	0	0	1	1	1	1
KO:K00859	dephospho-CoA kinase [EC:2.7.1.24]	2	11	2	4	2	1	2	0	0	0	1	0	1	1
KO:K00860	adenylylsulfate kinase [EC:2.7.1.25]	0	1	1	0	0	0	0	0	0	0	0	0	1	1
KO:K00864	glycerol kinase [EC:2.7.1.30]	0	1	0	0	0	0	0	0	0	0	0	0	0	0
KO:K00865	glycerate kinase [EC:2.7.1.31]	0	1	0	0	0	0	0	0	0	0	0	0	0	0
KO:K00873	pyruvate kinase [EC:2.7.1.40]	3	2	5	7	1	1	2	1	1	0	1	0	1	1
KO:K00876	uridine kinase [EC:2.7.1.48]	0	0	0	1	0	0	0	0	0	0	0	0	0	0
KO:K00878	hydroxyethylthiazole kinase [EC:2.7.1.50]	0	1	0	0	0	0	0	0	0	0	0	0	0	0
KO:K00882	1-phosphofructokinase [EC:2.7.1.56]	0	1	0	0	0	0	0	0	0	0	0	0	0	0
KO:K00887	undecaprenol kinase [EC:2.7.1.66]	0	0	0	1	0	0	0	0	0	0	0	0	0	0
KO:K00891	shikimate kinase [EC:2.7.1.71]	2	3	2	4	0	1	2	1	0	1	1	0	0	1
KO:K00901	diacylglycerol kinase (ATP) [EC:2.7.1.107]	0	0	0	1	0	0	0	0	0	0	0	0	0	0
KO:K00912	tetraacyldisaccharide 4'-kinase [EC:2.7.1.130]	0	4	7	2	3	1	2	1	0	0	1	1	1	1
KO:K00919	4-diphosphocytidyl-2-C-methyl-D-erythritol kinase [EC:2.7.1.148]	3	0	2	0	2	1	2	1	0	1	1	0	3	1
KO:K00925	acetate kinase [EC:2.7.2.1]	0	1	0	1	1	0	0	0	0	0	0	0	0	0
KO:K00927	phosphoglycerate kinase [EC:2.7.2.3]	5	2	10	8	8	1	1	1	0	1	1	0	1	1
KO:K00928	aspartate kinase [EC:2.7.2.4]	1	5	5	7	10	1	2	1	1	0	1	0	1	1
KO:K00930	acetylglutamate kinase [EC:2.7.2.8]	2	2	7	4	2	1	1	1	0	0	1	0	1	1
KO:K00931	glutamate 5-kinase [EC:2.7.2.11]	1	2	3	3	3	1	2	1	0	1	1	0	0	1
KO:K00933	creatine kinase [EC:2.7.3.2]	0	0	0	1	0	0	0	0	0	0	0	0	0	0
KO:K00936		5	6	8	8	3	1	0	0	0	0	0	0	1	0
KO:K00937	polyphosphate kinase [EC:2.7.4.1]	7	7	11	2	3	1	2	1	0	0	1	1	1	1
KO:K00939	adenylate kinase [EC:2.7.4.3]	4	8	4	2	5	2	4	2	1	0	2	1	2	2
KO:K00940	nucleoside-diphosphate kinase [EC:2.7.4.6]	0	0	1	0	0	0	0	0	0	0	0	0	0	0
KO:K00941	hydroxymethylpyrimidine/phosphomethylpyrimidine kinase [EC:2.7.1.49 2.7.4.7]	5	4	4	2	6	1	2	1	0	0	1	1	0	1
KO:K00942	guanylate kinase [EC:2.7.4.8]	5	6	4	1	1	1	2	1	1	0	1	0	1	1
KO:K00943	dTMP kinase [EC:2.7.4.9]	3	6	4	2	2	1	1	1	0	1	1	1	1	1
KO:K00945	cytidylate kinase [EC:2.7.4.14]	2	4	3	1	1	1	1	1	0	0	1	0	0	1
KO:K00946	thiamine-monophosphate kinase [EC:2.7.4.16]	6	4	4	4	3	1	2	1	1	0	1	0	1	1
KO:K00948	ribose-phosphate pyrophosphokinase [EC:2.7.6.1]	4	5	7	5	3	1	2	1	0	0	1	0	1	1
KO:K00950	2-amino-4-hydroxy-6-hydroxymethyldihydropteridine diphosphokinase [EC:2.7.6.3]	5	5	6	4	1	2	3	1	1	1	1	0	2	2
KO:K00951	GTP pyrophosphokinase [EC:2.7.6.5]	7	12	8	8	3	1	2	1	0	1	1	0	1	1
KO:K00954	pantetheine-phosphate adenylyltransferase [EC:2.7.7.3]	6	1	4	2	0	1	2	0	1	1	1	0	1	1
KO:K00958	sulfate adenylyltransferase [EC:2.7.7.4]	10	13	6	5	7	2	3	2	0	1	2	0	1	1
KO:K00962	polyribonucleotide nucleotidyltransferase [EC:2.7.7.8]	3	4	6	6	2	1	2	1	0	1	1	0	0	1
KO:K00963	UTP--glucose-1-phosphate uridylyltransferase [EC:2.7.7.9]	3	9	6	0	0	1	2	1	0	0	1	0	3	1
KO:K00965	UDPglucose--hexose-1-phosphate uridylyltransferase [EC:2.7.7.12]	0	0	1	0	0	0	0	0	0	0	0	0	0	0
KO:K00966	mannose-1-phosphate guanylyltransferase [EC:2.7.7.13]	0	1	0	0	0	0	0	0	0	0	0	0	0	0
KO:K00969	nicotinate-nucleotide adenylyltransferase [EC:2.7.7.18]	1	6	5	2	1	1	1	1	0	0	1	0	1	1
KO:K00970	poly(A) polymerase [EC:2.7.7.19]	1	5	6	8	2	1	1	1	1	0	1	0	1	1
KO:K00971	mannose-1-phosphate guanylyltransferase [EC:2.7.7.13]	1	6	0	4	0	1	0	0	0	0	1	0	0	0
KO:K00973	glucose-1-phosphate thymidylyltransferase [EC:2.7.7.24]	3	12	2	2	3	1	1	1	1	0	1	0	1	1
KO:K00974	tRNA nucleotidyltransferase (CCA-adding enzyme) [EC:2.7.7.72 3.1.3.- 3.1.4.-]	10	2	8	9	4	2	3	2	1	1	2	1	1	2
KO:K00975	glucose-1-phosphate adenylyltransferase [EC:2.7.7.27]	6	15	4	7	6	2	4	2	1	1	2	0	2	2
KO:K00978	glucose-1-phosphate cytidylyltransferase [EC:2.7.7.33]	1	4	2	0	1	0	1	0	0	0	0	0	1	1
KO:K00979	3-deoxy-manno-octulosonate cytidylyltransferase (CMP-KDO synthetase) [EC:2.7.7.38]	2	1	3	4	1	1	2	1	0	0	1	0	1	2
KO:K00981	phosphatidate cytidylyltransferase [EC:2.7.7.41]	1	5	5	1	2	1	2	0	1	1	1	0	0	1
KO:K00982	glutamate-ammonia-ligase adenylyltransferase [EC:2.7.7.42]	4	6	6	3	5	1	1	1	1	0	1	0	3	1
KO:K00983	N-acylneuraminate cytidylyltransferase [EC:2.7.7.43]	1	2	2	0	1	0	0	0	0	0	0	0	1	2
KO:K00986	RNA-directed DNA polymerase [EC:2.7.7.49]	1	1	3	2	5	0	0	0	0	0	0	0	0	0
KO:K00989	ribonuclease PH [EC:2.7.7.56]	3	5	2	4	4	1	2	1	0	0	1	0	1	1
KO:K00990	[protein-PII] uridylyltransferase [EC:2.7.7.59]	4	7	6	8	4	1	0	0	1	0	1	0	1	1
KO:K00991	2-C-methyl-D-erythritol 4-phosphate cytidylyltransferase [EC:2.7.7.60]	5	1	6	2	3	1	2	1	1	1	1	0	0	1
KO:K00992	MurNAc alpha-1-phosphate uridylyltransferase [EC:2.7.7.-]	2	4	4	1	2	1	2	1	1	0	1	0	1	1
KO:K00995	CDP-diacylglycerol--glycerol-3-phosphate 3-phosphatidyltransferase [EC:2.7.8.5]	4	2	3	1	2	1	2	0	0	0	1	0	1	1
KO:K00997	holo-[acyl-carrier protein] synthase [EC:2.7.8.7]	0	1	0	0	0	0	0	0	0	0	0	0	0	0
KO:K01000	phospho-N-acetylmuramoyl-pentapeptide-transferase [EC:2.7.8.13]	5	1	4	9	1	1	2	1	0	0	1	0	0	1
KO:K01002	phosphoglycerol transferase [EC:2.7.8.20]	1	8	0	0	2	0	1	0	1	0	0	0	0	0
KO:K01006	pyruvate, orthophosphate dikinase [EC:2.7.9.1]	3	8	13	2	14	1	1	1	0	0	1	0	1	1
KO:K01012	biotin synthase [EC:2.8.1.6]	3	3	12	3	2	1	3	1	0	0	2	0	1	1
KO:K01025		0	0	0	0	0	0	0	0	0	0	0	0	1	1
KO:K01034	acetate CoA/acetoacetate CoA-transferase alpha subunit [EC:2.8.3.8 2.8.3.9]	1	0	0	0	0	0	0	0	0	0	0	0	0	0
KO:K01042	L-seryl-tRNA(Ser) seleniumtransferase [EC:2.9.1.1]	0	0	0	0	1	0	0	0	0	0	0	0	0	0
KO:K01056	peptidyl-tRNA hydrolase, PTH1 family [EC:3.1.1.29]	2	3	4	2	3	1	1	1	1	0	1	0	0	0
KO:K01057	6-phosphogluconolactonase [EC:3.1.1.31]	0	0	0	0	1	1	0	0	0	0	0	0	0	0
KO:K01067	acetyl-CoA hydrolase [EC:3.1.2.1]	0	0	1	0	1	0	0	0	0	0	0	0	0	0
KO:K01077	alkaline phosphatase [EC:3.1.3.1]	3	7	2	2	2	1	1	1	0	0	1	0	0	0
KO:K01082	3'(2'), 5'-bisphosphate nucleotidase [EC:3.1.3.7]	0	0	0	0	0	0	0	0	0	0	0	0	1	1
KO:K01083	3-phytase [EC:3.1.3.8]	0	2	0	0	0	0	0	0	0	0	0	0	0	0
KO:K01087	trehalose 6-phosphate phosphatase [EC:3.1.3.12]	0	0	1	0	0	0	0	0	0	0	0	0	0	0
KO:K01090	protein phosphatase [EC:3.1.3.16]	2	6	6	2	2	1	1	1	0	0	1	0	2	2
KO:K01091	phosphoglycolate phosphatase [EC:3.1.3.18]	8	3	10	5	3	2	4	2	0	1	2	1	2	2
KO:K01092	myo-inositol-1(or 4)-monophosphatase [EC:3.1.3.25]	3	4	11	0	1	1	2	1	0	1	1	0	0	1
KO:K01095	phosphatidylglycerophosphatase A [EC:3.1.3.27]	0	2	4	2	0	0	0	0	0	0	0	0	1	1
KO:K01104	protein-tyrosine phosphatase [EC:3.1.3.48]	2	3	4	5	0	2	0	0	0	0	0	0	1	1
KO:K01113	alkaline phosphatase D [EC:3.1.3.1]	0	2	0	0	0	0	0	0	0	0	0	0	1	0
KO:K01126	glycerophosphoryl diester phosphodiesterase [EC:3.1.4.46]	0	1	0	0	0	0	0	0	0	0	0	0	0	0
KO:K01129	dGTPase [EC:3.1.5.1]	0	4	2	7	0	0	1	1	0	0	1	0	0	0
KO:K01130	arylsulfatase [EC:3.1.6.1]	0	2	0	0	0	0	0	0	0	0	0	0	0	0
KO:K01133	choline-sulfatase [EC:3.1.6.6]	0	2	0	0	0	1	0	0	0	0	1	0	0	0
KO:K01139	guanosine-3',5'-bis(diphosphate) 3'-pyrophosphohydrolase [EC:3.1.7.2]	1	6	5	1	2	0	1	1	0	0	1	0	0	0
KO:K01141	exodeoxyribonuclease I [EC:3.1.11.1]	10	6	6	3	2	2	1	1	1	1	1	0	1	1
KO:K01142	exodeoxyribonuclease III [EC:3.1.11.2]	2	5	4	5	2	1	1	1	0	0	1	0	1	1
KO:K01144	exodeoxyribonuclease V [EC:3.1.11.5]	0	0	0	0	2	0	0	0	0	0	0	0	0	0
KO:K01147	exoribonuclease II [EC:3.1.13.1]	2	1	7	11	3	1	2	0	0	0	1	0	1	1
KO:K01153	type I restriction enzyme, R subunit [EC:3.1.21.3]	10	25	16	20	21	0	6	2	0	2	2	2	2	3
KO:K01154	type I restriction enzyme, S subunit [EC:3.1.21.3]	7	25	31	13	37	1	3	5	0	1	2	1	3	2
KO:K01155	type II restriction enzyme [EC:3.1.21.4]	1	4	1	2	4	1	2	1	0	0	0	0	1	1
KO:K01156	type III restriction enzyme [EC:3.1.21.5]	10	34	17	23	26	0	5	2	0	0	4	0	0	0
KO:K01159	crossover junction endodeoxyribonuclease RuvC [EC:3.1.22.4]	0	1	1	0	1	0	0	0	0	0	0	0	0	0
KO:K01167	ribonuclease T1 [EC:3.1.27.3]	0	0	0	0	1	1	0	0	0	0	0	0	0	0
KO:K01179	endoglucanase [EC:3.2.1.4]	1	3	0	0	0	0	1	0	0	0	0	0	0	0
KO:K01183	chitinase [EC:3.2.1.14]	1	1	3	2	3	0	0	0	0	0	0	0	0	0
KO:K01200	pullulanase [EC:3.2.1.41]	0	1	0	0	0	0	0	0	0	0	0	0	0	0
KO:K01201	glucosylceramidase [EC:3.2.1.45]	0	0	0	0	1	0	0	0	0	0	0	0	0	0
KO:K01207	beta-N-acetylhexosaminidase [EC:3.2.1.52]	1	11	2	2	0	1	2	1	0	0	1	0	1	1
KO:K01233	chitosanase [EC:3.2.1.132]	0	0	0	0	1	0	0	0	0	0	0	0	0	0
KO:K01241	AMP nucleosidase [EC:3.2.2.4]	0	0	0	1	0	0	0	0	0	0	0	0	0	0
KO:K01246	DNA-3-methyladenine glycosylase I [EC:3.2.2.20]	0	0	2	0	0	0	0	0	0	0	0	0	0	0
KO:K01251	adenosylhomocysteinase [EC:3.3.1.1]	8	7	9	2	6	1	2	1	0	0	1	0	1	1
KO:K01255	leucyl aminopeptidase [EC:3.4.11.1]	2	3	7	3	6	1	2	1	0	1	1	0	1	1
KO:K01256	aminopeptidase N [EC:3.4.11.2]	0	0	0	0	1	0	0	0	0	0	0	0	0	0
KO:K01258	tripeptide aminopeptidase [EC:3.4.11.4]	0	0	0	1	1	0	0	0	0	0	0	0	0	0
KO:K01259	proline iminopeptidase [EC:3.4.11.5]	0	0	1	0	0	0	0	0	0	0	0	0	0	0
KO:K01262	Xaa-Pro aminopeptidase [EC:3.4.11.9]	2	6	3	3	9	1	2	1	0	0	1	0	1	1
KO:K01265	methionyl aminopeptidase [EC:3.4.11.18]	1	6	7	2	1	1	2	0	0	0	1	0	1	1
KO:K01270	dipeptidase D [EC:3.4.13.-]	0	0	0	2	1	0	0	0	0	0	0	0	0	0
KO:K01278	dipeptidyl-peptidase 4 [EC:3.4.14.5]	0	0	0	1	0	0	0	0	0	0	0	0	0	0
KO:K01284	peptidyl-dipeptidase Dcp [EC:3.4.15.5]	0	0	0	2	2	0	0	0	0	0	0	0	0	0
KO:K01295	glutamate carboxypeptidase [EC:3.4.17.11]	0	0	0	1	0	0	0	0	0	0	0	0	0	0
KO:K01297	muramoyltetrapeptide carboxypeptidase [EC:3.4.17.13]	0	2	1	1	6	0	1	0	0	0	1	0	1	1
KO:K01338	ATP-dependent Lon protease [EC:3.4.21.53]	8	18	13	6	10	2	0	2	0	1	2	0	4	2
KO:K01356	repressor LexA [EC:3.4.21.88]	0	0	0	0	1	0	0	0	0	0	0	0	0	0
KO:K01358	ATP-dependent Clp protease, protease subunit [EC:3.4.21.92]	1	5	4	5	2	1	1	1	1	0	0	0	1	2
KO:K01365	cathepsin L [EC:3.4.22.15]	0	1	0	0	0	0	0	0	0	0	0	0	0	0
KO:K01399	pseudolysin [EC:3.4.24.26]	0	0	0	1	0	0	0	0	0	0	0	0	0	0
KO:K01406	serralysin [EC:3.4.24.40]	0	0	2	0	0	0	0	0	0	0	0	0	0	0
KO:K01409	N6-L-threonylcarbamoyladenine synthase [EC:2.3.1.234]	2	5	9	4	5	1	2	1	0	1	1	0	1	1
KO:K01414	oligopeptidase A [EC:3.4.24.70]	15	11	7	4	2	1	2	1	0	1	1	1	1	1
KO:K01419	ATP-dependent HslUV protease, peptidase subunit HslV [EC:3.4.25.2]	3	2	4	1	1	1	1	1	1	0	1	1	3	1
KO:K01420	CRP/FNR family transcriptional regulator, anaerobic regulatory protein	0	6	3	2	5	0	1	1	0	0	1	0	1	1
KO:K01424	L-asparaginase [EC:3.5.1.1]	0	1	0	0	0	0	0	0	0	0	0	0	0	0
KO:K01433	formyltetrahydrofolate deformylase [EC:3.5.1.10]	0	0	3	1	2	0	0	0	0	0	0	0	0	0
KO:K01436	amidohydrolase [EC:3.5.1.-]	3	0	0	1	2	1	1	0	0	0	1	0	0	0
KO:K01438	acetylornithine deacetylase [EC:3.5.1.16]	0	1	2	3	0	0	0	0	0	0	0	0	0	0
KO:K01439	succinyl-diaminopimelate desuccinylase [EC:3.5.1.18]	5	2	8	2	5	1	1	1	0	0	1	0	1	1
KO:K01442	choloylglycine hydrolase [EC:3.5.1.24]	0	0	0	0	0	1	0	0	0	0	0	0	0	0
KO:K01448	N-acetylmuramoyl-L-alanine amidase [EC:3.5.1.28]	5	4	3	5	3	0	1	1	0	1	1	0	0	0
KO:K01453	6-aminohexanoate-oligomer exohydrolase [EC:3.5.1.46]	0	0	0	1	0	0	0	0	0	0	0	0	0	0
KO:K01461	N-acyl-D-glutamate deacylase [EC:3.5.1.82]	0	0	2	0	0	0	0	0	0	0	0	0	0	0
KO:K01462	peptide deformylase [EC:3.5.1.88]	3	5	3	2	1	2	2	1	0	1	1	0	0	1
KO:K01465	dihydroorotase [EC:3.5.2.3]	2	11	12	6	8	2	3	2	1	0	2	0	3	2
KO:K01480	agmatinase [EC:3.5.3.11]	2	1	0	0	0	0	0	0	0	0	0	0	0	0
KO:K01486	adenine deaminase [EC:3.5.4.2]	0	0	0	0	1	0	0	0	0	0	0	0	0	0
KO:K01488	adenosine deaminase [EC:3.5.4.4]	0	0	1	0	0	0	0	0	0	0	0	0	0	0
KO:K01489	cytidine deaminase [EC:3.5.4.5]	0	0	0	3	0	0	0	0	0	0	0	0	0	0
KO:K01491	methylenetetrahydrofolate dehydrogenase (NADP+) / methenyltetrahydrofolate cyclohydrolase [EC:1.5.1.5 3.5.4.9]	5	10	6	1	3	1	2	1	0	0	1	1	0	1
KO:K01493	dCMP deaminase [EC:3.5.4.12]	0	0	0	0	1	0	0	0	0	0	0	0	0	0
KO:K01494	dCTP deaminase [EC:3.5.4.13]	10	1	7	2	1	2	1	1	0	0	1	0	1	1
KO:K01495	GTP cyclohydrolase I [EC:3.5.4.16]	0	0	1	0	0	0	0	0	0	0	0	0	0	0
KO:K01496	phosphoribosyl-AMP cyclohydrolase [EC:3.5.4.19]	1	3	3	1	4	1	2	1	1	1	1	0	1	1
KO:K01497	GTP cyclohydrolase II [EC:3.5.4.25]	0	1	1	0	0	0	0	0	0	0	0	0	0	0
KO:K01501	nitrilase [EC:3.5.5.1]	3	7	7	1	3	1	2	1	1	0	1	0	2	1
KO:K01507	inorganic pyrophosphatase [EC:3.6.1.1]	0	1	2	0	1	1	0	0	0	0	0	0	0	0
KO:K01515	ADP-ribose pyrophosphatase [EC:3.6.1.13]	2	2	3	6	2	1	1	1	1	0	1	0	1	1
KO:K01519	inosine triphosphate pyrophosphatase [EC:3.6.1.19]	0	1	0	0	0	0	0	0	0	0	0	0	0	0
KO:K01520	dUTP pyrophosphatase [EC:3.6.1.23]	0	3	1	0	3	0	0	0	0	0	0	0	0	1
KO:K01523	phosphoribosyl-ATP pyrophosphohydrolase [EC:3.6.1.31]	0	0	1	0	0	0	0	0	0	0	0	0	1	1
KO:K01525	bis(5'-nucleosyl)-tetraphosphatase (symmetrical) [EC:3.6.1.41]	3	1	4	1	1	1	2	1	0	1	1	0	2	1
KO:K01531	Mg2+-importing ATPase [EC:3.6.3.2]	0	1	0	0	0	0	0	0	0	0	0	0	0	0
KO:K01537	Ca2+-transporting ATPase [EC:3.6.3.8]	0	1	11	4	5	1	1	0	0	1	1	0	0	0
KO:K01546	K+-transporting ATPase ATPase A chain [EC:3.6.3.12]	4	8	4	4	1	1	2	1	0	0	1	0	0	0
KO:K01547	K+-transporting ATPase ATPase B chain [EC:3.6.3.12]	2	4	7	6	3	1	1	1	0	1	1	0	0	0
KO:K01548	K+-transporting ATPase ATPase C chain [EC:3.6.3.12]	2	1	3	1	2	1	0	1	1	0	1	0	0	0
KO:K01563	haloalkane dehalogenase [EC:3.8.1.5]	0	0	0	0	1	0	0	0	0	0	0	0	0	0
KO:K01579	aspartate 1-decarboxylase [EC:4.1.1.11]	3	4	6	1	2	1	2	1	0	0	1	0	1	1
KO:K01581	ornithine decarboxylase [EC:4.1.1.17]	5	9	3	3	1	1	2	1	1	1	1	1	1	1
KO:K01584	arginine decarboxylase [EC:4.1.1.19]	0	0	0	0	0	0	0	0	0	0	0	0	1	0
KO:K01586	diaminopimelate decarboxylase [EC:4.1.1.20]	8	7	5	2	8	1	2	1	0	0	2	0	1	1
KO:K01588	5-(carboxyamino)imidazole ribonucleotide mutase [EC:5.4.99.18]	2	7	5	1	4	1	2	1	0	0	1	0	1	1
KO:K01590	histidine decarboxylase [EC:4.1.1.22]	0	1	0	1	4	0	0	0	0	0	0	0	0	0
KO:K01591	orotidine-5'-phosphate decarboxylase [EC:4.1.1.23]	3	2	7	3	1	1	2	1	0	0	1	0	1	1
KO:K01596	phosphoenolpyruvate carboxykinase (GTP) [EC:4.1.1.32]	0	2	0	0	0	0	0	0	0	0	0	0	0	0
KO:K01599	uroporphyrinogen decarboxylase [EC:4.1.1.37]	1	4	3	7	1	1	1	1	0	0	1	1	1	1
KO:K01601	ribulose-bisphosphate carboxylase large chain [EC:4.1.1.39]	8	8	9	2	8	2	3	2	1	1	2	0	2	2
KO:K01602	ribulose-bisphosphate carboxylase small chain [EC:4.1.1.39]	3	5	4	4	2	1	1	1	0	0	1	0	1	1
KO:K01609	indole-3-glycerol phosphate synthase [EC:4.1.1.48]	2	3	8	2	1	1	2	1	0	0	1	0	1	1
KO:K01610	phosphoenolpyruvate carboxykinase (ATP) [EC:4.1.1.49]	0	0	0	2	0	0	0	0	0	0	0	0	0	0
KO:K01611	S-adenosylmethionine decarboxylase [EC:4.1.1.50]	0	0	1	0	1	0	0	0	0	0	0	0	0	0
KO:K01613	phosphatidylserine decarboxylase [EC:4.1.1.65]	3	5	2	6	5	1	2	1	0	1	1	0	0	0
KO:K01619	deoxyribose-phosphate aldolase [EC:4.1.2.4]	0	0	0	1	0	0	0	0	0	0	0	0	0	0
KO:K01624	fructose-bisphosphate aldolase, class II [EC:4.1.2.13]	6	3	8	7	5	1	1	1	1	1	1	0	1	0
KO:K01626	3-deoxy-7-phosphoheptulonate synthase [EC:2.5.1.54]	2	6	5	4	1	1	2	1	0	1	1	0	0	1
KO:K01627	2-dehydro-3-deoxyphosphooctonate aldolase (KDO 8-P synthase) [EC:2.5.1.55]	3	5	6	3	1	1	2	1	0	0	1	0	2	1
KO:K01630	2-dehydro-3-deoxyglucarate aldolase [EC:4.1.2.20]	0	0	0	0	0	0	0	0	0	0	0	0	0	1
KO:K01633	dihydroneopterin aldolase [EC:4.1.2.25]	8	5	2	2	0	1	2	1	0	0	1	0	1	1
KO:K01644	citrate lyase subunit beta / citryl-CoA lyase [EC:4.1.3.34]	2	3	2	2	1	1	2	1	1	0	1	0	0	1
KO:K01647	citrate synthase [EC:2.3.3.1]	5	6	3	2	0	1	2	0	0	0	1	0	1	1
KO:K01649	2-isopropylmalate synthase [EC:2.3.3.13]	3	10	7	5	5	2	3	1	0	1	2	0	2	1
KO:K01652	acetolactate synthase I/II/III large subunit [EC:2.2.1.6]	3	14	9	5	1	1	2	1	0	0	1	0	2	1
KO:K01653	acetolactate synthase I/III small subunit [EC:2.2.1.6]	1	6	4	5	0	1	2	1	0	0	1	1	1	1
KO:K01654	N-acetylneuraminate synthase [EC:2.5.1.56]	3	5	3	2	3	0	0	0	0	0	0	0	1	1
KO:K01657	anthranilate synthase component I [EC:4.1.3.27]	8	6	9	3	3	1	1	1	0	0	1	0	3	1
KO:K01658	anthranilate synthase component II [EC:4.1.3.27]	2	6	3	3	3	1	1	1	0	1	1	0	1	0
KO:K01659	2-methylcitrate synthase [EC:2.3.3.5]	0	0	1	0	0	0	0	0	0	0	0	0	0	0
KO:K01661	naphthoate synthase [EC:4.1.3.36]	2	6	2	4	2	1	1	1	0	1	1	0	2	1
KO:K01662	1-deoxy-D-xylulose-5-phosphate synthase [EC:2.2.1.7]	2	8	6	5	3	1	2	1	0	1	1	0	1	1
KO:K01663	glutamine amidotransferase / cyclase [EC:2.4.2.- 4.1.3.-]	0	1	1	0	0	0	0	0	0	0	0	0	0	0
KO:K01664	para-aminobenzoate synthetase component II [EC:2.6.1.85]	0	3	0	0	1	0	0	0	0	0	0	0	0	0
KO:K01665	para-aminobenzoate synthetase component I [EC:2.6.1.85]	2	4	5	3	6	1	1	1	0	0	1	0	1	1
KO:K01666	4-hydroxy 2-oxovalerate aldolase [EC:4.1.3.39]	0	3	0	1	0	0	0	0	0	0	0	0	0	0
KO:K01669	deoxyribodipyrimidine photo-lyase [EC:4.1.99.3]	1	5	0	0	1	0	2	1	0	0	1	0	0	0
KO:K01673	carbonic anhydrase [EC:4.2.1.1]	2	4	4	1	2	1	1	1	1	1	1	0	0	0
KO:K01674	carbonic anhydrase [EC:4.2.1.1]	0	2	1	0	0	0	0	0	0	0	0	0	0	1
KO:K01676	fumarate hydratase, class I [EC:4.2.1.2]	5	14	4	4	3	1	2	1	0	0	1	1	1	0
KO:K01677	fumarate hydratase subunit alpha [EC:4.2.1.2]	0	0	0	0	1	0	0	0	0	0	0	0	0	0
KO:K01678	fumarate hydratase subunit beta [EC:4.2.1.2]	0	0	0	0	1	0	0	0	0	0	0	0	0	0
KO:K01681	aconitate hydratase [EC:4.2.1.3]	4	4	16	7	9	1	0	0	0	0	1	0	0	1
KO:K01687	dihydroxy-acid dehydratase [EC:4.2.1.9]	2	3	6	8	5	1	2	1	0	0	1	0	1	1
KO:K01689	enolase [EC:4.2.1.11]	3	6	8	6	1	1	2	1	1	1	1	0	0	1
KO:K01693	imidazoleglycerol-phosphate dehydratase [EC:4.2.1.19]	4	2	5	1	2	1	0	0	2	0	0	0	1	1
KO:K01695	tryptophan synthase alpha chain [EC:4.2.1.20]	3	5	5	3	5	1	2	1	0	0	1	0	1	1
KO:K01696	tryptophan synthase beta chain [EC:4.2.1.20]	4	2	3	4	3	1	2	1	0	0	1	0	2	2
KO:K01698	porphobilinogen synthase [EC:4.2.1.24]	1	15	3	3	0	1	2	1	0	1	1	0	1	1
KO:K01703	3-isopropylmalate/(R)-2-methylmalate dehydratase large subunit [EC:4.2.1.33 4.2.1.35]	4	3	8	4	4	1	2	1	0	0	1	1	1	1
KO:K01704	3-isopropylmalate/(R)-2-methylmalate dehydratase small subunit [EC:4.2.1.33 4.2.1.35]	6	3	6	3	2	1	2	1	0	0	1	0	1	1
KO:K01709	CDP-glucose 4,6-dehydratase [EC:4.2.1.45]	0	3	2	0	1	0	1	0	0	0	0	0	1	1
KO:K01710	dTDP-glucose 4,6-dehydratase [EC:4.2.1.46]	1	10	6	2	7	1	3	1	0	0	1	0	1	2
KO:K01711	GDPmannose 4,6-dehydratase [EC:4.2.1.47]	3	9	1	1	6	1	2	0	1	0	0	0	2	2
KO:K01714	4-hydroxy-tetrahydrodipicolinate synthase [EC:4.3.3.7]	2	4	6	7	1	1	2	1	0	0	1	0	0	1
KO:K01715	enoyl-CoA hydratase [EC:4.2.1.17]	0	1	0	0	1	0	0	0	0	0	0	0	0	0
KO:K01716	3-hydroxyacyl-[acyl-carrier protein] dehydratase / trans-2-decenoyl-[acyl-carrier protein] isomerase [EC:4.2.1.59 5.3.3.14]	2	1	4	0	4	1	1	1	0	0	1	1	1	1
KO:K01719	uroporphyrinogen-III synthase [EC:4.2.1.75]	1	3	2	2	1	0	2	1	0	0	1	0	1	1
KO:K01720	2-methylcitrate dehydratase [EC:4.2.1.79]	4	3	3	3	2	1	2	1	0	0	1	0	0	1
KO:K01724	4a-hydroxytetrahydrobiopterin dehydratase [EC:4.2.1.96]	2	0	1	0	0	1	0	0	1	0	0	0	0	0
KO:K01733	threonine synthase [EC:4.2.3.1]	2	10	11	2	2	1	1	1	1	0	1	0	1	1
KO:K01735	3-dehydroquinate synthase [EC:4.2.3.4]	2	5	3	8	2	1	3	1	0	0	1	0	2	1
KO:K01736	chorismate synthase [EC:4.2.3.5]	4	1	9	3	3	1	2	1	0	0	1	0	1	1
KO:K01737	6-pyruvoyltetrahydropterin/6-carboxytetrahydropterin synthase [EC:4.2.3.12 4.1.2.50]	4	4	4	1	4	1	2	0	1	0	1	0	1	2
KO:K01738	cysteine synthase A [EC:2.5.1.47]	0	1	0	0	1	0	0	0	0	0	0	0	0	0
KO:K01739	cystathionine gamma-synthase [EC:2.5.1.48]	0	1	1	0	2	0	0	0	0	0	0	0	0	0
KO:K01740	O-acetylhomoserine (thiol)-lyase [EC:2.5.1.49]	5	5	1	7	1	1	2	1	0	0	1	0	0	1
KO:K01749	hydroxymethylbilane synthase [EC:2.5.1.61]	3	4	3	1	3	1	2	1	1	0	1	0	2	1
KO:K01750	ornithine cyclodeaminase [EC:4.3.1.12]	0	0	0	0	1	0	0	0	0	0	0	0	0	0
KO:K01755	argininosuccinate lyase [EC:4.3.2.1]	4	2	9	2	7	1	1	1	0	0	1	0	1	1
KO:K01756	adenylosuccinate lyase [EC:4.3.2.2]	3	13	5	5	5	1	2	1	1	0	1	1	1	1
KO:K01758	cystathionine gamma-lyase [EC:4.4.1.1]	0	3	0	1	0	0	2	1	0	0	1	0	0	0
KO:K01759	lactoylglutathione lyase [EC:4.4.1.5]	0	0	1	0	0	0	0	0	0	0	0	0	0	1
KO:K01761	methionine-gamma-lyase [EC:4.4.1.11]	0	2	1	0	0	0	0	0	0	0	0	0	1	0
KO:K01768	adenylate cyclase [EC:4.6.1.1]	3	13	8	1	2	1	2	1	0	2	2	0	2	1
KO:K01770	2-C-methyl-D-erythritol 2,4-cyclodiphosphate synthase [EC:4.6.1.12]	2	6	2	4	1	1	2	1	1	0	1	0	0	1
KO:K01772	ferrochelatase [EC:4.99.1.1]	5	9	5	1	2	1	2	1	0	0	1	0	1	0
KO:K01775	alanine racemase [EC:5.1.1.1]	1	9	9	1	1	1	2	1	0	0	1	0	3	1
KO:K01776	glutamate racemase [EC:5.1.1.3]	0	1	1	1	0	0	0	0	0	0	0	0	0	0
KO:K01778	diaminopimelate epimerase [EC:5.1.1.7]	3	5	8	0	5	1	2	1	0	1	1	0	0	1
KO:K01782	3-hydroxyacyl-CoA dehydrogenase / enoyl-CoA hydratase / 3-hydroxybutyryl-CoA epimerase [EC:1.1.1.35 4.2.1.17 5.1.2.3]	0	1	0	0	1	0	0	0	0	0	0	0	0	0
KO:K01783	ribulose-phosphate 3-epimerase [EC:5.1.3.1]	1	3	7	3	10	1	2	1	1	1	1	0	1	1
KO:K01784	UDP-glucose 4-epimerase [EC:5.1.3.2]	11	23	4	8	12	0	2	2	0	1	1	0	1	4
KO:K01790	dTDP-4-dehydrorhamnose 3,5-epimerase [EC:5.1.3.13]	3	7	6	1	4	1	2	1	0	0	1	0	4	3
KO:K01791	UDP-N-acetylglucosamine 2-epimerase (non-hydrolysing) [EC:5.1.3.14]	1	10	3	6	7	1	0	0	0	0	0	0	1	0
KO:K01803	triosephosphate isomerase (TIM) [EC:5.3.1.1]	1	2	4	5	4	1	2	1	0	1	1	0	1	1
KO:K01807	ribose 5-phosphate isomerase A [EC:5.3.1.6]	3	7	1	1	3	1	2	1	0	0	1	1	1	1
KO:K01809	mannose-6-phosphate isomerase [EC:5.3.1.8]	0	0	1	1	1	0	0	0	0	0	0	0	0	0
KO:K01810	glucose-6-phosphate isomerase [EC:5.3.1.9]	2	7	4	3	7	1	2	1	0	1	1	0	1	1
KO:K01814	phosphoribosylformimino-5-aminoimidazole carboxamide ribotide isomerase [EC:5.3.1.16]	2	2	2	4	1	1	2	1	0	0	1	0	1	1
KO:K01817	phosphoribosylanthranilate isomerase [EC:5.3.1.24]	3	3	2	2	2	1	1	1	0	0	1	0	1	1
KO:K01834	2,3-bisphosphoglycerate-dependent phosphoglycerate mutase [EC:5.4.2.11]	0	1	0	0	0	0	0	0	0	0	0	0	0	0
KO:K01835	phosphoglucomutase [EC:5.4.2.2]	5	9	3	1	6	1	1	1	0	0	1	0	1	1
KO:K01840	phosphomannomutase [EC:5.4.2.8]	3	8	1	3	9	1	2	1	1	0	1	0	0	0
KO:K01841	phosphoenolpyruvate phosphomutase [EC:5.4.2.9]	0	1	0	0	0	0	0	0	0	0	0	0	0	0
KO:K01845	glutamate-1-semialdehyde 2,1-aminomutase [EC:5.4.3.8]	4	3	7	4	1	1	2	1	0	0	1	0	2	1
KO:K01847	methylmalonyl-CoA mutase [EC:5.4.99.2]	0	2	0	1	2	0	0	0	0	0	0	0	0	0
KO:K01851	salicylate biosynthesis isochorismate synthase [EC:5.4.4.2]	0	0	0	0	1	0	0	0	0	0	0	0	0	0
KO:K01858	myo-inositol-1-phosphate synthase [EC:5.5.1.4]	0	0	0	0	2	0	0	0	0	0	0	0	0	0
KO:K01866	tyrosyl-tRNA synthetase [EC:6.1.1.1]	2	12	4	4	2	1	2	1	1	0	1	0	1	1
KO:K01867	tryptophanyl-tRNA synthetase [EC:6.1.1.2]	2	7	6	3	5	1	2	1	0	0	1	0	1	1
KO:K01868	threonyl-tRNA synthetase [EC:6.1.1.3]	6	3	6	7	6	1	2	1	0	0	1	0	1	1
KO:K01869	leucyl-tRNA synthetase [EC:6.1.1.4]	3	8	4	4	4	1	1	1	1	0	1	0	1	1
KO:K01870	isoleucyl-tRNA synthetase [EC:6.1.1.5]	7	5	10	5	3	1	2	1	0	0	1	0	1	1
KO:K01872	alanyl-tRNA synthetase [EC:6.1.1.7]	1	12	9	8	8	1	1	1	0	0	1	0	3	1
KO:K01873	valyl-tRNA synthetase [EC:6.1.1.9]	13	11	9	7	6	1	1	1	1	1	1	0	1	1
KO:K01874	methionyl-tRNA synthetase [EC:6.1.1.10]	2	6	6	4	4	1	1	1	0	0	1	0	1	1
KO:K01875	seryl-tRNA synthetase [EC:6.1.1.11]	1	8	4	1	6	1	2	1	1	0	1	0	1	1
KO:K01876	aspartyl-tRNA synthetase [EC:6.1.1.12]	2	11	12	5	8	1	2	1	0	0	1	0	1	1
KO:K01878	glycyl-tRNA synthetase alpha chain [EC:6.1.1.14]	1	1	5	5	3	0	0	0	0	0	0	0	1	1
KO:K01879	glycyl-tRNA synthetase beta chain [EC:6.1.1.14]	3	2	9	6	2	0	0	0	0	0	0	0	1	1
KO:K01880	glycyl-tRNA synthetase [EC:6.1.1.14]	0	1	0	0	0	0	0	0	0	0	0	0	0	0
KO:K01881	prolyl-tRNA synthetase [EC:6.1.1.15]	4	3	11	4	7	1	2	1	0	1	1	0	1	1
KO:K01883	cysteinyl-tRNA synthetase [EC:6.1.1.16]	8	6	5	6	3	1	2	1	1	0	1	0	1	1
KO:K01885	glutamyl-tRNA synthetase [EC:6.1.1.17]	5	3	5	4	8	1	2	1	1	0	1	0	1	1
KO:K01886	glutaminyl-tRNA synthetase [EC:6.1.1.18]	1	12	5	6	3	1	1	0	0	0	1	0	1	1
KO:K01887	arginyl-tRNA synthetase [EC:6.1.1.19]	2	13	7	4	5	1	1	1	0	1	1	1	1	1
KO:K01889	phenylalanyl-tRNA synthetase alpha chain [EC:6.1.1.20]	3	5	6	7	1	1	2	1	0	0	1	0	1	1
KO:K01890	phenylalanyl-tRNA synthetase beta chain [EC:6.1.1.20]	3	5	9	2	7	1	1	1	0	0	1	0	1	1
KO:K01892	histidyl-tRNA synthetase [EC:6.1.1.21]	1	9	6	3	6	1	2	0	0	0	1	1	1	1
KO:K01893	asparaginyl-tRNA synthetase [EC:6.1.1.22]	0	0	1	0	1	0	0	0	0	0	0	0	0	0
KO:K01895	acetyl-CoA synthetase [EC:6.2.1.1]	3	1	3	2	4	1	2	1	0	1	1	0	1	1
KO:K01897	long-chain acyl-CoA synthetase [EC:6.2.1.3]	0	0	0	1	1	0	0	0	0	0	0	0	1	1
KO:K01902	succinyl-CoA synthetase alpha subunit [EC:6.2.1.5]	3	1	2	5	3	1	1	1	0	0	1	0	1	1
KO:K01903	succinyl-CoA synthetase beta subunit [EC:6.2.1.5]	2	0	4	3	6	1	1	1	0	0	1	0	1	1
KO:K01911	O-succinylbenzoic acid--CoA ligase [EC:6.2.1.26]	3	4	3	3	2	0	2	1	0	0	1	0	1	0
KO:K01912	phenylacetate-CoA ligase [EC:6.2.1.30]	0	0	0	0	1	0	0	0	0	0	0	0	0	0
KO:K01915	glutamine synthetase [EC:6.3.1.2]	3	9	7	1	3	1	1	1	0	0	1	0	0	1
KO:K01916	NAD+ synthase [EC:6.3.1.5]	0	1	1	0	1	0	0	0	0	0	0	0	0	0
KO:K01918	pantoate--beta-alanine ligase [EC:6.3.2.1]	1	1	7	0	2	1	2	1	0	0	1	0	1	1
KO:K01919	glutamate--cysteine ligase [EC:6.3.2.2]	8	7	8	2	7	1	2	1	0	0	1	0	1	1
KO:K01920	glutathione synthase [EC:6.3.2.3]	5	6	4	1	3	1	2	1	1	1	1	0	2	1
KO:K01921	D-alanine-D-alanine ligase [EC:6.3.2.4]	2	2	4	7	3	1	2	1	0	0	1	0	3	1
KO:K01923	phosphoribosylaminoimidazole-succinocarboxamide synthase [EC:6.3.2.6]	1	6	4	0	3	1	2	1	1	0	1	0	1	1
KO:K01924	UDP-N-acetylmuramate--alanine ligase [EC:6.3.2.8]	6	2	8	10	3	1	2	1	0	1	1	0	1	1
KO:K01925	UDP-N-acetylmuramoylalanine--D-glutamate ligase [EC:6.3.2.9]	7	3	5	8	3	1	2	1	1	0	1	0	0	1
KO:K01928	UDP-N-acetylmuramoyl-L-alanyl-D-glutamate--2,6-diaminopimelate ligase [EC:6.3.2.13]	3	4	6	17	9	2	2	1	0	1	2	0	1	1
KO:K01929	UDP-N-acetylmuramoyl-tripeptide--D-alanyl-D-alanine ligase [EC:6.3.2.10]	4	3	2	9	3	1	2	1	0	0	1	0	2	1
KO:K01933	phosphoribosylformylglycinamidine cyclo-ligase [EC:6.3.3.1]	1	7	2	4	3	1	2	1	0	0	1	0	1	1
KO:K01934	5-formyltetrahydrofolate cyclo-ligase [EC:6.3.3.2]	4	1	1	2	1	1	2	1	0	0	1	0	1	1
KO:K01935	dethiobiotin synthetase [EC:6.3.3.3]	2	7	6	2	0	1	1	0	1	0	1	0	2	1
KO:K01937	CTP synthase [EC:6.3.4.2]	2	6	8	2	2	1	2	1	0	0	1	0	1	1
KO:K01938	formate--tetrahydrofolate ligase [EC:6.3.4.3]	0	0	2	0	0	0	0	0	0	0	0	0	0	0
KO:K01939	adenylosuccinate synthase [EC:6.3.4.4]	2	3	5	2	5	1	2	1	1	0	1	0	1	1
KO:K01940	argininosuccinate synthase [EC:6.3.4.5]	3	6	9	4	1	1	1	1	1	1	1	1	1	1
KO:K01945	phosphoribosylamine--glycine ligase [EC:6.3.4.13]	3	7	3	1	4	1	2	1	0	0	1	0	3	1
KO:K01950	NAD+ synthase (glutamine-hydrolysing) [EC:6.3.5.1]	1	10	8	2	5	1	2	1	1	0	1	0	0	1
KO:K01951	GMP synthase (glutamine-hydrolysing) [EC:6.3.5.2]	11	10	8	6	7	2	4	2	1	1	2	0	2	1
KO:K01952	phosphoribosylformylglycinamidine synthase [EC:6.3.5.3]	17	19	15	14	9	1	1	0	0	0	1	0	2	1
KO:K01953	asparagine synthase (glutamine-hydrolysing) [EC:6.3.5.4]	8	19	19	7	12	3	4	1	0	0	1	0	3	4
KO:K01955	carbamoyl-phosphate synthase large subunit [EC:6.3.5.5]	6	7	15	13	7	1	1	1	0	0	1	0	1	1
KO:K01956	carbamoyl-phosphate synthase small subunit [EC:6.3.5.5]	7	12	10	5	3	1	2	1	0	0	1	0	0	1
KO:K01959	pyruvate carboxylase subunit A [EC:6.4.1.1]	5	0	7	4	2	1	2	1	0	0	1	0	1	1
KO:K01960	pyruvate carboxylase subunit B [EC:6.4.1.1]	6	4	7	7	0	1	1	1	0	0	1	0	3	1
KO:K01961	acetyl-CoA carboxylase, biotin carboxylase subunit [EC:6.4.1.2 6.3.4.14]	2	10	3	4	4	1	1	1	0	0	1	0	0	1
KO:K01962	acetyl-CoA carboxylase carboxyl transferase subunit alpha [EC:6.4.1.2]	5	1	1	4	4	1	2	1	1	1	1	1	1	1
KO:K01963	acetyl-CoA carboxylase carboxyl transferase subunit beta [EC:6.4.1.2]	2	8	3	3	4	1	2	1	1	1	1	0	1	1
KO:K01966	propionyl-CoA carboxylase beta chain [EC:6.4.1.3]	0	0	0	0	1	0	0	0	0	0	0	0	0	0
KO:K01972	DNA ligase (NAD+) [EC:6.5.1.2]	3	6	7	4	1	1	1	1	0	1	1	0	0	1
KO:K01989	putative ABC transport system substrate-binding protein	0	1	0	0	0	0	0	0	0	0	0	0	1	1
KO:K01990	ABC-2 type transport system ATP-binding protein	5	8	12	10	2	2	3	2	0	1	2	1	5	3
KO:K01991	polysaccharide export outer membrane protein	1	2	2	2	0	0	0	0	0	0	0	1	1	1
KO:K01992	ABC-2 type transport system permease protein	5	6	14	6	2	2	3	2	0	2	2	1	2	2
KO:K01993	HlyD family secretion protein	0	1	1	2	0	0	0	0	0	0	0	0	0	0
KO:K01995	branched-chain amino acid transport system ATP-binding protein	6	7	11	12	3	1	1	1	0	0	2	0	1	1
KO:K01996	branched-chain amino acid transport system ATP-binding protein	6	7	7	11	1	1	2	1	1	1	2	0	1	1
KO:K01997	branched-chain amino acid transport system permease protein	5	10	8	7	2	1	2	2	1	0	2	0	1	1
KO:K01998	branched-chain amino acid transport system permease protein	8	14	7	13	2	1	1	0	1	0	2	0	1	1
KO:K01999	branched-chain amino acid transport system substrate-binding protein	6	11	7	5	3	1	1	2	1	1	2	1	1	1
KO:K02000	glycine betaine/proline transport system ATP-binding protein [EC:3.6.3.32]	0	0	1	0	0	0	0	0	0	0	0	0	0	1
KO:K02002	glycine betaine/proline transport system substrate-binding protein	0	0	0	0	0	0	0	0	0	0	0	0	1	0
KO:K02003	putative ABC transport system ATP-binding protein	9	11	13	7	12	2	4	2	3	2	3	0	1	1
KO:K02004	putative ABC transport system permease protein	17	28	13	9	9	2	6	4	2	1	4	0	2	0
KO:K02005	HlyD family secretion protein	3	8	3	5	2	1	3	1	0	1	2	0	0	0
KO:K02006	cobalt/nickel transport system ATP-binding protein	0	1	0	0	0	0	0	0	0	0	0	0	1	0
KO:K02007	cobalt/nickel transport system permease protein	0	0	0	0	1	0	0	0	0	0	0	0	0	0
KO:K02008	cobalt/nickel transport system permease protein	0	0	0	0	0	0	0	0	0	0	0	0	1	0
KO:K02010	iron(III) transport system ATP-binding protein [EC:3.6.3.30]	0	0	1	0	0	0	0	0	0	0	0	0	0	0
KO:K02013	iron complex transport system ATP-binding protein [EC:3.6.3.34]	2	0	9	0	0	1	0	0	0	0	0	0	0	0
KO:K02014	iron complex outermembrane recepter protein	7	7	27	25	10	1	3	2	0	0	2	0	1	3
KO:K02015	iron complex transport system permease protein	3	0	8	3	2	1	0	0	1	0	0	0	0	0
KO:K02016	iron complex transport system substrate-binding protein	3	0	1	1	0	1	0	0	0	0	0	0	0	0
KO:K02017	molybdate transport system ATP-binding protein [EC:3.6.3.29]	1	0	4	2	0	0	0	0	0	0	0	0	1	1
KO:K02018	molybdate transport system permease protein	0	0	1	2	1	0	0	0	0	1	1	0	1	1
KO:K02019	molybdate transport system regulatory protein	0	0	0	1	0	0	0	0	0	0	1	0	0	0
KO:K02020	molybdate transport system substrate-binding protein	0	0	0	1	0	0	0	0	0	0	1	0	1	1
KO:K02021	putative ABC transport system ATP-binding protein	0	0	0	1	0	0	0	0	0	0	0	0	0	0
KO:K02022	HlyD family secretion protein	0	0	6	0	0	0	0	0	0	0	0	0	0	1
KO:K02024	maltoporin	0	1	1	0	1	0	0	0	0	0	0	0	0	0
KO:K02025	multiple sugar transport system permease protein	0	0	0	1	0	0	0	0	0	0	0	0	0	0
KO:K02027	multiple sugar transport system substrate-binding protein	0	0	0	1	0	0	0	0	0	0	0	0	0	0
KO:K02030	polar amino acid transport system substrate-binding protein	5	15	6	3	5	0	0	0	0	0	0	0	2	2
KO:K02031	peptide/nickel transport system ATP-binding protein	1	2	1	0	2	1	0	0	0	0	0	0	0	0
KO:K02032	peptide/nickel transport system ATP-binding protein	5	8	6	7	4	1	2	1	0	1	1	0	1	1
KO:K02033	peptide/nickel transport system permease protein	4	16	18	1	1	2	3	2	0	1	2	0	2	2
KO:K02034	peptide/nickel transport system permease protein	3	12	16	1	6	1	4	0	0	0	2	0	4	2
KO:K02035	peptide/nickel transport system substrate-binding protein	13	1	10	4	4	1	2	1	0	0	1	0	2	1
KO:K02036	phosphate transport system ATP-binding protein [EC:3.6.3.27]	2	3	7	5	4	1	1	1	0	0	1	1	1	1
KO:K02037	phosphate transport system permease protein	1	7	11	3	2	1	2	1	0	0	1	0	1	1
KO:K02038	phosphate transport system permease protein	2	5	9	3	3	1	2	1	0	1	1	0	1	1
KO:K02039	phosphate transport system protein	4	3	3	3	3	1	1	1	0	0	1	0	1	1
KO:K02040	phosphate transport system substrate-binding protein	3	11	11	5	5	3	3	2	1	0	2	0	2	2
KO:K02044	phosphonate transport system substrate-binding protein	0	0	0	1	0	0	0	0	0	0	0	0	0	0
KO:K02045	sulfate transport system ATP-binding protein [EC:3.6.3.25]	2	0	0	0	0	1	0	0	0	0	0	0	0	0
KO:K02046	sulfate transport system permease protein	1	0	0	0	0	1	0	0	0	0	0	0	0	0
KO:K02047	sulfate transport system permease protein	1	0	0	0	0	1	0	0	0	0	0	0	0	0
KO:K02048	sulfate transport system substrate-binding protein	1	0	0	0	0	1	0	0	0	0	0	0	0	0
KO:K02049	NitT/TauT family transport system ATP-binding protein	7	6	6	5	3	1	3	2	1	1	2	1	2	2
KO:K02050	NitT/TauT family transport system permease protein	6	6	7	5	2	1	3	2	0	0	2	1	1	0
KO:K02051	NitT/TauT family transport system substrate-binding protein	8	8	6	6	3	1	3	2	0	1	2	0	1	1
KO:K02052	putative spermidine/putrescine transport system ATP-binding protein	1	0	0	0	0	0	0	0	0	0	0	0	0	0
KO:K02055	putative spermidine/putrescine transport system substrate-binding protein	0	0	0	0	0	0	0	0	0	0	0	0	1	1
KO:K02065	phospholipid/cholesterol/gamma-HCH transport system ATP-binding protein	2	4	1	5	0	1	0	1	0	1	1	0	1	1
KO:K02066	phospholipid/cholesterol/gamma-HCH transport system permease protein	2	4	3	4	1	1	1	1	0	0	1	0	0	1
KO:K02067	phospholipid/cholesterol/gamma-HCH transport system substrate-binding protein	3	2	2	2	1	1	1	1	0	0	1	1	1	1
KO:K02069	putative ABC transport system permease protein	0	0	0	0	0	0	0	0	0	0	0	0	1	1
KO:K02071	D-methionine transport system ATP-binding protein	0	0	0	1	0	0	0	0	0	0	0	0	0	0
KO:K02074	zinc/manganese transport system ATP-binding protein	1	1	0	0	0	1	0	0	0	0	0	0	0	0
KO:K02075	zinc/manganese transport system permease protein	1	0	0	1	0	1	0	0	0	0	0	0	0	0
KO:K02077	zinc/manganese transport system substrate-binding protein	1	1	0	1	1	1	2	0	0	0	1	0	1	1
KO:K02078	acyl carrier protein	2	7	8	5	2	1	5	2	1	1	1	0	1	1
KO:K02108	F-type H+-transporting ATPase subunit a	2	2	4	2	3	1	0	1	0	0	1	0	2	1
KO:K02109	F-type H+-transporting ATPase subunit b	1	0	2	2	0	1	1	1	0	1	1	0	1	1
KO:K02110	F-type H+-transporting ATPase subunit c	2	0	2	2	0	1	2	1	0	0	1	0	1	1
KO:K02111	F-type H+-transporting ATPase subunit alpha [EC:3.6.3.14]	4	4	17	5	5	1	1	1	0	0	1	0	1	1
KO:K02112	F-type H+-transporting ATPase subunit beta [EC:3.6.3.14]	3	6	2	9	2	1	1	1	1	0	1	0	1	1
KO:K02113	F-type H+-transporting ATPase subunit delta	1	1	3	2	0	1	1	1	0	0	1	0	1	1
KO:K02114	F-type H+-transporting ATPase subunit epsilon	4	1	2	3	1	1	2	1	0	0	1	0	4	2
KO:K02115	F-type H+-transporting ATPase subunit gamma	3	4	0	5	4	1	1	1	0	0	1	0	2	1
KO:K02116	ATP synthase protein I	2	1	1	2	0	1	2	0	0	0	1	0	0	1
KO:K02117	V/A-type H+-transporting ATPase subunit A [EC:3.6.3.14]	1	0	2	5	0	1	1	0	0	0	1	0	1	1
KO:K02118	V/A-type H+-transporting ATPase subunit B	1	0	3	5	0	1	0	1	0	0	1	0	1	1
KO:K02119	V/A-type H+-transporting ATPase subunit C	1	1	1	1	2	1	2	1	0	0	1	0	2	1
KO:K02120	V/A-type H+-transporting ATPase subunit D	1	1	2	1	1	1	1	0	0	0	1	0	2	1
KO:K02121	V/A-type H+-transporting ATPase subunit E	1	0	1	1	0	1	1	1	0	0	1	0	0	1
KO:K02123	V/A-type H+-transporting ATPase subunit I	2	0	2	0	4	1	2	1	0	0	1	0	1	1
KO:K02124	V/A-type H+-transporting ATPase subunit K	1	1	0	1	0	1	1	1	0	0	1	0	1	1
KO:K02132	F-type H+-transporting ATPase subunit alpha	0	0	1	0	0	0	0	0	0	0	0	0	0	0
KO:K02160	acetyl-CoA carboxylase biotin carboxyl carrier protein	2	5	2	3	1	1	2	1	0	0	1	0	1	1
KO:K02169	malonyl-CoA O-methyltransferase [EC:2.1.1.197]	2	2	5	1	8	1	2	1	0	0	1	0	1	0
KO:K02170	pimeloyl-[acyl-carrier protein] methyl ester esterase [EC:3.1.1.85]	5	3	6	2	6	1	2	1	0	1	1	0	1	1
KO:K02193	heme exporter protein A [EC:3.6.3.41]	3	3	2	3	1	1	2	1	0	0	1	0	2	1
KO:K02194	heme exporter protein B	8	4	1	2	3	2	2	1	0	1	1	0	2	1
KO:K02195	heme exporter protein C	2	6	1	2	1	1	2	1	0	0	1	0	1	0
KO:K02196	heme exporter protein D	2	2	3	2	0	1	2	1	1	0	1	0	1	1
KO:K02197	cytochrome c-type biogenesis protein CcmE	3	1	3	3	0	1	2	1	0	0	1	0	1	1
KO:K02198	cytochrome c-type biogenesis protein CcmF	2	6	4	4	7	1	1	1	0	1	1	0	1	1
KO:K02199	cytochrome c biogenesis protein CcmG, thiol:disulfide interchange protein DsbE	4	3	2	1	0	1	1	1	0	1	1	1	1	1
KO:K02200	cytochrome c-type biogenesis protein CcmH	2	4	4	2	1	2	2	1	1	0	1	0	4	2
KO:K02204	homoserine kinase type II [EC:2.7.1.39]	0	0	0	1	0	0	0	0	0	0	0	0	0	0
KO:K02217	ferritin [EC:1.16.3.2]	0	2	0	0	1	0	0	0	0	0	0	0	0	0
KO:K02221	YggT family protein	2	3	3	2	0	1	2	1	0	0	1	0	1	1
KO:K02224	cobyrinic acid a,c-diamide synthase [EC:6.3.5.9 6.3.5.11]	2	4	6	3	2	1	2	0	0	0	1	0	1	1
KO:K02237	competence protein ComEA	0	2	1	3	0	0	1	1	0	0	0	0	0	0
KO:K02238	competence protein ComEC	4	8	11	5	11	1	2	0	0	1	1	0	2	2
KO:K02259	cytochrome c oxidase assembly protein subunit 15	0	5	7	2	3	1	1	1	0	0	1	0	0	1
KO:K02274	cytochrome c oxidase subunit I [EC:1.9.3.1]	0	0	7	2	0	1	1	0	1	0	1	0	1	1
KO:K02275	cytochrome c oxidase subunit II [EC:1.9.3.1]	1	2	2	3	1	1	1	1	1	0	1	0	1	1
KO:K02276	cytochrome c oxidase subunit III [EC:1.9.3.1]	1	2	6	2	1	1	1	0	0	1	2	0	1	1
KO:K02278	prepilin peptidase CpaA [EC:3.4.23.43]	0	0	0	0	1	0	0	0	0	0	0	0	0	0
KO:K02280	pilus assembly protein CpaC	0	1	0	0	0	0	0	0	0	0	0	0	0	0
KO:K02283	pilus assembly protein CpaF	0	1	0	0	0	0	0	0	0	0	0	0	0	0
KO:K02293	15-cis-phytoene desaturase [EC:1.3.5.5]	0	0	0	0	1	0	0	0	0	0	0	0	0	0
KO:K02299	cytochrome o ubiquinol oxidase subunit III [EC:1.10.3.-]	0	1	1	0	0	0	0	0	0	0	0	0	0	0
KO:K02301	protoheme IX farnesyltransferase [EC:2.5.1.-]	1	5	12	1	3	1	2	0	0	0	1	0	1	1
KO:K02302	uroporphyrin-III C-methyltransferase / precorrin-2 dehydrogenase / sirohydrochlorin ferrochelatase [EC:2.1.1.107 1.3.1.76 4.99.1.4]	3	3	6	4	3	1	1	1	0	1	1	0	1	1
KO:K02305	nitric oxide reductase subunit C	5	7	6	1	9	2	2	2	0	0	2	0	2	2
KO:K02313	chromosomal replication initiator protein	0	0	0	1	0	0	0	0	0	0	0	0	0	0
KO:K02314	replicative DNA helicase [EC:3.6.4.12]	2	6	3	3	4	1	1	1	1	0	1	0	0	1
KO:K02316	DNA primase [EC:2.7.7.-]	3	4	7	2	3	1	2	1	0	0	1	0	1	1
KO:K02334	DNA polymerase bacteriophage-type [EC:2.7.7.7]	3	8	3	2	3	1	2	1	0	1	1	1	1	1
KO:K02335	DNA polymerase I [EC:2.7.7.7]	9	8	8	5	4	1	2	1	0	0	1	0	1	1
KO:K02337	DNA polymerase III subunit alpha [EC:2.7.7.7]	7	11	10	5	8	1	1	0	0	0	1	0	1	1
KO:K02338	DNA polymerase III subunit beta [EC:2.7.7.7]	3	9	5	2	3	1	2	1	0	0	1	0	1	1
KO:K02339	DNA polymerase III subunit chi [EC:2.7.7.7]	1	4	4	1	4	1	2	1	0	0	1	0	1	1
KO:K02340	DNA polymerase III subunit delta [EC:2.7.7.7]	3	2	7	8	3	1	2	1	1	0	1	0	1	1
KO:K02341	DNA polymerase III subunit delta' [EC:2.7.7.7]	3	5	3	2	3	1	2	1	0	0	1	1	1	1
KO:K02342	DNA polymerase III subunit epsilon [EC:2.7.7.7]	1	2	2	4	2	1	0	0	0	1	0	1	0	1
KO:K02343	DNA polymerase III subunit gamma/tau [EC:2.7.7.7]	5	11	4	9	2	1	2	1	1	1	1	0	3	1
KO:K02355	elongation factor G	2	5	10	4	3	1	1	1	1	0	1	0	1	1
KO:K02356	elongation factor P	3	1	3	9	2	1	1	1	0	1	1	0	1	1
KO:K02357	elongation factor Ts	3	3	6	3	1	1	1	1	0	1	1	0	1	1
KO:K02358	elongation factor Tu	3	6	13	1	3	1	3	1	0	0	2	0	3	3
KO:K02361	isochorismate synthase [EC:5.4.4.2]	0	0	1	2	1	0	0	0	0	0	0	0	1	0
KO:K02371	enoyl-[acyl-carrier protein] reductase II [EC:1.3.1.9]	0	0	0	1	0	0	0	0	0	0	0	0	0	0
KO:K02372	3-hydroxyacyl-[acyl-carrier-protein] dehydratase [EC:4.2.1.59]	4	4	13	5	0	1	1	1	0	0	1	0	1	1
KO:K02377	GDP-L-fucose synthase [EC:1.1.1.271]	1	1	3	1	6	1	0	0	0	0	1	0	1	1
KO:K02387	flagellar basal-body rod protein FlgB	0	1	0	0	0	0	0	0	0	0	0	0	0	0
KO:K02388	flagellar basal-body rod protein FlgC	0	1	0	0	0	0	0	0	0	0	0	0	0	0
KO:K02389	flagellar basal-body rod modification protein FlgD	0	1	0	0	0	0	0	0	0	0	0	0	0	0
KO:K02390	flagellar hook protein FlgE	0	2	1	0	0	0	0	0	0	0	0	0	0	0
KO:K02392	flagellar basal-body rod protein FlgG	0	2	2	0	2	0	0	0	0	0	0	0	0	0
KO:K02393	flagellar L-ring protein precursor FlgH	0	0	0	0	1	0	0	0	0	0	0	0	0	0
KO:K02394	flagellar P-ring protein precursor FlgI	0	1	0	0	1	0	0	0	0	0	0	0	0	0
KO:K02396	flagellar hook-associated protein 1 FlgK	0	2	0	0	0	0	0	0	0	0	0	0	0	0
KO:K02400	flagellar biosynthesis protein FlhA	0	1	0	0	0	0	0	0	0	0	0	0	0	0
KO:K02401	flagellar biosynthetic protein FlhB	0	1	0	0	0	0	0	0	0	0	0	0	0	0
KO:K02404	flagellar biosynthesis protein FlhF	0	1	0	0	0	0	0	0	0	0	0	0	0	0
KO:K02405	RNA polymerase sigma factor for flagellar operon FliA	0	1	0	0	0	0	0	0	0	0	0	0	0	0
KO:K02406	flagellin	0	2	1	0	1	0	0	0	0	0	0	0	0	0
KO:K02409	flagellar M-ring protein FliF	0	1	0	0	1	0	0	0	0	0	0	0	0	0
KO:K02410	flagellar motor switch protein FliG	0	0	0	0	1	0	0	0	0	0	0	0	0	0
KO:K02412	flagellum-specific ATP synthase [EC:3.6.3.14]	0	2	0	0	1	0	0	0	0	0	0	0	0	0
KO:K02415	flagellar FliL protein	0	1	0	0	0	0	0	0	0	0	0	0	0	0
KO:K02416	flagellar motor switch protein FliM	0	1	0	0	0	0	0	0	0	0	0	0	0	0
KO:K02417	flagellar motor switch protein FliN/FliY	0	1	0	0	0	0	0	0	0	0	0	0	0	0
KO:K02419	flagellar biosynthetic protein FliP	0	1	1	0	0	0	0	0	0	0	0	0	0	0
KO:K02420	flagellar biosynthetic protein FliQ	0	3	0	0	0	0	0	0	0	0	0	0	0	0
KO:K02422	flagellar protein FliS	0	2	1	0	0	0	0	0	0	0	0	0	0	0
KO:K02426	cysteine desulfuration protein SufE	0	0	0	1	0	0	0	0	0	0	0	0	0	0
KO:K02427	23S rRNA (uridine2552-2'-O)-methyltransferase [EC:2.1.1.166]	1	3	6	2	1	1	1	1	0	1	1	0	1	1
KO:K02428	XTP/dITP diphosphohydrolase [EC:3.6.1.66]	3	4	2	4	7	1	2	1	0	1	1	0	1	1
KO:K02433	aspartyl-tRNA(Asn)/glutamyl-tRNA(Gln) amidotransferase subunit A [EC:6.3.5.6 6.3.5.7]	2	6	7	1	1	1	2	1	0	0	1	1	1	1
KO:K02434	aspartyl-tRNA(Asn)/glutamyl-tRNA(Gln) amidotransferase subunit B [EC:6.3.5.6 6.3.5.7]	4	3	8	3	1	1	2	1	0	0	1	0	3	1
KO:K02435	aspartyl-tRNA(Asn)/glutamyl-tRNA(Gln) amidotransferase subunit C [EC:6.3.5.6 6.3.5.7]	1	2	4	0	0	1	2	1	0	1	1	0	1	1
KO:K02437	glycine cleavage system H protein	4	1	6	0	1	1	1	1	0	0	1	0	1	1
KO:K02438	glycogen operon protein [EC:3.2.1.-]	5	8	10	8	4	1	2	1	0	0	1	0	1	1
KO:K02440	glycerol uptake facilitator protein	0	1	0	0	0	0	0	0	0	0	0	0	0	0
KO:K02448	nitric oxide reductase NorD protein	0	0	5	0	0	0	0	0	0	0	0	0	0	0
KO:K02450	general secretion pathway protein A	3	4	2	3	1	1	2	0	0	0	1	0	0	0
KO:K02451	general secretion pathway protein B	0	2	0	1	0	0	0	0	0	0	0	0	0	0
KO:K02452	general secretion pathway protein C	0	1	0	0	0	0	0	0	0	0	0	0	0	0
KO:K02453	general secretion pathway protein D	2	4	3	1	5	1	2	1	0	0	1	0	0	0
KO:K02454	general secretion pathway protein E	14	6	13	3	4	2	4	2	0	1	2	0	0	0
KO:K02455	general secretion pathway protein F	6	3	1	0	0	1	2	1	1	0	1	0	0	0
KO:K02456	general secretion pathway protein G	4	1	1	1	1	2	2	1	2	0	1	0	0	0
KO:K02457	general secretion pathway protein H	3	1	1	1	2	1	2	1	1	1	1	0	0	0
KO:K02458	general secretion pathway protein I	2	2	2	0	1	1	2	1	0	1	1	0	0	0
KO:K02459	general secretion pathway protein J	2	0	0	0	1	1	2	1	1	1	1	0	0	0
KO:K02460	general secretion pathway protein K	1	2	1	0	1	1	2	1	0	0	1	0	0	0
KO:K02461	general secretion pathway protein L	0	1	1	0	0	0	0	0	0	0	0	0	0	0
KO:K02462	general secretion pathway protein M	0	0	1	0	0	0	0	0	0	0	1	0	0	0
KO:K02469	DNA gyrase subunit A [EC:5.99.1.3]	6	10	11	5	2	0	2	1	0	1	1	0	4	1
KO:K02470	DNA gyrase subunit B [EC:5.99.1.3]	4	8	12	2	2	1	0	1	0	0	1	1	2	1
KO:K02471	putative ATP-binding cassette transporter	0	0	0	0	0	0	0	0	0	0	0	0	2	0
KO:K02472	UDP-N-acetyl-D-mannosaminuronic acid dehydrogenase [EC:1.1.1.336]	0	2	5	0	2	0	0	0	0	0	0	0	0	0
KO:K02473	UDP-N-acetylglucosamine 4-epimerase [EC:5.1.3.7]	0	0	0	1	0	0	0	0	0	0	0	0	0	0
KO:K02474	UDP-N-acetyl-D-galactosamine dehydrogenase [EC:1.1.1.-]	4	13	0	1	8	1	2	1	0	0	1	0	1	1
KO:K02481	two-component system, NtrC family, response regulator	0	2	1	0	0	0	0	0	0	0	0	0	0	0
KO:K02482	two-component system, NtrC family, sensor kinase [EC:2.7.13.3]	0	0	2	3	0	0	0	0	0	0	0	0	0	0
KO:K02483	two-component system, OmpR family, response regulator	0	0	2	0	1	0	0	0	0	0	0	0	0	0
KO:K02488	two-component system, cell cycle response regulator [EC:2.7.7.65]	0	1	0	0	0	0	0	0	0	0	0	0	0	0
KO:K02492	glutamyl-tRNA reductase [EC:1.2.1.70]	2	6	6	2	2	1	2	1	0	0	1	0	1	1
KO:K02493	release factor glutamine methyltransferase [EC:2.1.1.297]	2	6	6	1	3	1	2	1	0	1	1	0	1	1
KO:K02495	oxygen-independent coproporphyrinogen III oxidase [EC:1.3.99.22]	8	21	14	2	7	2	5	2	1	1	3	1	2	2
KO:K02499	tetrapyrrole methylase family protein / MazG family protein	0	0	0	0	1	0	0	0	0	0	0	0	0	0
KO:K02500	cyclase [EC:4.1.3.-]	2	7	5	5	1	1	1	1	0	0	1	0	1	1
KO:K02501	glutamine amidotransferase [EC:2.4.2.-]	3	9	8	0	2	1	2	1	0	0	1	0	1	1
KO:K02503	histidine triad (HIT) family protein	1	6	3	4	1	1	1	2	0	1	1	0	1	1
KO:K02505	protein transport protein HofC	0	1	0	0	0	0	0	0	0	0	0	0	0	0
KO:K02510	4-hydroxy-2-oxoheptanedioate aldolase [EC:4.1.2.52]	0	0	2	0	0	0	0	0	0	0	0	0	0	0
KO:K02517	KDO2-lipid IV(A) lauroyltransferase [EC:2.3.1.241]	5	9	11	4	3	2	4	2	0	0	2	0	2	2
KO:K02518	translation initiation factor IF-1	1	1	4	1	3	1	1	1	0	0	1	0	1	1
KO:K02519	translation initiation factor IF-2	1	1	3	9	3	0	1	1	0	1	1	0	1	1
KO:K02520	translation initiation factor IF-3	3	5	2	5	2	1	0	0	1	1	1	0	1	1
KO:K02523	octaprenyl-diphosphate synthase [EC:2.5.1.90]	2	6	11	2	6	1	1	1	1	0	1	0	1	1
KO:K02527	3-deoxy-D-manno-octulosonic-acid transferase [EC:2.4.99.12 2.4.99.13 2.4.99.14 2.4.99.15]	4	3	3	5	1	1	1	1	1	0	1	0	1	0
KO:K02528	16S rRNA (adenine1518-N6/adenine1519-N6)-dimethyltransferase [EC:2.1.1.182]	4	3	4	1	1	1	2	1	0	0	1	0	1	1
KO:K02533	tRNA/rRNA methyltransferase [EC:2.1.1.-]	1	1	1	1	3	1	0	0	1	0	0	0	0	0
KO:K02535	UDP-3-O-[3-hydroxymyristoyl] N-acetylglucosamine deacetylase [EC:3.5.1.108]	4	4	2	4	3	1	2	1	0	1	1	0	1	1
KO:K02536	UDP-3-O-[3-hydroxymyristoyl] glucosamine N-acyltransferase [EC:2.3.1.191]	3	3	11	3	3	1	2	1	0	0	1	1	2	1
KO:K02548	1,4-dihydroxy-2-naphthoate octaprenyltransferase [EC:2.5.1.74 2.5.1.-]	3	3	2	5	2	1	2	1	0	1	1	0	2	1
KO:K02549	O-succinylbenzoate synthase [EC:4.2.1.113]	0	2	0	0	1	0	1	1	0	0	0	0	0	0
KO:K02551	2-succinyl-5-enolpyruvyl-6-hydroxy-3-cyclohexene-1-carboxylate synthase [EC:2.2.1.9]	1	5	9	3	1	1	2	1	0	0	1	0	1	1
KO:K02552	menaquinone-specific isochorismate synthase [EC:5.4.4.2]	1	0	4	1	1	1	2	1	1	0	1	0	1	1
KO:K02556	chemotaxis protein MotA	0	1	2	0	0	0	0	0	0	0	0	0	0	0
KO:K02557	chemotaxis protein MotB	0	1	3	0	0	0	0	0	0	0	0	0	3	1
KO:K02558	UDP-N-acetylmuramate: L-alanyl-gamma-D-glutamyl-meso-diaminopimelate ligase [EC:6.3.2.-]	3	5	4	2	0	1	2	1	1	0	1	0	1	1
KO:K02563	UDP-N-acetylglucosamine--N-acetylmuramyl-(pentapeptide) pyrophosphoryl-undecaprenol N-acetylglucosamine transferase [EC:2.4.1.227]	5	2	2	9	1	1	2	1	0	0	1	0	1	1
KO:K02564	glucosamine-6-phosphate deaminase [EC:3.5.99.6]	0	0	0	0	3	0	0	0	0	0	0	0	0	0
KO:K02584	Nif-specific regulatory protein	2	4	6	2	7	0	2	0	0	0	1	0	1	1
KO:K02585	nitrogen fixation protein NifB	0	1	6	4	2	0	2	1	0	0	1	0	1	0
KO:K02586	nitrogenase molybdenum-iron protein alpha chain [EC:1.18.6.1]	0	6	12	2	1	0	2	0	0	0	1	0	1	1
KO:K02587	nitrogenase molybdenum-cofactor synthesis protein NifE	1	2	3	4	1	0	2	1	0	0	1	0	1	1
KO:K02588	nitrogenase iron protein NifH [EC:1.18.6.1]	1	2	8	4	0	0	2	1	0	0	1	0	1	1
KO:K02589	nitrogen regulatory protein PII 1	1	3	4	1	0	0	2	1	0	1	1	0	1	1
KO:K02590	nitrogen regulatory protein PII 2	0	4	4	2	0	0	2	1	0	0	1	0	1	1
KO:K02591	nitrogenase molybdenum-iron protein beta chain [EC:1.18.6.1]	0	2	8	2	0	0	2	1	0	0	1	0	1	1
KO:K02592	nitrogenase molybdenum-iron protein NifN	1	3	2	3	0	0	2	1	0	1	1	0	1	0
KO:K02594	homocitrate synthase NifV [EC:2.3.3.14]	0	0	1	8	3	0	1	1	0	0	1	0	1	1
KO:K02600	N utilization substance protein A	1	2	6	3	3	1	1	0	1	0	1	0	3	1
KO:K02601	transcriptional antiterminator NusG	3	2	5	1	2	1	2	1	0	1	1	0	1	1
KO:K02619	4-amino-4-deoxychorismate lyase [EC:4.1.3.38]	3	3	6	5	0	0	1	1	0	1	1	0	1	1
KO:K02621	topoisomerase IV subunit A [EC:5.99.1.-]	3	0	5	2	1	1	0	0	0	0	0	0	1	1
KO:K02622	topoisomerase IV subunit B [EC:5.99.1.-]	2	1	8	0	0	1	0	0	0	0	0	0	0	1
KO:K02641	ferredoxin--NADP+ reductase [EC:1.18.1.2]	6	2	3	1	6	1	2	1	2	1	1	0	0	1
KO:K02650	type IV pilus assembly protein PilA	6	15	11	10	5	4	8	3	2	3	2	0	5	5
KO:K02652	type IV pilus assembly protein PilB	1	7	13	6	7	1	0	1	1	0	1	0	1	2
KO:K02653	type IV pilus assembly protein PilC	2	14	5	6	3	1	2	1	1	1	1	0	0	1
KO:K02654	leader peptidase (prepilin peptidase) / N-methyltransferase [EC:3.4.23.43 2.1.1.-]	2	8	2	3	3	1	1	1	0	1	1	0	1	1
KO:K02655	type IV pilus assembly protein PilE	1	6	3	4	2	1	1	1	0	0	1	1	1	1
KO:K02656	type IV pilus assembly protein PilF	1	7	5	2	1	1	2	1	0	0	1	0	1	1
KO:K02657	twitching motility two-component system response regulator PilG	3	5	7	4	5	2	1	3	0	0	2	0	3	2
KO:K02658	twitching motility two-component system response regulator PilH	6	9	10	3	1	3	5	2	0	1	4	0	5	2
KO:K02659	twitching motility protein PilI	4	4	7	4	0	3	4	2	1	1	3	0	2	1
KO:K02660	twitching motility protein PilJ	10	14	5	6	10	3	3	1	0	0	2	0	3	2
KO:K02662	type IV pilus assembly protein PilM	1	9	3	5	3	1	2	1	1	0	1	0	1	1
KO:K02663	type IV pilus assembly protein PilN	1	7	5	5	2	1	2	1	0	0	1	0	1	1
KO:K02664	type IV pilus assembly protein PilO	1	10	6	3	1	1	2	1	1	0	1	0	1	1
KO:K02665	type IV pilus assembly protein PilP	1	8	4	5	4	1	2	1	0	0	1	0	0	1
KO:K02666	type IV pilus assembly protein PilQ	1	22	3	4	5	0	1	0	0	0	1	0	0	1
KO:K02667	two-component system, NtrC family, response regulator PilR	1	5	2	2	3	1	2	1	1	1	1	0	1	1
KO:K02668	two-component system, NtrC family, sensor histidine kinase PilS [EC:2.7.13.3]	1	3	6	5	1	1	2	1	0	0	1	1	1	1
KO:K02669	twitching motility protein PilT	1	7	4	3	2	1	2	1	0	0	1	0	2	1
KO:K02670	twitching motility protein PilU	8	14	13	6	5	3	5	1	1	1	3	0	3	2
KO:K02671	type IV pilus assembly protein PilV	1	4	3	5	4	1	2	1	0	0	1	0	1	1
KO:K02672	type IV pilus assembly protein PilW	1	8	7	7	4	1	2	1	0	0	1	0	2	1
KO:K02673	type IV pilus assembly protein PilX	0	5	3	5	3	1	2	1	1	0	1	0	1	1
KO:K02674	type IV pilus assembly protein PilY1	0	4	20	17	3	0	1	0	0	0	0	0	2	0
KO:K02676	type IV pilus assembly protein PilZ	2	5	3	1	2	1	2	1	0	0	1	0	1	1
KO:K02687	ribosomal protein L11 methyltransferase [EC:2.1.1.-]	6	4	3	4	2	1	2	1	1	0	1	1	1	1
KO:K02805	dTDP-4-amino-4,6-dideoxygalactose transaminase [EC:2.6.1.59]	4	6	6	2	1	0	1	1	0	0	1	0	0	0
KO:K02806	PTS system, nitrogen regulatory IIA component [EC:2.7.1.69]	0	0	0	1	0	0	0	0	0	0	0	0	1	1
KO:K02821	PTS system, ascorbate-specific IIA component [EC:2.7.1.69]	1	2	4	1	0	0	1	1	0	0	1	0	0	0
KO:K02823	dihydroorotate dehydrogenase electron transfer subunit	0	0	0	0	2	0	0	0	0	0	0	0	0	0
KO:K02825	pyrimidine operon attenuation protein / uracil phosphoribosyltransferase [EC:2.4.2.9]	1	3	3	1	0	1	2	1	0	1	1	0	1	1
KO:K02834	ribosome-binding factor A	1	1	1	6	1	1	1	1	0	1	1	0	1	1
KO:K02835	peptide chain release factor 1	1	3	10	7	3	1	2	1	0	0	1	0	1	1
KO:K02836	peptide chain release factor 2	3	2	3	1	2	1	1	1	0	0	1	0	1	1
KO:K02837	peptide chain release factor 3	2	9	11	2	1	1	1	1	0	1	1	0	2	1
KO:K02838	ribosome recycling factor	1	1	5	2	3	1	2	1	0	0	1	0	1	1
KO:K02839	peptide chain release factor	0	0	3	0	0	0	0	0	0	0	0	0	0	0
KO:K02841	heptosyltransferase I [EC:2.4.-.-]	3	8	5	0	1	1	2	1	1	0	1	0	1	1
KO:K02843	heptosyltransferase II [EC:2.4.-.-]	5	3	6	5	1	1	2	1	0	0	1	1	1	1
KO:K02844	UDP-glucose:(heptosyl)LPS alpha-1,3-glucosyltransferase [EC:2.4.1.-]	0	2	1	2	0	0	0	0	0	0	0	0	0	0
KO:K02847	O-antigen ligase [EC:2.4.1.-]	3	5	4	3	1	1	0	0	0	0	0	0	0	0
KO:K02851	UDP-GlcNAc:undecaprenyl-phosphate GlcNAc-1-phosphate transferase [EC:2.7.8.33]	0	0	1	0	3	0	0	0	0	0	0	0	0	1
KO:K02860	16S rRNA processing protein RimM	1	1	2	3	0	1	1	1	0	0	1	0	1	1
KO:K02863	large subunit ribosomal protein L1	3	3	5	2	1	1	2	1	1	0	1	0	1	1
KO:K02864	large subunit ribosomal protein L10	2	4	4	2	1	1	0	1	0	1	1	0	1	1
KO:K02867	large subunit ribosomal protein L11	4	1	5	1	1	1	2	1	1	0	1	0	1	1
KO:K02871	large subunit ribosomal protein L13	2	1	4	3	1	1	1	0	0	0	1	0	1	1
KO:K02874	large subunit ribosomal protein L14	1	2	4	0	2	1	2	1	0	0	1	0	0	1
KO:K02876	large subunit ribosomal protein L15	1	2	4	0	2	1	2	1	0	0	1	0	0	1
KO:K02878	large subunit ribosomal protein L16	1	5	5	1	1	1	2	1	0	0	1	0	0	1
KO:K02879	large subunit ribosomal protein L17	1	1	2	1	0	1	0	1	0	1	1	0	2	1
KO:K02881	large subunit ribosomal protein L18	1	4	4	0	1	1	1	1	0	0	1	0	0	1
KO:K02884	large subunit ribosomal protein L19	1	2	5	2	2	1	2	1	1	0	1	0	1	1
KO:K02886	large subunit ribosomal protein L2	1	6	4	0	1	1	2	1	1	1	1	0	1	1
KO:K02887	large subunit ribosomal protein L20	3	5	4	4	1	1	1	1	0	0	1	0	1	1
KO:K02888	large subunit ribosomal protein L21	1	3	4	1	2	0	2	1	0	0	1	1	0	1
KO:K02890	large subunit ribosomal protein L22	1	2	4	0	1	1	1	1	0	0	1	0	0	1
KO:K02892	large subunit ribosomal protein L23	1	5	4	0	0	1	2	0	0	0	1	0	0	1
KO:K02895	large subunit ribosomal protein L24	1	2	5	0	2	1	2	1	1	0	1	0	0	1
KO:K02897	large subunit ribosomal protein L25	3	5	6	3	3	1	1	1	0	0	1	0	0	1
KO:K02899	large subunit ribosomal protein L27	3	1	3	1	2	1	2	1	0	0	1	0	0	1
KO:K02902	large subunit ribosomal protein L28	1	4	3	1	2	1	1	1	1	0	1	0	1	1
KO:K02904	large subunit ribosomal protein L29	1	3	4	0	1	1	2	1	1	0	1	0	0	1
KO:K02906	large subunit ribosomal protein L3	1	3	5	0	0	1	2	1	0	0	1	0	1	1
KO:K02907	large subunit ribosomal protein L30	1	1	4	0	2	1	1	1	0	0	1	0	0	1
KO:K02909	large subunit ribosomal protein L31	2	2	4	1	3	0	2	1	0	0	1	0	1	1
KO:K02911	large subunit ribosomal protein L32	2	2	3	1	1	1	2	1	0	1	1	0	0	1
KO:K02913	large subunit ribosomal protein L33	1	4	2	3	4	1	1	1	0	1	1	0	1	1
KO:K02914	large subunit ribosomal protein L34	1	2	2	0	0	0	2	1	0	0	1	0	1	1
KO:K02916	large subunit ribosomal protein L35	3	5	2	4	1	1	1	1	1	1	1	0	1	1
KO:K02919	large subunit ribosomal protein L36	0	0	2	0	1	1	2	1	0	0	1	0	0	0
KO:K02926	large subunit ribosomal protein L4	1	5	4	0	0	1	2	1	0	0	1	0	2	1
KO:K02931	large subunit ribosomal protein L5	1	3	4	0	1	1	2	1	1	0	1	0	0	1
KO:K02933	large subunit ribosomal protein L6	1	2	4	0	2	1	1	1	0	1	1	0	0	1
KO:K02935	large subunit ribosomal protein L7/L12	2	3	3	0	1	1	1	1	1	0	1	0	1	1
KO:K02939	large subunit ribosomal protein L9	1	3	7	1	1	1	1	1	0	0	1	0	1	1
KO:K02945	small subunit ribosomal protein S1	2	5	10	4	1	1	1	1	0	1	1	0	0	1
KO:K02946	small subunit ribosomal protein S10	1	0	5	0	0	1	1	1	1	0	1	0	1	1
KO:K02948	small subunit ribosomal protein S11	2	0	3	1	1	1	1	1	0	0	1	0	0	1
KO:K02950	small subunit ribosomal protein S12	1	0	4	4	0	1	1	1	0	1	1	0	1	1
KO:K02952	small subunit ribosomal protein S13	1	0	3	1	1	1	2	1	0	1	1	0	0	1
KO:K02954	small subunit ribosomal protein S14	1	3	4	0	1	1	0	1	1	0	1	0	0	1
KO:K02956	small subunit ribosomal protein S15	2	3	4	3	0	1	1	1	0	0	1	0	0	1
KO:K02959	small subunit ribosomal protein S16	1	2	2	2	1	1	2	1	0	0	1	0	1	1
KO:K02961	small subunit ribosomal protein S17	1	2	4	0	1	1	2	1	0	0	1	0	0	1
KO:K02963	small subunit ribosomal protein S18	1	1	3	1	0	1	1	1	0	1	1	0	0	1
KO:K02965	small subunit ribosomal protein S19	1	1	3	0	1	1	1	1	0	0	1	0	1	1
KO:K02967	small subunit ribosomal protein S2	4	2	5	2	1	1	1	1	0	0	1	0	1	1
KO:K02968	small subunit ribosomal protein S20	5	3	3	3	1	1	2	1	0	1	1	0	1	1
KO:K02970	small subunit ribosomal protein S21	2	0	2	1	1	1	1	1	0	1	1	1	1	1
KO:K02982	small subunit ribosomal protein S3	1	6	6	1	1	1	2	0	0	0	1	0	0	1
KO:K02986	small subunit ribosomal protein S4	1	1	4	1	2	1	2	1	0	1	1	0	0	1
KO:K02988	small subunit ribosomal protein S5	1	1	4	0	1	1	2	1	0	1	1	0	0	1
KO:K02990	small subunit ribosomal protein S6	1	1	4	1	0	1	1	1	0	0	1	0	0	1
KO:K02992	small subunit ribosomal protein S7	2	1	7	3	0	1	1	1	0	1	1	0	2	1
KO:K02994	small subunit ribosomal protein S8	1	3	4	0	1	1	0	1	0	0	1	0	0	1
KO:K02996	small subunit ribosomal protein S9	1	2	4	4	1	1	1	0	0	0	1	0	1	1
KO:K03040	DNA-directed RNA polymerase subunit alpha [EC:2.7.7.6]	4	1	3	2	1	1	0	1	0	0	1	0	2	1
KO:K03043	DNA-directed RNA polymerase subunit beta [EC:2.7.7.6]	3	9	11	9	7	1	1	1	0	0	0	0	2	1
KO:K03046	DNA-directed RNA polymerase subunit beta' [EC:2.7.7.6]	6	7	11	2	6	1	0	1	0	0	1	0	2	1
KO:K03060	DNA-directed RNA polymerase subunit omega [EC:2.7.7.6]	2	6	3	1	0	2	2	1	1	0	1	0	0	1
KO:K03070	preprotein translocase subunit SecA	5	6	14	2	2	1	2	1	0	0	1	0	1	1
KO:K03071	preprotein translocase subunit SecB	2	4	5	0	5	1	2	1	1	0	1	0	0	1
KO:K03072	preprotein translocase subunit SecD	6	9	4	4	1	1	0	0	0	0	1	0	1	1
KO:K03073	preprotein translocase subunit SecE	2	0	4	2	2	1	3	1	0	0	1	0	1	1
KO:K03074	preprotein translocase subunit SecF	3	5	4	3	2	1	2	1	0	0	1	0	1	1
KO:K03075	preprotein translocase subunit SecG	0	0	2	0	0	0	1	0	1	0	1	0	0	0
KO:K03076	preprotein translocase subunit SecY	1	2	4	1	3	1	2	0	0	1	1	0	0	1
KO:K03082	hexulose-6-phosphate isomerase [EC:5.-.-.-]	0	0	0	0	0	0	0	0	0	0	0	0	0	1
KO:K03086	RNA polymerase primary sigma factor	1	9	5	6	4	1	2	1	0	1	1	0	1	1
KO:K03087	RNA polymerase nonessential primary-like sigma factor	1	8	10	1	4	1	1	1	0	1	1	0	1	1
KO:K03088	RNA polymerase sigma-70 factor, ECF subfamily	2	6	9	6	2	1	3	2	0	3	1	0	1	1
KO:K03089	RNA polymerase sigma-32 factor	3	7	3	1	2	1	1	1	0	1	1	0	1	1
KO:K03090	RNA polymerase sigma-B factor	0	0	0	1	0	0	0	0	0	0	0	0	0	0
KO:K03092	RNA polymerase sigma-54 factor	1	9	4	8	4	1	2	1	0	1	1	0	1	1
KO:K03098	apolipoprotein D and lipocalin family protein	2	8	0	2	5	1	2	1	1	0	1	0	1	1
KO:K03100	signal peptidase I [EC:3.4.21.89]	1	10	5	1	1	1	2	1	0	1	1	0	3	1
KO:K03101	signal peptidase II [EC:3.4.23.36]	1	4	4	2	1	1	1	1	0	0	1	0	1	1
KO:K03106	signal recognition particle subunit SRP54	1	11	7	3	3	1	2	1	0	1	1	0	1	1
KO:K03110	fused signal recognition particle receptor	2	5	7	3	0	1	2	1	0	0	1	0	1	1
KO:K03111	single-strand DNA-binding protein	4	5	6	1	1	1	2	1	1	0	1	0	0	1
KO:K03112	DamX protein	1	0	0	0	0	0	0	0	0	0	0	0	0	0
KO:K03113	translation initiation factor 1	0	0	0	2	0	0	0	0	0	0	0	0	0	0
KO:K03116	sec-independent protein translocase protein TatA	1	1	4	1	0	1	2	1	1	0	1	1	0	1
KO:K03117	sec-independent protein translocase protein TatB	1	2	6	0	0	1	2	1	1	1	1	0	0	1
KO:K03118	sec-independent protein translocase protein TatC	2	4	9	0	1	1	2	1	0	0	1	0	1	1
KO:K03130	transcription initiation factor TFIID subunit 5	0	0	1	0	0	0	0	0	0	0	0	0	0	0
KO:K03147	phosphomethylpyrimidine synthase [EC:4.1.99.17]	13	2	5	10	1	1	2	1	0	1	1	0	1	1
KO:K03148	sulfur carrier protein ThiS adenylyltransferase [EC:2.7.7.73]	1	1	0	1	0	0	0	0	0	0	0	0	0	0
KO:K03149	thiazole synthase [EC:2.8.1.10]	2	6	5	3	4	1	2	1	1	0	1	0	1	1
KO:K03150	2-iminoacetate synthase [EC:4.1.99.19]	0	0	0	0	1	0	0	0	0	0	0	0	0	0
KO:K03152	4-methyl-5(b-hydroxyethyl)-thiazole monophosphate biosynthesis	1	4	3	2	0	1	2	1	0	1	1	0	1	1
KO:K03154	sulfur carrier protein	3	3	6	1	4	1	2	1	0	0	1	0	1	1
KO:K03168	DNA topoisomerase I [EC:5.99.1.2]	3	10	3	5	1	1	2	1	0	0	1	0	1	1
KO:K03177	tRNA pseudouridine55 synthase [EC:5.4.99.25]	2	4	3	5	2	1	2	1	0	0	1	0	1	1
KO:K03179	4-hydroxybenzoate polyprenyltransferase [EC:2.5.1.39]	5	0	2	3	1	1	1	1	1	0	1	0	1	1
KO:K03181	chorismate--pyruvate lyase [EC:4.1.3.40]	0	0	1	0	0	0	0	0	0	0	0	0	1	1
KO:K03182	4-hydroxy-3-polyprenylbenzoate decarboxylase [EC:4.1.1.98]	1	3	5	1	3	1	1	1	0	1	1	0	0	1
KO:K03183	demethylmenaquinone methyltransferase / 2-methoxy-6-polyprenyl-1,4-benzoquinol methylase [EC:2.1.1.163 2.1.1.201]	2	4	4	6	6	1	1	1	0	0	1	0	0	1
KO:K03186	4-hydroxy-3-polyprenylbenzoate decarboxylase [EC:4.1.1.98]	1	5	4	2	2	1	2	1	1	1	1	0	0	1
KO:K03192	urease accessory protein	0	4	6	3	0	1	2	1	0	1	1	0	1	1
KO:K03195	type IV secretion system protein VirB10	0	0	1	0	0	0	0	0	0	0	0	0	0	0
KO:K03210	preprotein translocase subunit YajC	3	2	3	2	2	1	2	1	0	1	1	0	1	1
KO:K03215	23S rRNA (uracil1939-C5)-methyltransferase [EC:2.1.1.190]	2	7	3	1	1	1	2	1	0	0	1	0	3	1
KO:K03216	tRNA (cytidine/uridine-2'-O-)-methyltransferase [EC:2.1.1.207]	5	2	4	5	0	1	2	1	0	0	1	0	1	1
KO:K03217	YidC/Oxa1 family membrane protein insertase	2	5	6	2	3	1	1	1	0	1	1	0	1	1
KO:K03218	23S rRNA (guanosine2251-2'-O)-methyltransferase [EC:2.1.1.185]	4	1	5	6	2	1	2	1	1	0	1	0	1	1
KO:K03226	type III secretion protein R	0	2	1	0	0	0	0	0	0	0	0	0	0	0
KO:K03230	type III secretion protein V	0	1	0	0	0	0	0	0	0	0	0	0	0	0
KO:K03269	UDP-2,3-diacylglucosamine hydrolase [EC:3.6.1.54]	3	6	3	2	0	1	2	1	0	0	1	0	1	1
KO:K03270	3-deoxy-D-manno-octulosonate 8-phosphate phosphatase (KDO 8-P phosphatase) [EC:3.1.3.45]	4	4	7	3	3	1	3	1	0	0	2	0	1	1
KO:K03271	D-sedoheptulose 7-phosphate isomerase [EC:5.3.1.28]	5	3	8	3	2	1	1	1	0	0	1	0	1	2
KO:K03272	D-beta-D-heptose 7-phosphate kinase / D-beta-D-heptose 1-phosphate adenosyltransferase [EC:2.7.1.167 2.7.7.70]	4	4	4	5	3	1	2	1	0	0	1	0	3	1
KO:K03273	D-glycero-D-manno-heptose 1,7-bisphosphate phosphatase [EC:3.1.3.82 3.1.3.83]	7	4	4	5	4	1	2	1	0	1	1	1	1	1
KO:K03274	ADP-L-glycero-D-manno-heptose 6-epimerase [EC:5.1.3.20]	1	1	2	0	0	0	0	0	0	0	0	0	0	0
KO:K03282	large conductance mechanosensitive channel	0	0	0	0	0	0	0	0	0	0	0	0	0	1
KO:K03284	magnesium transporter	3	2	7	5	0	1	1	1	1	0	1	0	1	1
KO:K03286	OmpA-OmpF porin, OOP family	1	5	8	3	5	1	1	1	1	0	1	0	2	1
KO:K03294	basic amino acid/polyamine antiporter, APA family	4	5	1	2	1	0	1	0	0	0	2	0	1	1
KO:K03296	hydrophobic/amphiphilic exporter-1 (mainly G- bacteria), HAE1 family	0	1	0	0	1	0	0	0	0	0	0	0	0	0
KO:K03297	small multidrug resistance pump	2	5	0	2	2	1	1	0	1	1	2	0	1	1
KO:K03307	solute:Na+ symporter, SSS family	0	1	2	0	0	0	0	0	0	0	0	1	2	1
KO:K03309	dicarboxylate/amino acid:cation (Na+ or H+) symporter, DAACS family	2	4	0	0	0	1	2	1	0	0	1	0	0	0
KO:K03310	alanine or glycine:cation symporter, AGCS family	1	2	0	1	0	0	0	0	0	0	0	0	1	1
KO:K03312	glutamate:Na+ symporter, ESS family	0	0	0	0	0	0	0	0	0	0	0	0	2	1
KO:K03313	Na+:H+ antiporter, NhaA family	0	0	0	0	1	0	0	0	0	0	0	0	0	0
KO:K03317	concentrative nucleoside transporter, CNT family	1	0	5	3	2	1	2	1	0	1	1	0	1	1
KO:K03319	divalent anion:Na+ symporter, DASS family	0	0	0	1	0	0	0	0	0	0	0	0	0	0
KO:K03320	ammonium transporter, Amt family	2	10	9	7	8	2	3	2	1	1	2	1	3	3
KO:K03321	sulfate permease, SulP family	6	13	18	9	3	3	3	2	1	0	2	0	1	1
KO:K03322	manganese transport protein	0	1	0	1	0	0	0	0	0	0	0	0	0	0
KO:K03325	arsenite transporter, ACR3 family	4	6	6	1	8	1	2	0	0	0	1	1	0	0
KO:K03328	polysaccharide transporter, PST family	1	1	2	0	0	0	0	0	0	0	0	0	0	0
KO:K03349	anaphase-promoting complex subunit 2	0	0	0	3	0	0	0	0	0	0	0	0	0	0
KO:K03386	peroxiredoxin (alkyl hydroperoxide reductase subunit C) [EC:1.11.1.15]	0	1	0	2	1	0	0	0	0	0	0	0	1	1
KO:K03387	alkyl hydroperoxide reductase subunit F [EC:1.6.4.-]	0	0	1	1	0	0	0	0	0	0	0	0	1	1
KO:K03388	heterodisulfide reductase subunit A [EC:1.8.98.1]	0	0	1	0	4	0	0	0	0	0	0	0	0	0
KO:K03389	heterodisulfide reductase subunit B [EC:1.8.98.1]	4	4	1	1	6	1	1	1	0	1	1	0	0	0
KO:K03406	methyl-accepting chemotaxis protein	23	32	21	12	17	1	4	1	0	0	2	0	4	2
KO:K03407	two-component system, chemotaxis family, sensor kinase CheA [EC:2.7.13.3]	5	17	17	8	8	2	3	1	0	0	2	1	1	1
KO:K03408	purine-binding chemotaxis protein CheW	4	6	8	2	1	2	3	2	0	0	2	1	1	2
KO:K03411	chemotaxis protein CheD [EC:3.5.1.44]	0	1	0	0	0	0	0	0	0	0	0	0	0	0
KO:K03412	two-component system, chemotaxis family, response regulator CheB [EC:3.1.1.61]	6	7	19	11	7	3	5	2	1	1	3	2	9	6
KO:K03413	two-component system, chemotaxis family, response regulator CheY	2	8	7	1	2	1	1	1	0	1	1	0	1	1
KO:K03414	chemotaxis protein CheZ	0	1	0	0	0	0	0	0	0	0	0	0	0	0
KO:K03424	TatD DNase family protein [EC:3.1.21.-]	3	4	14	2	4	2	0	0	0	0	0	0	1	2
KO:K03427	type I restriction enzyme M protein [EC:2.1.1.72]	20	30	11	19	36	3	5	5	0	0	2	0	3	2
KO:K03431	phosphoglucosamine mutase [EC:5.4.2.10]	7	7	5	7	3	1	1	1	0	1	1	0	1	1
KO:K03438	16S rRNA (cytosine1402-N4)-methyltransferase [EC:2.1.1.199]	2	6	2	4	2	1	1	1	0	0	1	1	1	1
KO:K03439	tRNA (guanine-N7-)-methyltransferase [EC:2.1.1.33]	3	5	3	6	1	1	2	1	1	0	1	0	1	1
KO:K03455	monovalent cation:H+ antiporter-2, CPA2 family	0	1	0	0	2	0	0	0	0	0	0	0	0	0
KO:K03465	thymidylate synthase (FAD) [EC:2.1.1.148]	3	4	0	0	1	0	0	0	0	0	0	0	0	0
KO:K03466	DNA segregation ATPase FtsK/SpoIIIE, S-DNA-T family	1	6	3	0	2	0	1	0	0	0	0	0	2	1
KO:K03469	ribonuclease HI [EC:3.1.26.4]	1	4	1	0	2	0	0	0	0	1	0	0	0	0
KO:K03470	ribonuclease HII [EC:3.1.26.4]	1	7	3	2	2	1	2	1	0	1	1	0	1	1
KO:K03473	erythronate-4-phosphate dehydrogenase [EC:1.1.1.290]	0	0	0	1	0	0	0	0	0	0	0	0	0	0
KO:K03474	pyridoxine 5-phosphate synthase [EC:2.6.99.2]	3	3	4	4	4	1	0	0	0	0	0	0	1	1
KO:K03495	tRNA uridine 5-carboxymethylaminomethyl modification enzyme	10	8	5	3	4	1	2	1	1	0	1	0	1	1
KO:K03496	chromosome partitioning protein	5	9	16	9	3	2	3	2	0	0	2	0	3	1
KO:K03497	chromosome partitioning protein, ParB family	0	2	5	0	3	0	0	0	0	0	0	0	0	0
KO:K03498	trk system potassium uptake protein	0	0	0	0	0	0	0	0	0	0	0	0	1	1
KO:K03499	trk system potassium uptake protein	0	2	0	1	2	0	0	0	0	0	0	0	2	1
KO:K03500	16S rRNA (cytosine967-C5)-methyltransferase [EC:2.1.1.176]	2	9	2	5	0	1	2	1	0	1	1	0	1	1
KO:K03501	16S rRNA (guanine527-N7)-methyltransferase [EC:2.1.1.170]	4	3	2	4	2	1	2	1	0	0	1	1	1	1
KO:K03517	quinolinate synthase [EC:2.5.1.72]	2	6	4	7	2	1	2	1	0	0	1	0	1	1
KO:K03522	electron transfer flavoprotein alpha subunit	0	0	0	2	0	0	0	0	0	0	0	0	0	0
KO:K03524	BirA family transcriptional regulator, biotin operon repressor / biotin-[acetyl-CoA-carboxylase] ligase [EC:6.3.4.15]	1	3	5	3	4	1	2	1	0	0	1	0	0	1
KO:K03525	type III pantothenate kinase [EC:2.7.1.33]	2	3	4	2	5	1	1	1	1	0	1	0	1	1
KO:K03526	(E)-4-hydroxy-3-methylbut-2-enyl-diphosphate synthase [EC:1.17.7.1 1.17.7.3]	3	4	8	8	1	1	2	1	0	1	1	0	1	1
KO:K03527	4-hydroxy-3-methylbut-2-enyl diphosphate reductase [EC:1.17.1.2]	4	4	2	7	1	1	2	1	0	1	1	0	1	1
KO:K03528	cell division protein ZipA	0	1	4	1	0	0	0	0	0	0	1	0	0	1
KO:K03529	chromosome segregation protein	5	5	4	2	6	1	0	0	0	0	0	0	0	0
KO:K03530	DNA-binding protein HU-beta	0	6	2	2	5	1	2	1	0	1	1	1	1	1
KO:K03531	cell division protein FtsZ	7	1	7	5	10	1	3	1	2	0	1	0	1	1
KO:K03536	ribonuclease P protein component [EC:3.1.26.5]	2	4	2	2	0	0	2	1	0	0	1	0	1	1
KO:K03544	ATP-dependent Clp protease ATP-binding subunit ClpX	3	4	3	3	4	1	0	1	1	0	1	0	1	1
KO:K03545	trigger factor	3	6	3	6	5	1	1	1	0	1	1	0	0	1
KO:K03546	exonuclease SbcC	4	3	6	4	1	1	1	1	0	1	1	0	1	1
KO:K03547	exonuclease SbcD	0	0	0	0	1	0	0	0	0	0	0	0	0	0
KO:K03549	KUP system potassium uptake protein	0	0	0	1	1	1	0	0	0	0	0	1	3	1
KO:K03550	holliday junction DNA helicase RuvA [EC:3.6.4.12]	0	0	1	2	1	0	0	0	0	0	0	0	0	0
KO:K03551	holliday junction DNA helicase RuvB [EC:3.6.4.12]	0	1	1	1	2	0	0	0	0	0	0	0	0	0
KO:K03553	recombination protein RecA	1	5	9	2	1	1	1	1	0	0	1	0	1	1
KO:K03555	DNA mismatch repair protein MutS	3	7	5	3	5	1	1	0	1	0	1	0	1	1
KO:K03558	membrane protein required for colicin V production	1	5	8	1	3	1	1	1	0	0	1	0	0	1
KO:K03559	biopolymer transport protein ExbD	2	2	3	2	3	1	2	1	0	0	1	0	0	1
KO:K03560	biopolymer transport protein TolR	2	7	4	1	2	1	1	1	1	0	1	0	0	0
KO:K03561	biopolymer transport protein ExbB	3	1	4	4	6	1	1	1	0	0	1	0	2	2
KO:K03562	biopolymer transport protein TolQ	2	6	5	2	3	1	1	1	1	0	1	0	0	0
KO:K03563	carbon storage regulator	1	3	3	2	3	0	1	1	0	0	1	0	0	1
KO:K03564	peroxiredoxin Q/BCP [EC:1.11.1.15]	0	0	1	0	0	0	0	0	0	0	0	0	1	1
KO:K03567	glycine cleavage system transcriptional repressor	3	2	2	2	1	2	1	1	0	1	1	0	1	1
KO:K03568	TldD protein	2	7	8	7	4	1	2	1	0	1	1	1	1	1
KO:K03569	rod shape-determining protein MreB and related proteins	1	4	6	2	5	1	1	1	0	0	1	0	1	1
KO:K03570	rod shape-determining protein MreC	1	2	5	1	5	1	1	1	0	0	1	0	1	1
KO:K03571	rod shape-determining protein MreD	1	2	5	0	2	1	2	1	1	0	1	0	1	1
KO:K03572	DNA mismatch repair protein MutL	6	6	6	5	1	1	2	1	0	1	1	0	0	1
KO:K03573	DNA mismatch repair protein MutH	0	0	1	0	0	0	0	0	0	0	0	0	0	0
KO:K03574	8-oxo-dGTP diphosphatase [EC:3.6.1.55]	5	3	5	3	0	0	0	0	0	0	0	0	0	1
KO:K03575	A/G-specific adenine glycosylase [EC:3.2.2.-]	0	0	0	1	0	0	0	0	0	0	0	0	0	0
KO:K03578	ATP-dependent helicase HrpA [EC:3.6.4.13]	20	5	9	7	16	1	2	1	1	1	1	0	1	1
KO:K03581	exodeoxyribonuclease V alpha subunit [EC:3.1.11.5]	2	1	2	2	0	1	0	0	1	0	0	0	1	1
KO:K03582	exodeoxyribonuclease V beta subunit [EC:3.1.11.5]	17	8	9	3	8	1	2	1	1	0	1	0	1	1
KO:K03583	exodeoxyribonuclease V gamma subunit [EC:3.1.11.5]	6	14	8	1	8	1	1	1	0	0	1	0	1	1
KO:K03584	DNA repair protein RecO (recombination protein O)	0	0	0	0	1	0	0	0	0	0	0	0	0	0
KO:K03585	membrane fusion protein, multidrug efflux system	0	1	0	0	0	0	0	0	0	0	0	0	0	0
KO:K03586	cell division protein FtsL	1	3	1	3	1	1	1	1	0	0	1	0	0	0
KO:K03587	cell division protein FtsI (penicillin-binding protein 3)	1	7	5	4	5	1	2	1	0	0	1	1	1	1
KO:K03588	cell division protein FtsW	5	1	8	13	1	1	2	1	0	0	1	0	1	1
KO:K03589	cell division protein FtsQ	1	1	2	4	0	1	2	1	0	1	1	0	1	1
KO:K03590	cell division protein FtsA	2	3	7	5	3	1	2	1	1	0	1	0	1	1
KO:K03592	PmbA protein	3	2	8	2	1	1	1	1	0	0	1	0	1	1
KO:K03593	ATP-binding protein involved in chromosome partitioning	4	6	5	5	1	1	1	1	0	1	1	0	1	1
KO:K03594	bacterioferritin [EC:1.16.3.1]	1	4	2	1	3	1	1	1	0	0	1	0	1	1
KO:K03595	GTPase	2	8	13	1	3	1	2	1	1	0	1	0	1	1
KO:K03596	GTP-binding protein LepA	2	10	6	6	2	1	2	1	0	1	1	0	1	1
KO:K03599	RNA polymerase-associated protein	3	1	7	2	1	1	1	1	0	1	1	0	0	0
KO:K03600	stringent starvation protein B	3	1	6	1	1	1	2	1	0	0	1	0	1	1
KO:K03602	exodeoxyribonuclease VII small subunit [EC:3.1.11.6]	1	0	1	1	0	1	1	0	0	0	1	0	0	0
KO:K03605	hydrogenase maturation protease [EC:3.4.23.-]	3	2	5	4	0	1	0	1	0	1	1	0	0	0
KO:K03606	putative colanic acid biosysnthesis UDP-glucose lipid carrier transferase	1	1	1	0	1	0	0	0	0	0	0	0	0	0
KO:K03607	ProP effector	0	2	0	0	0	0	0	0	0	0	0	0	0	0
KO:K03608	cell division topological specificity factor	3	4	4	4	0	1	2	1	0	1	1	0	1	1
KO:K03609	septum site-determining protein MinD	4	4	11	6	1	1	2	1	1	0	1	0	1	1
KO:K03610	septum site-determining protein MinC	2	2	5	0	0	1	2	1	0	1	1	0	1	1
KO:K03611	disulfide bond formation protein DsbB	6	0	0	0	2	1	2	1	0	0	1	0	1	1
KO:K03612	electron transport complex protein RnfG	8	8	16	6	0	3	5	2	1	2	3	0	3	3
KO:K03613	electron transport complex protein RnfE	8	13	15	4	4	3	6	3	2	2	3	0	3	3
KO:K03614	electron transport complex protein RnfD	10	6	13	6	3	3	6	3	1	1	3	0	5	3
KO:K03615	electron transport complex protein RnfC	15	9	10	15	6	3	5	1	0	1	3	0	4	3
KO:K03616	electron transport complex protein RnfB	1	2	4	1	1	1	1	0	1	0	1	0	1	1
KO:K03617	electron transport complex protein RnfA	9	10	14	6	6	3	5	3	1	1	3	0	3	3
KO:K03621	glycerol-3-phosphate acyltransferase PlsX [EC:2.3.1.15]	2	5	4	2	1	1	2	1	0	0	1	0	0	1
KO:K03624	transcription elongation factor GreA	3	5	7	2	2	1	1	1	1	1	1	0	1	1
KO:K03625	N utilization substance protein B	3	5	4	2	1	1	1	1	1	0	1	0	1	1
KO:K03628	transcription termination factor Rho	1	1	4	4	3	1	0	1	0	1	1	0	1	1
KO:K03629	DNA replication and repair protein RecF	0	1	0	0	0	0	0	0	0	0	0	0	0	0
KO:K03630	DNA repair protein RadC	2	3	5	2	1	1	0	0	0	0	1	0	1	1
KO:K03634	outer membrane lipoprotein carrier protein	3	10	5	1	1	1	1	1	0	0	1	0	1	1
KO:K03640	peptidoglycan-associated lipoprotein	2	4	3	5	1	1	1	0	0	0	0	0	0	0
KO:K03641	TolB protein	1	3	1	3	2	1	2	1	0	0	1	0	1	1
KO:K03642	rare lipoprotein A	1	0	1	1	0	0	0	0	0	0	0	0	0	0
KO:K03643	LPS-assembly lipoprotein	2	4	3	4	2	1	2	1	1	0	1	0	1	1
KO:K03644	lipoic acid synthetase [EC:2.8.1.8]	2	6	4	2	4	1	1	1	0	0	1	0	1	1
KO:K03646	colicin import membrane protein	0	2	0	1	1	0	0	0	0	0	0	0	1	0
KO:K03650	tRNA modification GTPase [EC:3.6.-.-]	2	8	9	2	4	1	2	1	0	1	1	0	1	1
KO:K03652	DNA-3-methyladenine glycosylase [EC:3.2.2.21]	1	4	0	0	2	0	2	1	0	0	1	0	0	0
KO:K03654	ATP-dependent DNA helicase RecQ [EC:3.6.4.12]	5	4	2	4	5	1	1	0	0	1	1	0	0	0
KO:K03655	ATP-dependent DNA helicase RecG [EC:3.6.4.12]	5	3	12	7	6	1	1	1	0	0	1	0	3	5
KO:K03656	ATP-dependent DNA helicase Rep [EC:3.6.4.12]	0	0	0	0	0	0	0	0	0	0	0	0	1	1
KO:K03657	DNA helicase II / ATP-dependent DNA helicase PcrA [EC:3.6.4.12]	3	6	9	3	5	1	2	1	0	0	1	0	1	1
KO:K03664	SsrA-binding protein	3	1	3	4	6	1	2	1	1	2	1	0	1	1
KO:K03665	GTPase	0	0	1	1	1	0	0	0	0	0	0	0	0	0
KO:K03666	host factor-I protein	1	5	2	1	0	1	1	1	1	1	1	1	0	1
KO:K03667	ATP-dependent HslUV protease ATP-binding subunit HslU	4	4	6	0	1	1	1	1	1	0	1	0	1	1
KO:K03669	membrane glycosyltransferase [EC:2.4.1.-]	0	1	0	0	0	0	0	0	0	0	0	0	0	0
KO:K03670	periplasmic glucans biosynthesis protein	0	1	0	0	0	0	0	0	0	0	0	0	0	0
KO:K03671	thioredoxin 1	2	2	4	9	5	2	2	1	0	1	2	0	2	2
KO:K03672	thioredoxin 2 [EC:1.8.1.8]	0	0	0	2	1	0	0	0	0	0	0	0	1	1
KO:K03673	thiol:disulfide interchange protein DsbA	2	0	2	2	1	1	1	1	0	0	1	0	1	1
KO:K03676	glutaredoxin 3	1	4	3	2	3	1	1	0	0	1	1	0	1	1
KO:K03683	ribonuclease T [EC:3.1.13.-]	4	2	2	3	3	1	2	1	0	1	1	1	1	1
KO:K03685	ribonuclease III [EC:3.1.26.3]	1	7	3	1	4	1	2	1	0	1	1	0	1	1
KO:K03686	molecular chaperone DnaJ	3	0	12	6	3	1	2	1	0	0	1	0	1	1
KO:K03687	molecular chaperone GrpE	3	4	6	4	4	2	2	2	0	0	2	0	1	1
KO:K03688	ubiquinone biosynthesis protein	3	1	2	5	4	1	2	1	1	0	1	0	1	1
KO:K03694	ATP-dependent Clp protease ATP-binding subunit ClpA	7	5	5	2	6	1	1	1	0	0	1	0	3	3
KO:K03695	ATP-dependent Clp protease ATP-binding subunit ClpB	21	11	7	6	6	1	2	1	1	0	1	0	1	1
KO:K03696	ATP-dependent Clp protease ATP-binding subunit ClpC	0	0	0	3	0	0	0	0	0	0	0	0	1	1
KO:K03699	putative hemolysin	0	0	1	0	1	0	0	0	0	0	0	0	0	0
KO:K03701	excinuclease ABC subunit A	3	8	15	13	6	1	2	1	0	0	1	0	1	1
KO:K03702	excinuclease ABC subunit B	3	12	10	0	6	1	1	1	0	0	1	0	1	1
KO:K03703	excinuclease ABC subunit C	3	6	5	2	3	1	1	1	0	1	1	0	0	1
KO:K03704	cold shock protein (beta-ribbon, CspA family)	1	0	3	1	0	1	2	1	0	1	1	0	1	1
KO:K03705	heat-inducible transcriptional repressor	6	7	3	2	1	1	1	1	0	1	1	0	1	3
KO:K03709	DtxR family transcriptional regulator, Mn-dependent transcriptional regulator	0	0	1	0	1	0	0	0	0	0	0	0	0	0
KO:K03711	Fur family transcriptional regulator, ferric uptake regulator	2	5	1	1	0	1	3	1	0	0	1	1	1	1
KO:K03716	spore photoproduct lyase [EC:4.1.99.14]	0	1	0	0	1	0	0	0	0	0	0	0	0	0
KO:K03723	transcription-repair coupling factor (superfamily II helicase) [EC:3.6.4.-]	7	13	10	6	8	1	2	1	1	0	1	0	2	1
KO:K03724	ATP-dependent helicase Lhr and Lhr-like helicase [EC:3.6.4.-]	0	0	1	0	0	0	0	0	0	0	0	0	0	0
KO:K03733	integrase/recombinase XerC	0	0	1	0	0	0	0	0	0	0	0	0	0	0
KO:K03734	thiamine biosynthesis lipoprotein	5	15	11	4	6	2	4	2	0	0	2	1	2	2
KO:K03737	pyruvate-ferredoxin/flavodoxin oxidoreductase [EC:1.2.7.1 1.2.7.-]	10	12	16	17	8	1	2	1	0	0	1	0	2	1
KO:K03741	arsenate reductase [EC:1.20.4.1]	1	6	3	0	9	1	2	1	0	0	1	0	0	1
KO:K03743	nicotinamide-nucleotide amidase [EC:3.5.1.42]	1	8	7	1	0	1	2	1	1	0	1	1	1	1
KO:K03744	LemA protein	1	1	3	3	0	1	0	0	0	0	0	0	1	1
KO:K03746	DNA-binding protein H-NS	1	2	1	1	3	1	2	1	1	0	1	0	0	0
KO:K03749	DedD protein	4	1	2	1	1	1	1	1	0	0	1	0	1	1
KO:K03767	peptidyl-prolyl cis-trans isomerase A (cyclophilin A) [EC:5.2.1.8]	2	2	3	2	0	1	0	0	0	0	0	0	1	1
KO:K03768	peptidyl-prolyl cis-trans isomerase B (cyclophilin B) [EC:5.2.1.8]	4	7	3	3	3	1	4	2	1	1	2	0	2	2
KO:K03769	peptidyl-prolyl cis-trans isomerase C [EC:5.2.1.8]	2	4	1	4	1	1	1	1	0	0	1	1	0	1
KO:K03770	peptidyl-prolyl cis-trans isomerase D [EC:5.2.1.8]	1	4	6	5	3	1	2	1	1	0	1	0	1	1
KO:K03771	peptidyl-prolyl cis-trans isomerase SurA [EC:5.2.1.8]	6	10	9	3	2	1	2	1	1	1	1	0	1	1
KO:K03775	FKBP-type peptidyl-prolyl cis-trans isomerase SlyD [EC:5.2.1.8]	4	1	3	4	2	1	2	1	0	1	1	0	3	2
KO:K03776	aerotaxis receptor	1	0	1	0	0	0	0	0	0	0	0	0	1	1
KO:K03777	D-lactate dehydrogenase [EC:1.1.1.28]	2	1	13	2	4	1	2	1	0	1	1	0	0	1
KO:K03781	catalase [EC:1.11.1.6]	1	0	1	0	0	0	0	0	0	0	0	0	0	0
KO:K03782	catalase-peroxidase [EC:1.11.1.21]	0	8	8	5	0	0	2	1	0	0	0	0	0	1
KO:K03783	purine-nucleoside phosphorylase [EC:2.4.2.1]	0	2	0	0	0	0	0	0	0	0	0	0	0	0
KO:K03786	3-dehydroquinate dehydratase II [EC:4.2.1.10]	2	4	2	2	3	1	2	1	1	1	1	0	1	1
KO:K03787	5'-nucleotidase [EC:3.1.3.5]	2	4	6	3	3	1	1	2	0	0	2	0	1	1
KO:K03789	ribosomal-protein-alanine N-acetyltransferase [EC:2.3.1.128]	6	4	7	0	2	1	2	0	1	0	1	0	0	1
KO:K03793	pteridine reductase [EC:1.5.1.33]	2	8	3	3	1	1	2	1	1	0	1	0	0	1
KO:K03797	carboxyl-terminal processing protease [EC:3.4.21.102]	4	16	14	8	4	2	2	1	0	0	2	0	2	2
KO:K03798	cell division protease FtsH [EC:3.4.24.-]	2	9	14	7	2	0	1	1	0	0	1	0	1	1
KO:K03799	heat shock protein HtpX [EC:3.4.24.-]	2	6	7	2	0	1	1	1	0	0	2	0	2	1
KO:K03801	lipoyl(octanoyl) transferase [EC:2.3.1.181]	4	5	4	2	2	1	2	1	0	0	1	1	0	1
KO:K03803	sigma-E factor negative regulatory protein RseC	0	0	3	1	0	0	0	0	0	0	0	0	0	0
KO:K03806	AmpD protein	1	6	5	5	1	1	2	1	0	1	1	0	0	0
KO:K03820	apolipoprotein N-acyltransferase [EC:2.3.1.-]	3	5	2	4	9	2	2	1	1	0	1	0	3	1
KO:K03821	polyhydroxyalkanoate synthase [EC:2.3.1.-]	2	4	4	4	1	1	2	0	0	1	1	0	1	1
KO:K03832	periplasmic protein TonB	2	5	2	2	3	0	0	0	0	0	0	0	0	0
KO:K03833	selenocysteine-specific elongation factor	0	0	0	0	2	0	0	0	0	0	0	0	0	0
KO:K03847	alpha-1,6-mannosyltransferase [EC:2.4.1.260]	0	0	1	0	0	0	0	0	0	0	0	0	0	0
KO:K03856	3-deoxy-7-phosphoheptulonate synthase [EC:2.5.1.54]	0	0	1	0	0	0	0	0	0	0	0	0	0	0
KO:K03880	NADH-ubiquinone oxidoreductase chain 3 [EC:1.6.5.3]	0	1	0	0	0	0	0	0	0	0	0	0	0	0
KO:K03892	ArsR family transcriptional regulator	0	0	0	0	1	0	0	0	0	0	0	0	0	0
KO:K03923	modulator of drug activity B	0	0	0	0	0	0	0	0	0	0	0	0	1	1
KO:K03924	MoxR-like ATPase [EC:3.6.3.-]	20	15	12	17	9	4	7	4	1	1	5	0	5	4
KO:K03925	MraZ protein	0	1	0	0	0	0	0	0	0	0	0	0	0	0
KO:K03926	periplasmic divalent cation tolerance protein	2	3	5	0	2	1	2	1	0	0	1	0	1	1
KO:K03973	phage shock protein C	0	0	0	0	1	0	0	0	0	0	0	0	0	0
KO:K03975	membrane-associated protein	3	8	4	1	0	1	2	0	0	0	1	0	0	0
KO:K03977	GTPase	1	5	3	7	3	1	2	1	1	1	1	1	1	1
KO:K03978	GTP-binding protein	1	2	4	1	3	1	2	1	1	1	1	0	1	1
KO:K03979	GTPase [EC:3.6.5.-]	3	4	5	2	3	1	2	1	0	0	1	0	1	1
KO:K03980	putative peptidoglycan lipid II flippase	1	8	6	0	3	1	2	1	1	0	1	0	1	1
KO:K03981	thiol:disulfide interchange protein DsbC [EC:5.3.4.1]	2	9	8	4	0	1	1	1	0	0	1	1	1	1
KO:K04035	magnesium-protoporphyrin IX monomethyl ester (oxidative) cyclase [EC:1.14.13.81]	0	0	2	0	0	0	0	0	0	0	0	0	1	0
KO:K04042	bifunctional UDP-N-acetylglucosamine pyrophosphorylase / Glucosamine-1-phosphate N-acetyltransferase [EC:2.7.7.23 2.3.1.157]	3	8	3	4	1	1	1	1	0	0	1	0	2	1
KO:K04043	molecular chaperone DnaK	5	6	19	3	6	1	4	1	1	0	1	0	1	2
KO:K04044	molecular chaperone HscA	4	10	4	3	1	1	2	1	0	1	1	0	2	1
KO:K04066	primosomal protein N' (replication factor Y) (superfamily II helicase) [EC:3.6.4.-]	5	6	8	6	3	1	2	1	0	0	1	0	2	1
KO:K04068	anaerobic ribonucleoside-triphosphate reductase activating protein [EC:1.97.1.4]	3	8	9	7	0	1	2	1	0	0	1	0	1	1
KO:K04069	pyruvate formate lyase activating enzyme [EC:1.97.1.4]	1	5	11	5	6	2	4	2	0	0	2	0	1	1
KO:K04073	acetaldehyde dehydrogenase [EC:1.2.1.10]	0	1	0	0	0	0	0	0	0	0	0	0	0	0
KO:K04075	tRNA(Ile)-lysidine synthase [EC:6.3.4.19]	4	5	0	6	4	1	2	1	0	0	1	1	1	1
KO:K04077	chaperonin GroEL	1	1	3	4	4	1	1	1	0	1	1	0	1	1
KO:K04078	chaperonin GroES	1	2	1	7	0	1	1	1	0	1	1	0	1	1
KO:K04079	molecular chaperone HtpG	4	12	6	4	4	1	1	1	0	0	1	0	0	1
KO:K04082	molecular chaperone HscB	1	5	2	0	2	1	2	1	0	1	1	0	1	1
KO:K04084	thiol:disulfide interchange protein DsbD [EC:1.8.1.8]	3	5	12	3	7	1	2	0	1	0	1	0	1	1
KO:K04085	tRNA 2-thiouridine synthesizing protein A [EC:2.8.1.-]	1	2	4	3	0	1	2	2	0	1	2	0	1	1
KO:K04087	membrane protease subunit HflC [EC:3.4.-.-]	1	4	5	1	0	1	2	1	0	0	1	0	1	1
KO:K04088	membrane protease subunit HflK [EC:3.4.-.-]	1	6	5	2	0	1	2	0	0	0	1	0	1	1
KO:K04094	methylenetetrahydrofolate--tRNA-(uracil-5-)-methyltransferase [EC:2.1.1.74]	0	0	1	0	0	0	0	0	0	0	0	0	0	0
KO:K04095	cell filamentation protein	0	0	0	0	2	0	0	0	0	0	0	0	0	1
KO:K04096	DNA processing protein	1	6	1	3	3	1	2	1	0	0	1	0	1	1
KO:K04335	minor curlin subunit	0	0	0	0	1	0	0	0	0	0	0	0	0	0
KO:K04345	protein kinase A [EC:2.7.11.11]	0	0	1	0	0	0	0	0	0	0	0	0	0	0
KO:K04487	cysteine desulfurase [EC:2.8.1.7]	2	5	6	2	7	1	2	1	0	0	1	0	1	1
KO:K04488	nitrogen fixation protein NifU and related proteins	2	3	5	1	1	0	2	0	1	1	1	0	0	0
KO:K04516	chorismate mutase [EC:5.4.99.5]	0	0	0	1	0	0	0	0	0	0	0	0	0	0
KO:K04517	prephenate dehydrogenase [EC:1.3.1.12]	1	3	8	0	1	1	2	1	0	0	1	0	1	1
KO:K04518	prephenate dehydratase [EC:4.2.1.51]	0	0	1	1	1	0	0	0	0	0	0	0	0	0
KO:K04525	serpin peptidase inhibitor, clade A	0	0	0	1	0	0	0	0	0	0	0	0	0	0
KO:K04561	nitric oxide reductase subunit B [EC:1.7.2.5]	4	7	5	1	6	1	2	1	1	0	1	1	1	1
KO:K04562	flagellar biosynthesis protein FlhG	0	1	0	0	0	0	0	0	0	0	0	0	0	0
KO:K04564	superoxide dismutase, Fe-Mn family [EC:1.15.1.1]	2	9	8	3	2	1	2	1	1	0	1	0	0	1
KO:K04566	lysyl-tRNA synthetase, class I [EC:6.1.1.6]	6	7	6	4	2	1	2	1	0	0	1	0	0	1
KO:K04567	lysyl-tRNA synthetase, class II [EC:6.1.1.6]	0	1	0	2	0	0	0	0	0	0	0	0	0	0
KO:K04568	lysyl-tRNA synthetase, class II [EC:6.1.1.6]	4	1	4	4	4	1	1	1	0	0	1	0	1	1
KO:K04650	nuclear receptor co-repressor 1	0	0	0	0	0	0	0	0	0	0	0	0	0	1
KO:K04651	hydrogenase nickel incorporation protein HypA/HybF	1	7	3	1	0	1	2	1	0	1	1	0	0	0
KO:K04652	hydrogenase nickel incorporation protein HypB	1	1	9	2	0	1	1	1	0	1	1	0	0	0
KO:K04653	hydrogenase expression/formation protein HypC	3	6	2	1	3	1	2	1	0	1	1	0	0	0
KO:K04654	hydrogenase expression/formation protein HypD	1	3	8	1	0	1	1	1	0	1	1	0	0	0
KO:K04655	hydrogenase expression/formation protein HypE	2	3	1	6	0	1	2	1	0	1	1	0	0	0
KO:K04656	hydrogenase maturation protein HypF	0	20	4	3	1	1	2	0	0	0	1	0	0	0
KO:K04739	cAMP-dependent protein kinase regulator	0	0	0	1	2	0	0	0	0	0	0	0	0	0
KO:K04744	LPS-assembly protein	1	8	9	1	1	1	2	1	0	0	1	1	1	1
KO:K04748	nitric oxide reductase NorQ protein	4	3	14	3	3	1	2	1	0	1	1	0	0	1
KO:K04749	anti-sigma B factor antagonist	0	3	0	0	1	0	2	0	0	0	0	0	0	0
KO:K04751	nitrogen regulatory protein P-II 1	0	0	1	0	0	0	0	0	0	0	0	0	0	1
KO:K04752	nitrogen regulatory protein P-II 2	3	2	9	4	3	2	3	1	0	1	2	0	1	2
KO:K04754	phospholipid-binding lipoprotein MlaA	4	5	9	2	2	1	1	1	0	1	1	1	1	0
KO:K04755	ferredoxin, 2Fe-2S	2	8	3	3	0	1	2	1	0	0	1	0	1	1
KO:K04757	serine/threonine-protein kinase RsbW [EC:2.7.11.1]	0	3	1	0	0	0	2	0	0	0	0	0	0	0
KO:K04758	ferrous iron transport protein A	1	5	3	0	0	1	2	1	0	0	1	0	1	2
KO:K04759	ferrous iron transport protein B	2	8	12	4	2	1	2	1	0	1	1	0	1	0
KO:K04760	transcription elongation factor GreB	0	1	0	0	0	0	0	0	0	0	0	0	0	0
KO:K04761	LysR family transcriptional regulator, hydrogen peroxide-inducible genes activator	1	5	2	2	2	0	1	1	0	0	1	0	1	1
KO:K04762	ribosome-associated heat shock protein Hsp15	1	3	3	5	4	1	1	1	0	1	1	0	1	1
KO:K04763	integrase/recombinase XerD	0	4	2	2	0	0	0	0	0	0	0	0	0	0
KO:K04764	integration host factor subunit alpha	1	1	4	0	1	1	0	1	1	1	1	0	1	1
KO:K04765	ATP diphosphatase [EC:3.6.1.8]	0	0	1	0	0	0	0	0	0	0	0	0	0	0
KO:K04771	serine protease Do [EC:3.4.21.107]	5	4	9	1	2	1	2	1	0	0	1	0	1	2
KO:K04773	protease IV [EC:3.4.21.-]	1	3	4	3	8	1	2	1	0	0	1	0	2	1
KO:K04774	serine protease SohB [EC:3.4.21.-]	0	1	0	0	0	0	0	0	0	0	0	0	0	0
KO:K04782	isochorismate pyruvate lyase [EC:4.2.99.21]	0	0	0	2	0	0	0	0	0	0	0	0	0	0
KO:K04960	inositol 1,4,5-triphosphate receptor type 3	0	0	0	0	1	0	0	0	0	0	0	0	0	0
KO:K04984	transient receptor potential cation channel subfamily A member 1	0	0	1	0	0	0	0	0	0	0	0	0	0	0
KO:K05304	sialic acid synthase [EC:2.5.1.56 2.5.1.57]	0	0	0	0	1	0	0	0	0	0	0	0	0	0
KO:K05365	penicillin-binding protein 1B [EC:2.4.1.129 3.4.-.-]	2	5	7	2	6	1	1	1	0	0	1	0	2	1
KO:K05366	penicillin-binding protein 1A [EC:2.4.1.- 3.4.-.-]	13	3	13	7	3	1	2	1	0	0	1	0	3	1
KO:K05367	penicillin-binding protein 1C [EC:2.4.1.-]	5	14	5	2	2	1	2	1	0	1	1	0	0	1
KO:K05501	TetR/AcrR family transcriptional regulator	1	5	6	2	3	1	1	1	0	0	1	0	1	1
KO:K05515	penicillin-binding protein 2	1	10	11	5	4	1	2	1	0	1	1	0	1	1
KO:K05516	curved DNA-binding protein	0	0	2	2	3	0	0	0	0	0	0	0	0	0
KO:K05521	ADP-ribosyl-[dinitrogen reductase] hydrolase [EC:3.2.2.24]	0	1	0	2	0	0	0	0	0	0	0	0	0	0
KO:K05539	tRNA-dihydrouridine synthase A [EC:1.-.-.-]	2	2	5	0	2	1	2	1	0	0	1	0	1	1
KO:K05540	tRNA-dihydrouridine synthase B [EC:1.-.-.-]	0	0	0	0	1	0	0	0	0	0	0	0	0	0
KO:K05559	multicomponent K+:H+ antiporter subunit A	8	2	2	1	2	1	0	0	0	0	0	0	1	0
KO:K05560	multicomponent K+:H+ antiporter subunit C	0	0	1	0	1	0	0	0	0	0	0	0	0	0
KO:K05561	multicomponent K+:H+ antiporter subunit D	0	0	0	0	1	0	0	0	0	0	0	0	0	0
KO:K05563	multicomponent K+:H+ antiporter subunit F	2	1	1	0	0	1	1	1	0	1	1	0	1	0
KO:K05565	multicomponent Na+:H+ antiporter subunit A	8	2	3	1	2	1	1	1	0	1	1	0	1	0
KO:K05566	multicomponent Na+:H+ antiporter subunit B	3	2	1	0	2	1	2	1	0	1	1	0	2	0
KO:K05567	multicomponent Na+:H+ antiporter subunit C	2	2	1	0	2	0	0	0	0	0	0	0	1	0
KO:K05568	multicomponent Na+:H+ antiporter subunit D	5	5	1	2	4	1	2	1	1	0	1	0	4	0
KO:K05569	multicomponent Na+:H+ antiporter subunit E	1	2	1	0	0	1	0	1	1	0	0	0	2	0
KO:K05570	multicomponent Na+:H+ antiporter subunit F	2	1	1	0	0	1	1	1	0	1	1	0	1	0
KO:K05571	multicomponent Na+:H+ antiporter subunit G	2	2	2	0	1	1	2	1	1	0	1	0	2	0
KO:K05589	cell division protein FtsB	4	1	4	1	0	1	2	1	1	1	1	0	0	1
KO:K05592	ATP-dependent RNA helicase DeaD [EC:3.6.4.13]	1	6	7	3	3	1	2	1	0	0	1	0	2	1
KO:K05595	multiple antibiotic resistance protein	0	0	0	0	0	0	0	0	0	0	0	0	1	1
KO:K05601	hydroxylamine reductase [EC:1.7.99.1]	5	5	5	2	3	1	1	1	1	1	1	0	1	1
KO:K05656	ATP-binding cassette, subfamily B (MDR/TAP), member 9	0	0	1	0	0	0	0	0	0	0	0	0	0	0
KO:K05657	ATP-binding cassette, subfamily B (MDR/TAP), member 10	0	0	0	1	0	0	0	0	0	0	0	0	0	0
KO:K05658	ATP-binding cassette, subfamily B (MDR/TAP), member 1 [EC:3.6.3.44]	1	0	0	0	0	0	0	0	0	0	0	0	0	0
KO:K05676	ATP-binding cassette, subfamily D (ALD), member 2	0	0	1	0	0	0	0	0	0	0	0	0	0	0
KO:K05677	ATP-binding cassette, subfamily D (ALD), member 3	0	0	2	0	0	0	0	0	0	0	0	0	0	0
KO:K05685	macrolide transport system ATP-binding/permease protein [EC:3.6.3.-]	0	3	1	0	2	0	0	0	0	0	0	0	0	0
KO:K05692	actin beta/gamma 1	0	0	2	0	0	0	0	0	0	0	0	0	0	0
KO:K05785	transcriptional antiterminator RfaH	0	0	0	0	0	0	0	0	0	0	0	0	1	1
KO:K05787	DNA-binding protein HU-alpha	0	1	0	0	1	0	0	0	0	0	0	0	0	0
KO:K05788	integration host factor subunit beta	1	2	4	1	0	1	1	0	0	0	1	0	0	1
KO:K05791	tellurium resistance protein TerZ	1	0	1	0	2	1	0	0	0	0	0	0	1	0
KO:K05792	tellurite resistance protein TerA	1	1	0	0	0	0	0	0	0	0	0	0	0	0
KO:K05795	tellurium resistance protein TerD	1	3	2	0	3	1	0	1	0	0	0	0	0	0
KO:K05797	4-cresol dehydrogenase (hydroxylating) [EC:1.17.99.1]	0	1	0	0	1	0	0	0	0	0	0	0	0	0
KO:K05801	DnaJ like chaperone protein	0	0	0	1	0	0	0	0	0	0	0	0	0	0
KO:K05802	potassium efflux system protein	0	1	0	0	0	0	0	0	0	0	0	1	1	0
KO:K05807	outer membrane protein assembly factor BamD	2	2	4	2	0	1	1	1	0	0	1	0	1	1
KO:K05808	putative sigma-54 modulation protein	1	5	4	3	1	1	2	1	0	1	1	1	1	1
KO:K05810	laccase domain-containing protein	1	3	4	1	3	1	2	1	0	1	1	0	1	1
KO:K05820	MFS transporter, PPP family, 3-phenylpropionic acid transporter	2	5	2	5	2	1	1	1	0	0	1	0	1	1
KO:K05837	rod shape determining protein RodA	1	7	12	2	4	1	2	1	0	1	1	0	1	1
KO:K05838	putative thioredoxin	2	4	5	2	0	1	1	1	0	1	1	0	1	1
KO:K05841	sterol 3beta-glucosyltransferase [EC:2.4.1.173]	1	0	0	1	0	0	0	0	0	0	0	0	0	0
KO:K05844	ribosomal protein S6--L-glutamate ligase [EC:6.3.2.-]	1	6	4	8	0	1	1	1	0	1	1	0	0	0
KO:K05846	osmoprotectant transport system permease protein	0	0	0	0	0	0	0	0	0	0	0	1	2	2
KO:K05847	osmoprotectant transport system ATP-binding protein	0	0	0	0	0	0	0	0	0	0	0	1	1	1
KO:K05896	segregation and condensation protein A	1	3	7	3	1	1	2	1	0	0	1	0	0	0
KO:K05916	nitric oxide dioxygenase [EC:1.14.12.17]	0	0	1	0	0	0	0	0	0	0	0	0	0	0
KO:K05939	acyl-[acyl-carrier-protein]-phospholipid O-acyltransferase / long-chain-fatty-acid--[acyl-carrier-protein] ligase [EC:2.3.1.40 6.2.1.20]	7	6	9	4	8	1	2	1	0	0	1	0	1	1
KO:K05946	N-acetylglucosaminyldiphosphoundecaprenol N-acetyl-beta-D-mannosaminyltransferase [EC:2.4.1.187]	0	0	0	0	2	0	0	0	0	0	0	0	0	0
KO:K05962	protein-histidine pros-kinase [EC:2.7.13.1]	0	0	0	0	2	0	0	0	0	0	0	0	0	0
KO:K05979	2-phosphosulfolactate phosphatase [EC:3.1.3.71]	0	0	1	0	0	0	0	0	0	0	0	0	0	0
KO:K05982	deoxyribonuclease V [EC:3.1.21.7]	0	0	0	0	0	0	0	0	0	0	0	0	1	1
KO:K05989	alpha-L-rhamnosidase [EC:3.2.1.40]	0	0	1	1	0	0	0	0	0	0	0	0	0	0
KO:K06013	STE24 endopeptidase [EC:3.4.24.84]	6	5	6	0	5	1	1	1	0	0	1	1	0	1
KO:K06023	HPr kinase/phosphorylase [EC:2.7.11.- 2.7.4.-]	0	7	4	4	2	0	1	0	0	0	1	0	0	0
KO:K06024	segregation and condensation protein B	2	2	8	3	1	1	0	0	1	0	1	0	0	0
KO:K06041	arabinose-5-phosphate isomerase [EC:5.3.1.13]	4	6	4	3	3	1	1	1	1	0	1	0	1	1
KO:K06076	long-chain fatty acid transport protein	3	8	0	2	4	0	1	1	0	0	1	0	0	0
KO:K06077	outer membrane lipoprotein SlyB	0	0	0	0	0	0	0	0	0	0	0	0	1	1
KO:K06113	arabinan endo-1,5-alpha-L-arabinosidase [EC:3.2.1.99]	0	1	0	0	0	0	0	0	0	0	0	0	0	0
KO:K06133	4'-phosphopantetheinyl transferase [EC:2.7.8.-]	2	4	3	1	0	1	2	1	0	0	1	0	1	0
KO:K06134	ubiquinone biosynthesis monooxygenase Coq7 [EC:1.14.13.-]	0	0	5	1	0	0	0	0	0	0	0	0	0	0
KO:K06142	outer membrane protein	3	0	7	0	3	1	1	1	0	0	1	1	1	1
KO:K06143	inner membrane protein	4	5	11	0	3	1	2	1	0	0	1	0	0	0
KO:K06147	ATP-binding cassette, subfamily B, bacterial	4	0	5	5	5	0	0	1	0	0	0	0	3	2
KO:K06148	ATP-binding cassette, subfamily C, bacterial	2	10	7	6	1	1	1	0	1	0	1	0	2	3
KO:K06149	universal stress protein A	0	0	2	1	0	0	0	0	0	0	0	0	0	0
KO:K06153	undecaprenyl-diphosphatase [EC:3.6.1.27]	1	11	4	2	4	1	1	1	0	1	1	0	1	1
KO:K06158	ATP-binding cassette, subfamily F, member 3	4	2	7	1	5	1	2	1	0	0	1	0	2	1
KO:K06167	phosphoribosyl 1,2-cyclic phosphate phosphodiesterase [EC:3.1.4.55]	0	0	0	0	1	0	0	0	0	0	0	0	0	0
KO:K06168	tRNA-2-methylthio-N6-dimethylallyladenosine synthase [EC:2.8.4.3]	2	7	4	0	3	1	2	1	1	1	1	0	1	1
KO:K06173	tRNA pseudouridine38-40 synthase [EC:5.4.99.12]	2	8	8	3	5	1	1	1	0	0	1	0	1	1
KO:K06178	23S rRNA pseudouridine2605 synthase [EC:5.4.99.22]	4	4	7	1	3	1	2	0	1	0	1	0	1	1
KO:K06179	23S rRNA pseudouridine955/2504/2580 synthase [EC:5.4.99.24]	6	5	3	1	1	1	2	1	0	0	1	0	1	1
KO:K06180	23S rRNA pseudouridine1911/1915/1917 synthase [EC:5.4.99.23]	4	7	8	1	5	1	2	1	0	0	1	0	1	1
KO:K06182	23S rRNA pseudouridine2604 synthase [EC:5.4.99.21]	0	0	0	0	1	0	0	0	0	0	0	0	0	0
KO:K06183	16S rRNA pseudouridine516 synthase [EC:5.4.99.19]	0	0	0	1	0	0	0	0	0	0	0	0	0	0
KO:K06186	outer membrane protein assembly factor BamE	2	1	2	1	1	1	1	1	1	0	1	0	1	1
KO:K06187	recombination protein RecR	0	1	1	2	1	0	0	0	0	0	0	0	0	0
KO:K06188	aquaporin Z	1	0	0	0	0	0	0	0	0	0	0	0	0	0
KO:K06189	magnesium and cobalt transporter	6	5	1	3	5	1	2	1	0	0	1	0	1	1
KO:K06190	intracellular septation protein	2	3	2	1	1	1	1	1	0	0	1	0	0	1
KO:K06194	lipoprotein NlpD	1	5	10	1	5	1	2	1	0	0	1	0	1	0
KO:K06196	cytochrome c-type biogenesis protein	0	0	0	2	0	0	0	0	0	0	0	0	0	0
KO:K06199	CrcB protein	0	1	1	0	1	0	0	0	0	0	0	0	0	0
KO:K06200	carbon starvation protein	3	8	6	7	2	1	2	1	2	0	1	0	1	1
KO:K06204	DnaK suppressor protein	3	1	3	1	1	1	2	1	0	0	1	0	1	1
KO:K06206	sugar fermentation stimulation protein A	0	0	3	4	0	0	0	0	0	0	0	0	0	0
KO:K06207	GTP-binding protein	1	4	7	17	2	1	2	0	0	1	1	0	1	1
KO:K06214	curli production assembly/transport component CsgG	0	0	0	0	1	0	0	0	0	0	0	0	0	0
KO:K06215	pyridoxal 5'-phosphate synthase pdxS subunit [EC:4.3.3.6]	0	1	0	0	0	0	0	0	0	0	0	0	0	0
KO:K06216	putative ribose uptake protein	0	0	0	1	0	0	0	0	0	0	0	0	0	0
KO:K06217	phosphate starvation-inducible protein PhoH and related proteins	3	5	1	0	0	1	2	1	0	0	1	0	1	1
KO:K06218	mRNA interferase RelE/StbE	15	28	4	4	18	9	28	9	3	3	17	1	3	5
KO:K06223	DNA adenine methylase [EC:2.1.1.72]	3	9	5	0	6	1	3	3	0	1	3	0	0	4
KO:K06261	platelet glycoprotein Ib alpha chain	0	0	2	0	0	0	0	0	0	0	0	0	0	0
KO:K06281	hydrogenase large subunit [EC:1.12.99.6]	11	4	4	3	0	1	2	1	0	0	1	0	0	0
KO:K06282	hydrogenase small subunit [EC:1.12.99.6]	6	2	7	3	1	1	1	1	0	0	1	0	0	0
KO:K06287	septum formation protein	1	2	2	0	2	0	0	0	0	0	0	0	0	0
KO:K06338	spore coat protein SA	0	0	0	0	1	0	0	0	0	0	0	0	0	0
KO:K06378	stage II sporulation protein AA (anti-sigma F factor antagonist)	1	3	1	0	1	0	2	0	0	0	0	0	0	0
KO:K06381	stage II sporulation protein D	1	2	2	0	1	0	0	0	0	0	0	0	0	0
KO:K06400	site-specific DNA recombinase	0	0	1	1	0	0	0	0	0	0	0	0	0	0
KO:K06442	23S rRNA (cytidine1920-2'-O)/16S rRNA (cytidine1409-2'-O)-methyltransferase [EC:2.1.1.226 2.1.1.227]	0	1	0	0	0	0	0	0	0	0	0	0	0	0
KO:K06596	chemosensory pili system protein ChpA (sensor histidine kinase/response regulator)	12	20	20	8	9	0	2	0	0	0	0	0	7	3
KO:K06598	chemosensory pili system protein ChpC	2	4	3	1	2	1	1	1	0	0	1	0	0	0
KO:K06714	arginine utilization regulatory protein	0	1	0	0	0	0	0	0	0	0	0	0	0	0
KO:K06860	uncharacterized protein	0	0	0	1	0	0	0	0	0	0	0	0	0	0
KO:K06861	lipopolysaccharide export system ATP-binding protein [EC:3.6.3.-]	2	6	6	2	4	1	2	1	1	0	1	1	1	1
KO:K06867	uncharacterized protein	1	0	0	0	0	0	0	0	0	0	0	0	0	0
KO:K06871	uncharacterized protein	3	4	9	2	5	1	3	2	0	1	1	0	1	0
KO:K06872	uncharacterized protein	1	0	5	3	1	1	0	0	0	0	0	0	1	1
KO:K06873	uncharacterized protein	0	0	1	0	0	0	0	0	0	0	0	0	0	0
KO:K06879	7-cyano-7-deazaguanine reductase [EC:1.7.1.13]	0	0	1	0	1	0	0	0	0	0	0	0	0	0
KO:K06881	bifunctional oligoribonuclease and PAP phosphatase NrnA [EC:3.1.3.7 3.1.13.3]	0	1	0	1	1	0	0	0	0	0	0	0	0	0
KO:K06883	uncharacterized protein	15	3	16	7	7	2	5	2	0	1	2	1	6	5
KO:K06885	uncharacterized protein	0	1	0	0	0	0	0	0	0	0	0	0	0	0
KO:K06889	uncharacterized protein	3	3	2	2	1	1	0	1	0	0	1	0	1	2
KO:K06890	uncharacterized protein	0	1	1	0	0	0	0	0	0	0	0	0	0	0
KO:K06891	ATP-dependent Clp protease adaptor protein ClpS	3	3	4	1	3	1	2	1	0	0	1	1	1	1
KO:K06894	uncharacterized protein	6	6	7	4	8	1	2	1	0	0	1	0	1	1
KO:K06897	7,8-dihydropterin-6-yl-methyl-4-(beta-D-ribofuranosyl)aminobenzene 5'-phosphate synthase [EC:2.5.1.105]	0	1	0	0	0	0	0	0	0	0	0	0	0	0
KO:K06901	putative MFS transporter, AGZA family, xanthine/uracil permease	0	0	0	0	0	0	0	0	0	0	0	0	1	1
KO:K06903	uncharacterized protein	0	0	0	1	0	0	0	0	0	0	0	0	0	0
KO:K06904	uncharacterized protein	0	1	0	0	0	0	0	0	0	0	0	0	0	0
KO:K06905	uncharacterized protein	0	0	0	1	0	0	0	0	0	0	0	0	0	0
KO:K06909	phage terminase large subunit	0	0	0	0	0	0	0	0	0	0	0	0	3	0
KO:K06910	uncharacterized protein	0	1	3	7	2	0	0	0	0	0	0	1	1	0
KO:K06915	uncharacterized protein	0	1	4	0	0	0	0	0	0	0	0	0	0	0
KO:K06919	putative DNA primase/helicase	2	9	16	7	4	1	2	1	0	0	1	0	1	1
KO:K06920	7-cyano-7-deazaguanine synthase [EC:6.3.4.20]	7	2	4	3	5	1	2	1	0	1	1	0	1	1
KO:K06921	uncharacterized protein	0	0	3	2	0	0	0	0	0	0	0	0	0	0
KO:K06922	uncharacterized protein	0	0	4	2	0	0	0	0	0	0	0	0	0	0
KO:K06925	tRNA threonylcarbamoyladenosine biosynthesis protein TsaE	5	0	3	4	1	1	2	1	0	0	1	1	1	1
KO:K06926	uncharacterized protein	0	0	2	0	0	0	0	0	0	0	0	0	0	0
KO:K06929	uncharacterized protein	3	2	7	1	1	1	1	1	0	0	1	1	1	1
KO:K06936	uncharacterized protein	0	0	0	0	1	0	0	0	0	0	0	0	0	0
KO:K06940	uncharacterized protein	1	7	4	2	3	1	2	1	0	1	1	0	0	0
KO:K06941	23S rRNA (adenine2503-C2)-methyltransferase [EC:2.1.1.192]	2	5	9	3	3	1	1	0	0	1	1	1	2	1
KO:K06942	ribosome-binding ATPase	2	5	6	5	3	1	2	1	0	0	1	0	1	1
KO:K06946	uncharacterized protein	0	6	0	0	0	0	0	0	0	0	0	0	1	1
KO:K06949	ribosome biogenesis GTPase [EC:3.6.1.-]	0	1	0	0	1	0	0	0	0	0	0	0	0	0
KO:K06958	RNase adapter protein RapZ	2	7	5	3	3	1	1	1	0	1	1	0	1	1
KO:K06959	protein Tex	9	2	14	4	2	1	2	1	0	0	1	0	1	1
KO:K06962	uncharacterized protein	0	0	0	1	0	0	0	0	0	0	0	0	0	0
KO:K06966	uncharacterized protein	0	1	0	0	0	0	0	0	0	0	0	0	0	0
KO:K06969	23S rRNA (cytosine1962-C5)-methyltransferase [EC:2.1.1.191]	6	6	1	0	1	1	2	0	0	1	1	0	0	0
KO:K06973	uncharacterized protein	0	1	0	0	0	0	0	0	0	0	0	0	0	0
KO:K06980	tRNA-modifying protein YgfZ	2	7	4	1	1	1	2	1	0	1	0	0	1	1
KO:K06985	aspartyl protease family protein	0	0	0	0	0	0	0	0	0	0	0	0	1	0
KO:K06987	uncharacterized protein	1	4	4	6	1	1	1	1	0	0	1	0	0	0
KO:K06990	uncharacterized protein	3	2	9	1	1	1	1	1	1	0	1	0	0	0
KO:K06995	uncharacterized protein	0	0	1	0	0	0	0	0	0	0	0	0	0	0
KO:K06996	uncharacterized protein	0	0	0	0	1	0	1	0	0	0	0	0	1	0
KO:K06997	PLP dependent protein	3	5	2	2	1	1	2	1	0	1	1	0	1	1
KO:K06999	phospholipase/carboxylesterase	0	1	2	0	0	0	0	0	0	0	0	0	0	0
KO:K07001	NTE family protein	4	10	9	9	7	1	2	1	0	0	1	0	1	1
KO:K07003	uncharacterized protein	3	5	2	3	0	1	0	1	1	1	2	0	0	0
KO:K07004	uncharacterized protein	0	0	1	0	0	0	0	0	0	0	0	0	0	0
KO:K07010	putative glutamine amidotransferase	0	1	0	0	0	0	0	0	0	0	0	0	0	0
KO:K07011	uncharacterized protein	1	7	5	1	7	1	2	1	0	0	2	0	0	0
KO:K07012	CRISPR-associated endonuclease/helicase Cas3 [EC:3.1.-.- 3.6.4.-]	6	1	0	0	1	0	1	1	0	0	1	0	0	0
KO:K07013	uncharacterized protein	0	0	0	0	0	0	0	0	0	0	0	0	1	1
KO:K07016	CRISPR-associated protein Csm1	0	1	1	0	0	0	0	0	0	0	0	0	0	0
KO:K07025	putative hydrolase of the HAD superfamily	1	5	3	1	4	0	2	0	0	0	1	0	1	0
KO:K07027	uncharacterized protein	0	2	2	1	0	0	0	0	0	0	0	0	0	0
KO:K07031	D-glycero-alpha-D-manno-heptose-7-phosphate kinase [EC:2.7.1.168]	6	1	3	0	3	1	1	0	0	1	0	0	0	0
KO:K07037	uncharacterized protein	0	0	0	2	0	0	0	0	0	0	0	0	0	0
KO:K07038	inner membrane protein	0	0	1	0	0	0	0	0	0	0	0	0	0	0
KO:K07040	uncharacterized protein	2	5	4	1	0	1	2	1	0	1	1	0	0	0
KO:K07042	probable rRNA maturation factor	2	2	2	4	3	1	2	1	0	0	1	0	1	1
KO:K07043	uncharacterized protein	0	1	1	0	0	0	0	0	0	0	0	0	0	0
KO:K07047	uncharacterized protein	1	1	0	6	0	0	0	1	0	0	1	0	0	0
KO:K07052	uncharacterized protein	3	0	4	3	4	1	0	0	0	0	0	0	2	1
KO:K07053	uncharacterized protein	3	5	3	5	1	1	2	1	1	1	1	1	1	1
KO:K07054	uncharacterized protein	0	0	0	0	1	0	0	0	0	0	0	0	0	0
KO:K07056	16S rRNA (cytidine1402-2'-O)-methyltransferase [EC:2.1.1.198]	1	4	4	3	0	1	2	1	1	1	1	0	1	1
KO:K07058	membrane protein	6	7	5	2	2	1	2	1	0	1	1	0	1	1
KO:K07061	CRISPR-associated protein Cmr1	1	0	3	0	0	0	0	0	0	0	0	0	0	2
KO:K07062	uncharacterized protein	29	46	17	15	42	4	21	10	7	4	14	0	7	11
KO:K07063	uncharacterized protein	1	2	0	1	0	0	3	1	0	0	2	0	0	0
KO:K07064	uncharacterized protein	0	2	0	0	0	0	1	0	0	0	0	0	2	1
KO:K07065	uncharacterized protein	8	3	0	1	6	2	3	2	1	0	1	0	0	2
KO:K07066	uncharacterized protein	3	0	0	2	6	1	4	1	0	1	1	0	2	3
KO:K07071	uncharacterized protein	0	0	1	2	1	0	0	0	0	0	0	0	1	1
KO:K07075	uncharacterized protein	7	2	3	3	4	2	4	1	0	0	3	0	0	0
KO:K07082	UPF0755 protein	0	3	0	1	1	0	0	0	0	0	0	0	0	0
KO:K07084	putative amino acid transporter	0	0	0	1	0	0	0	0	0	0	0	0	0	0
KO:K07088	uncharacterized protein	0	0	1	1	0	0	0	0	0	0	0	0	0	0
KO:K07089	uncharacterized protein	5	14	8	5	7	2	3	2	0	0	2	0	3	2
KO:K07090	uncharacterized protein	10	29	28	13	10	3	12	6	1	1	5	0	8	4
KO:K07091	lipopolysaccharide export system permease protein	2	7	6	0	1	1	1	1	0	0	1	0	1	0
KO:K07093	uncharacterized protein	1	18	3	1	2	0	4	2	0	1	2	0	1	1
KO:K07095	uncharacterized protein	1	0	3	1	1	1	0	0	0	0	0	0	1	1
KO:K07098	uncharacterized protein	0	0	0	1	0	0	0	0	0	0	0	1	1	1
KO:K07102	anomeric MurNAc/GlcNAc kinase [EC:2.7.1.-]	0	0	1	0	0	0	0	0	0	0	0	0	0	0
KO:K07104	catechol 2,3-dioxygenase [EC:1.13.11.2]	0	0	2	0	0	0	0	0	0	0	0	0	1	0
KO:K07107	acyl-CoA thioester hydrolase [EC:3.1.2.-]	2	6	12	1	2	1	2	1	1	0	2	0	2	2
KO:K07112	uncharacterized protein	1	0	0	0	0	0	1	0	0	0	0	0	0	0
KO:K07114	Ca-activated chloride channel homolog	17	39	45	19	11	5	8	5	2	3	6	0	7	8
KO:K07115	23S rRNA (adenine2030-N6)-methyltransferase [EC:2.1.1.266]	1	10	6	0	4	1	1	1	0	1	1	0	0	0
KO:K07117	uncharacterized protein	2	0	0	0	1	0	0	0	0	0	1	0	0	0
KO:K07120	uncharacterized protein	3	4	3	3	1	1	1	2	1	1	1	0	1	1
KO:K07122	phospholipid transport system transporter-binding protein	1	2	0	2	1	1	1	1	0	0	1	0	1	1
KO:K07126	uncharacterized protein	15	16	28	14	11	2	4	2	1	2	2	0	4	6
KO:K07133	uncharacterized protein	0	2	5	6	5	0	0	0	0	0	0	0	1	1
KO:K07137	uncharacterized protein	0	0	0	1	0	0	0	0	0	0	0	0	0	0
KO:K07139	uncharacterized protein	2	14	8	2	1	1	2	1	0	0	1	0	2	1
KO:K07152	protein SCO1/2	0	3	6	2	2	1	1	1	0	0	1	0	0	1
KO:K07154	serine/threonine-protein kinase HipA [EC:2.7.11.1]	0	0	1	0	0	0	0	0	0	0	0	0	0	0
KO:K07171	mRNA interferase MazF [EC:3.1.-.-]	4	9	1	5	9	4	2	1	2	0	2	0	0	0
KO:K07175	PhoH-like ATPase	3	5	8	5	4	0	1	1	0	1	1	1	1	1
KO:K07177	PDZ domain-containing protein	0	0	0	1	0	0	0	0	0	0	0	0	0	0
KO:K07182	CBS domain-containing protein	1	0	0	0	0	1	0	0	0	0	0	0	2	1
KO:K07184	SH3 domain protein	1	1	5	1	2	1	2	0	0	0	1	0	1	1
KO:K07213	copper chaperone	1	0	0	0	1	0	0	0	0	0	0	0	0	0
KO:K07216	hemerythrin	10	26	25	4	6	8	10	6	3	2	6	0	3	5
KO:K07235	tRNA 2-thiouridine synthesizing protein D [EC:2.8.1.-]	2	0	2	1	2	1	1	1	0	0	1	0	1	1
KO:K07236	tRNA 2-thiouridine synthesizing protein C	2	0	3	1	1	1	1	1	0	0	1	0	1	1
KO:K07237	tRNA 2-thiouridine synthesizing protein B	2	0	3	2	2	1	1	1	0	0	1	0	1	1
KO:K07238	zinc transporter, ZIP family	1	3	0	1	4	1	2	1	0	0	1	0	0	0
KO:K07240	chromate transporter	5	5	6	4	8	1	2	1	0	0	1	0	0	0
KO:K07250	4-aminobutyrate aminotransferase / (S)-3-amino-2-methylpropionate transaminase [EC:2.6.1.19 2.6.1.22]	0	0	0	0	0	0	0	0	0	0	0	0	0	1
KO:K07257	spore coat polysaccharide biosynthesis protein SpsF	1	0	0	0	0	0	0	0	0	0	0	0	0	0
KO:K07258	D-alanyl-D-alanine carboxypeptidase (penicillin-binding protein 5/6) [EC:3.4.16.4]	2	4	3	5	0	1	1	1	0	0	1	0	1	0
KO:K07259	D-alanyl-D-alanine carboxypeptidase / D-alanyl-D-alanine-endopeptidase (penicillin-binding protein 4) [EC:3.4.16.4 3.4.21.-]	0	0	0	1	0	0	0	0	0	0	0	0	0	0
KO:K07261	penicillin-insensitive murein endopeptidase [EC:3.4.24.-]	3	4	5	4	3	1	2	1	0	0	1	0	1	1
KO:K07262	D-alanyl-D-alanine endopeptidase (penicillin-binding protein 7) [EC:3.4.21.-]	3	3	4	6	0	1	2	1	0	0	1	0	1	1
KO:K07263	zinc protease [EC:3.4.24.-]	15	4	14	7	11	2	4	2	1	0	2	2	4	2
KO:K07267	porin	0	0	3	0	0	1	0	0	0	0	1	0	0	0
KO:K07270	glycosyl transferase, family 25	0	0	0	1	0	0	0	0	0	0	0	0	0	0
KO:K07272	rhamnosyltransferase [EC:2.4.1.-]	0	2	0	0	2	0	0	0	0	0	0	0	0	0
KO:K07277	outer membrane protein insertion porin family	4	6	6	3	6	1	1	0	1	0	1	1	1	1
KO:K07278	translocation and assembly module TamA	0	0	6	0	1	0	0	0	0	0	0	0	2	1
KO:K07287	outer membrane protein assembly factor BamC	1	4	6	8	1	1	2	1	0	0	1	0	1	1
KO:K07289	AsmA protein	0	1	1	1	1	0	0	0	0	0	0	0	0	0
KO:K07301	cation:H+ antiporter	0	0	1	1	0	0	0	0	0	0	0	0	1	1
KO:K07304	peptide-methionine (S)-S-oxide reductase [EC:1.8.4.11]	0	1	0	1	1	0	0	0	0	0	0	0	0	0
KO:K07305	peptide-methionine (R)-S-oxide reductase [EC:1.8.4.12]	0	1	0	0	0	0	0	0	0	0	0	0	0	0
KO:K07313	serine/threonine protein phosphatase 1 [EC:3.1.3.16]	0	2	0	1	0	0	0	0	0	0	0	0	0	0
KO:K07315	phosphoserine phosphatase RsbU/P [EC:3.1.3.3]	1	12	4	9	7	0	2	1	0	0	1	0	0	0
KO:K07316	adenine-specific DNA-methyltransferase [EC:2.1.1.72]	16	81	51	38	93	1	5	6	0	2	4	0	2	0
KO:K07317	adenine-specific DNA-methyltransferase [EC:2.1.1.72]	0	1	0	0	0	0	1	0	0	0	1	0	3	0
KO:K07318	adenine-specific DNA-methyltransferase [EC:2.1.1.72]	0	0	0	2	1	0	0	0	0	0	0	0	0	0
KO:K07319	adenine-specific DNA-methyltransferase [EC:2.1.1.72]	1	4	0	0	5	1	0	0	0	0	2	0	0	0
KO:K07320	ribosomal protein L3 glutamine methyltransferase [EC:2.1.1.298]	3	4	7	1	0	1	1	0	0	1	1	0	1	1
KO:K07321	CO dehydrogenase maturation factor	0	0	0	0	1	0	0	0	0	0	0	0	0	0
KO:K07323	phospholipid transport system substrate-binding protein	3	4	3	2	2	1	1	1	0	0	1	1	1	1
KO:K07334	proteic killer suppression protein	4	5	2	0	3	2	4	0	1	0	2	0	0	3
KO:K07339	mRNA interferase HicA [EC:3.1.-.-]	2	1	3	2	1	3	2	1	1	0	0	0	0	1
KO:K07340	inner membrane protein	3	3	3	0	2	1	1	1	0	0	1	0	0	1
KO:K07341	death on curing protein	2	4	3	0	0	1	2	0	1	0	1	0	1	1
KO:K07346	fimbrial chaperone protein	0	0	2	1	0	0	0	0	0	0	0	0	0	0
KO:K07347	outer membrane usher protein	2	1	3	3	0	0	0	0	0	0	0	0	0	0
KO:K07391	magnesium chelatase family protein	9	2	7	5	6	1	2	1	0	1	1	0	0	1
KO:K07394	SM-20-related protein	0	0	1	0	0	0	0	0	0	0	0	0	0	0
KO:K07397	putative redox protein	3	1	8	3	0	1	2	1	1	1	1	0	1	1
KO:K07403	membrane-bound serine protease (ClpP class)	0	1	1	1	0	0	0	0	0	0	0	0	1	1
KO:K07445	putative DNA methylase	0	1	11	12	2	0	0	0	0	0	0	0	0	0
KO:K07447	putative holliday junction resolvase [EC:3.1.-.-]	1	2	2	2	2	1	2	1	0	0	1	0	1	1
KO:K07448	restriction system protein	1	2	1	0	1	0	0	0	0	0	0	0	2	1
KO:K07454	putative restriction endonuclease	1	0	0	0	1	0	0	1	1	0	2	0	0	0
KO:K07457	endonuclease III related protein	1	1	4	0	0	0	0	0	0	0	0	0	1	1
KO:K07459	putative ATP-dependent endonuclease of the OLD family	0	0	1	0	0	0	0	0	0	0	0	0	0	0
KO:K07460	putative endonuclease	3	2	4	2	1	1	2	1	1	0	1	0	1	1
KO:K07461	putative endonuclease	0	0	0	0	1	0	0	0	0	0	0	0	0	1
KO:K07462	single-stranded-DNA-specific exonuclease [EC:3.1.-.-]	4	5	6	5	2	0	2	1	0	0	1	0	3	1
KO:K07464	CRISPR-associated exonuclease Cas4 [EC:3.1.12.1]	1	0	2	0	0	0	0	1	0	0	0	0	0	0
KO:K07473	DNA-damage-inducible protein J	3	2	2	4	6	2	1	2	1	1	0	0	0	1
KO:K07478	putative ATPase	1	3	0	1	0	1	0	0	0	0	0	0	1	1
KO:K07481	transposase, IS5 family	0	6	1	3	1	0	0	0	0	0	0	0	0	0
KO:K07483	transposase	0	0	2	1	0	0	0	0	0	0	0	0	0	0
KO:K07484	transposase	4	3	26	14	11	0	1	0	0	1	0	0	0	0
KO:K07486	transposase	0	0	1	0	0	0	0	0	0	0	0	0	0	0
KO:K07491	putative transposase	2	7	12	4	5	0	4	0	1	0	0	0	11	10
KO:K07493	putative transposase	0	0	2	0	0	0	0	0	0	0	0	0	0	0
KO:K07495	putative transposase	0	0	0	0	0	0	0	0	0	0	1	0	0	0
KO:K07496	putative transposase	9	7	3	3	5	0	3	2	0	1	1	0	7	5
KO:K07497	putative transposase	0	3	8	4	2	0	0	0	0	0	0	0	0	0
KO:K07501	3'-5' exonuclease	0	0	0	1	0	0	0	0	0	0	0	0	0	0
KO:K07504	predicted type IV restriction endonuclease	1	3	2	4	1	0	0	0	0	0	0	0	0	1
KO:K07566	L-threonylcarbamoyladenylate synthase [EC:2.7.7.87]	1	5	6	3	2	1	2	1	0	0	1	0	1	1
KO:K07568	S-adenosylmethionine:tRNA ribosyltransferase-isomerase [EC:2.4.99.17]	3	9	1	2	9	1	2	1	1	0	1	0	1	1
KO:K07576	metallo-beta-lactamase family protein	0	0	0	0	0	0	0	0	0	0	0	0	1	1
KO:K07588	LAO/AO transport system kinase [EC:2.7.-.-]	0	0	0	1	0	0	0	0	0	0	0	0	0	0
KO:K07604	type I keratin, acidic	0	0	1	0	0	0	0	0	0	0	0	0	0	0
KO:K07636	two-component system, OmpR family, phosphate regulon sensor histidine kinase PhoR [EC:2.7.13.3]	1	8	5	4	2	1	2	0	0	1	1	0	0	1
KO:K07637	two-component system, OmpR family, sensor histidine kinase PhoQ [EC:2.7.13.3]	2	8	4	3	2	1	2	1	0	0	1	0	3	1
KO:K07641	two-component system, OmpR family, sensor histidine kinase CreC [EC:2.7.13.3]	0	2	2	0	0	0	0	0	0	0	0	0	0	0
KO:K07642	two-component system, OmpR family, sensor histidine kinase BaeS [EC:2.7.13.3]	0	0	1	0	0	0	0	0	0	0	0	0	0	0
KO:K07644	two-component system, OmpR family, heavy metal sensor histidine kinase CusS [EC:2.7.13.3]	0	0	1	0	2	0	0	0	0	0	0	0	0	0
KO:K07646	two-component system, OmpR family, sensor histidine kinase KdpD [EC:2.7.13.3]	7	4	7	4	2	1	1	1	0	0	1	0	0	0
KO:K07657	two-component system, OmpR family, phosphate regulon response regulator PhoB	1	3	5	1	5	1	2	1	1	0	1	0	1	1
KO:K07658	two-component system, OmpR family, alkaline phosphatase synthesis response regulator PhoP	0	2	0	0	5	1	0	0	0	0	0	0	0	0
KO:K07659	two-component system, OmpR family, phosphate regulon response regulator OmpR	0	0	1	0	0	0	0	0	0	0	0	0	0	0
KO:K07660	two-component system, OmpR family, response regulator PhoP	3	0	7	4	1	1	2	1	0	0	1	0	1	1
KO:K07663	two-component system, OmpR family, catabolic regulation response regulator CreB	0	1	1	0	0	0	0	0	0	0	0	0	0	0
KO:K07664	two-component system, OmpR family, response regulator BaeR	0	0	2	0	0	0	0	0	0	0	0	0	0	0
KO:K07665	two-component system, OmpR family, copper resistance phosphate regulon response regulator CusR	0	0	3	0	1	0	0	0	0	0	0	0	0	0
KO:K07667	two-component system, OmpR family, KDP operon response regulator KdpE	1	1	3	2	0	1	0	0	0	0	0	0	0	0
KO:K07668	two-component system, OmpR family, response regulator VicR	0	1	0	0	1	1	0	0	0	0	0	0	0	0
KO:K07669	two-component system, OmpR family, response regulator MprA	0	1	0	0	0	0	0	0	0	0	0	0	0	0
KO:K07673	two-component system, NarL family, nitrate/nitrite sensor histidine kinase NarX [EC:2.7.13.3]	1	0	9	1	1	1	0	0	0	0	0	0	1	1
KO:K07675	two-component system, NarL family, sensor histidine kinase UhpB [EC:2.7.13.3]	2	0	0	0	0	0	0	0	0	0	0	0	0	0
KO:K07678	two-component system, NarL family, sensor histidine kinase BarA [EC:2.7.13.3]	0	0	0	0	1	0	0	0	0	0	0	0	0	0
KO:K07679	two-component system, NarL family, sensor histidine kinase EvgS [EC:2.7.13.3]	0	2	1	1	0	0	1	0	0	0	0	0	0	0
KO:K07684	two-component system, NarL family, nitrate/nitrite response regulator NarL	1	0	5	1	0	1	0	0	0	0	0	0	1	1
KO:K07708	two-component system, NtrC family, nitrogen regulation sensor histidine kinase GlnL [EC:2.7.13.3]	4	2	5	2	0	0	1	1	0	0	1	0	1	1
KO:K07709	two-component system, NtrC family, sensor histidine kinase HydH [EC:2.7.13.3]	0	1	0	0	0	0	0	0	0	0	0	0	0	0
KO:K07712	two-component system, NtrC family, nitrogen regulation response regulator GlnG	4	3	7	3	2	0	1	1	0	0	1	0	1	1
KO:K07713	two-component system, NtrC family, response regulator HydG	0	1	1	0	1	0	0	0	0	0	0	0	1	1
KO:K07714	two-component system, NtrC family, response regulator AtoC	0	3	3	0	1	0	0	0	0	0	0	0	1	1
KO:K07715	two-component system, NtrC family, response regulator GlrR	0	0	1	0	0	0	0	0	0	0	0	0	0	0
KO:K07726	putative transcriptional regulator	4	4	4	2	3	1	2	0	0	0	2	0	2	2
KO:K07735	putative transcriptional regulator	2	1	0	1	2	1	2	0	0	1	1	0	1	1
KO:K07736	CarD family transcriptional regulator	0	2	1	0	0	0	0	0	0	0	0	0	0	0
KO:K07738	transcriptional repressor NrdR	0	0	1	0	0	0	0	0	0	0	0	0	1	1
KO:K07741	anti-repressor protein	4	4	5	12	9	0	0	0	0	0	1	0	1	3
KO:K07746	antitoxin ParD1/3/4	1	4	4	0	0	0	0	0	0	0	1	0	0	0
KO:K07770	two-component system, OmpR family, response regulator CssR	0	0	0	0	1	0	0	0	0	0	0	0	0	0
KO:K07798	membrane fusion protein, Cu(I)/Ag(I) efflux system	0	0	2	0	0	0	0	0	0	0	0	0	0	0
KO:K07814	putative two-component system response regulator	6	21	13	7	7	2	2	2	0	0	2	0	3	2
KO:K07966	beta-1,4-galactosyltransferase 1 [EC:2.4.1.22 2.4.1.90 2.4.1.38 2.4.1.-]	0	0	0	0	0	0	0	0	0	0	0	0	0	1
KO:K08084	type IV fimbrial biogenesis protein FimT	2	5	3	4	2	1	2	0	0	0	1	1	2	2
KO:K08086	pilus assembly protein FimV	0	8	4	3	5	0	0	1	0	0	0	0	1	0
KO:K08218	MFS transporter, PAT family, beta-lactamase induction signal transducer AmpG	3	8	9	1	2	1	2	1	0	1	1	0	0	0
KO:K08234	glyoxylase I family protein	0	0	1	0	0	0	0	0	0	0	0	0	0	1
KO:K08282	non-specific serine/threonine protein kinase [EC:2.7.11.1]	2	6	1	0	4	1	2	0	0	1	1	0	1	0
KO:K08296	phosphohistidine phosphatase [EC:3.1.3.-]	0	0	0	0	0	0	0	0	0	0	0	0	1	1
KO:K08300	ribonuclease E [EC:3.1.26.12]	6	5	5	4	2	1	0	0	0	0	0	0	0	1
KO:K08301	ribonuclease G [EC:3.1.26.-]	1	5	8	2	1	1	2	1	0	0	1	0	1	1
KO:K08303	putative protease [EC:3.4.-.-]	5	5	6	2	4	1	2	1	1	0	1	0	1	1
KO:K08305	membrane-bound lytic murein transglycosylase B	2	6	7	4	5	1	2	1	0	0	1	0	1	0
KO:K08307	membrane-bound lytic murein transglycosylase D	3	9	2	6	0	1	2	1	0	0	1	0	1	1
KO:K08309	soluble lytic murein transglycosylase [EC:3.2.1.-]	1	3	4	3	3	1	2	0	0	1	1	0	1	1
KO:K08311	putative (di)nucleoside polyphosphate hydrolase [EC:3.6.1.-]	0	1	4	2	1	1	2	1	0	0	1	0	0	0
KO:K08316	16S rRNA (guanine966-N2)-methyltransferase [EC:2.1.1.171]	2	6	3	1	2	1	2	0	0	0	1	0	1	1
KO:K08325	NADP-dependent alcohol dehydrogenase [EC:1.1.-.-]	1	0	2	0	0	0	0	0	0	0	0	0	0	0
KO:K08344	suppressor for copper-sensitivity B	0	1	0	0	0	0	0	0	0	0	0	0	0	0
KO:K08482	circadian clock protein KaiC	0	0	0	0	1	0	0	0	0	0	0	0	0	0
KO:K08483	phosphotransferase system, enzyme I, PtsI [EC:2.7.3.9]	6	3	4	4	4	1	2	1	0	1	1	0	1	1
KO:K08484	phosphotransferase system, enzyme I, PtsP [EC:2.7.3.9]	5	6	11	4	2	1	2	0	0	0	1	0	1	1
KO:K08591	glycerol-3-phosphate acyltransferase PlsY [EC:2.3.1.15]	4	4	5	3	2	1	2	1	0	1	1	0	1	1
KO:K08602	oligoendopeptidase F [EC:3.4.24.-]	0	0	0	0	2	0	0	0	0	0	0	0	0	0
KO:K08603	thermolysin [EC:3.4.24.27]	0	0	0	0	1	0	0	0	0	0	0	0	0	0
KO:K08604	vibriolysin [EC:3.4.24.25]	0	2	0	1	2	0	0	0	0	0	0	0	0	0
KO:K08632	a disintegrin and metalloproteinase with thrombospondin motifs 18 [EC:3.4.24.-]	0	1	0	0	0	0	0	0	0	0	0	0	0	0
KO:K08678	UDP-glucuronate decarboxylase [EC:4.1.1.35]	1	1	0	1	1	0	1	0	0	0	0	0	1	1
KO:K08679	UDP-glucuronate 4-epimerase [EC:5.1.3.6]	2	3	4	1	1	1	2	1	1	0	1	0	1	1
KO:K08680	2-succinyl-6-hydroxy-2,4-cyclohexadiene-1-carboxylate synthase [EC:4.2.99.20]	0	1	2	3	1	0	0	0	0	0	0	0	0	0
KO:K08681	5'-phosphate synthase pdxT subunit [EC:4.3.3.6]	0	1	0	0	0	0	0	0	0	0	0	0	0	0
KO:K08738	cytochrome c	0	0	0	1	1	0	0	0	0	0	0	0	0	0
KO:K08744	cardiolipin synthase (CMP-forming) [EC:2.7.8.41]	6	6	5	5	2	2	3	1	0	1	2	0	2	2
KO:K08884	serine/threonine protein kinase, bacterial [EC:2.7.11.1]	0	6	11	6	7	0	0	0	0	0	0	0	2	1
KO:K08906	cytochrome c6	0	0	0	0	1	0	0	0	0	0	0	0	0	0
KO:K08963	methylthioribose-1-phosphate isomerase [EC:5.3.1.23]	3	5	4	4	1	1	1	1	0	0	1	1	0	1
KO:K08976	putative membrane protein	0	1	5	1	1	1	2	0	1	0	1	0	1	1
KO:K08998	uncharacterized protein	1	2	0	1	0	1	2	0	1	0	0	0	1	1
KO:K08999	uncharacterized protein	0	0	1	0	0	0	0	0	0	0	0	0	0	0
KO:K09000	CRISPR-associated protein Cmr4	0	0	5	1	0	0	0	0	0	0	0	0	0	1
KO:K09002	CRISPR-associated protein Csm3	0	0	1	0	0	0	0	0	0	0	0	0	0	0
KO:K09005	uncharacterized protein	0	1	0	0	0	0	0	0	0	0	0	0	0	0
KO:K09007	GTP cyclohydrolase I [EC:3.5.4.16]	3	8	6	1	1	1	1	1	1	0	1	0	1	1
KO:K09011	D-citramalate synthase [EC:2.3.1.182]	1	5	9	4	1	1	2	0	0	0	1	0	0	1
KO:K09013	Fe-S cluster assembly ATP-binding protein	0	1	3	1	0	0	0	0	0	0	0	0	0	0
KO:K09014	Fe-S cluster assembly protein SufB	0	1	4	1	0	0	0	0	0	0	0	0	0	0
KO:K09015	Fe-S cluster assembly protein SufD	0	0	3	0	1	0	0	0	0	0	0	0	0	0
KO:K09022	2-iminobutanoate/2-iminopropanoate deaminase [EC:3.5.99.10]	0	1	0	0	0	0	0	0	0	0	0	0	0	0
KO:K09117	uncharacterized protein	3	3	3	1	2	1	1	1	1	0	1	0	1	1
KO:K09125	uncharacterized protein	2	0	7	2	2	1	2	1	0	1	1	0	0	1
KO:K09127	CRISPR-associated protein Cmr3	0	0	3	1	0	0	0	0	0	0	0	0	0	1
KO:K09131	uncharacterized protein	4	4	6	3	0	1	2	1	0	0	1	0	2	2
KO:K09134	uncharacterized protein	1	0	1	0	0	1	0	0	0	0	0	0	0	0
KO:K09136	ribosomal protein S12 methylthiotransferase accessory factor	1	0	3	0	1	1	1	1	0	1	0	0	1	1
KO:K09141	uncharacterized protein	1	0	3	0	4	1	1	1	0	0	1	0	0	0
KO:K09153	uncharacterized protein	5	0	5	0	1	1	1	1	1	0	1	0	0	0
KO:K09181	acetyltransferase	11	4	13	7	4	1	2	1	0	0	1	0	0	0
KO:K09457	7-cyano-7-deazaguanine reductase [EC:1.7.1.13]	3	6	6	1	1	1	0	1	0	0	1	0	0	1
KO:K09458	3-oxoacyl-[acyl-carrier-protein] synthase II [EC:2.3.1.179]	4	7	24	7	0	1	3	1	0	1	1	0	1	1
KO:K09459	phosphonopyruvate decarboxylase [EC:4.1.1.82]	0	1	0	0	0	0	0	0	0	0	0	0	0	0
KO:K09474	acid phosphatase (class A) [EC:3.1.3.2]	1	4	3	1	0	1	0	0	0	0	0	0	0	0
KO:K09516	all-trans-retinol 13,14-reductase [EC:1.3.99.23]	0	0	0	0	1	0	0	0	0	0	0	0	0	0
KO:K09522	DnaJ homolog subfamily C member 2	0	1	0	0	0	0	0	0	0	0	0	0	0	0
KO:K09540	translocation protein SEC63	0	0	1	0	0	0	0	0	0	0	0	0	0	0
KO:K09614	corin [EC:3.4.21.-]	0	0	1	0	0	0	0	0	0	0	0	0	0	0
KO:K09690	lipopolysaccharide transport system permease protein	6	5	0	0	1	2	0	1	0	0	1	0	0	0
KO:K09691	lipopolysaccharide transport system ATP-binding protein	4	6	1	0	2	2	1	1	0	1	1	0	0	0
KO:K09692	teichoic acid transport system permease protein	1	0	0	0	0	1	0	0	0	0	0	0	0	0
KO:K09693	teichoic acid transport system ATP-binding protein [EC:3.6.3.40]	0	1	0	0	0	0	0	0	0	0	0	0	0	0
KO:K09694	lipooligosaccharide transport system permease protein	0	0	2	0	1	0	0	0	0	0	0	0	0	0
KO:K09695	lipooligosaccharide transport system ATP-binding protein	0	0	2	0	1	0	0	0	0	0	0	0	0	0
KO:K09698	nondiscriminating glutamyl-tRNA synthetase [EC:6.1.1.24]	0	1	1	1	0	0	0	0	0	0	0	0	0	0
KO:K09705	uncharacterized protein	0	0	0	0	0	0	0	0	0	0	0	0	1	1
KO:K09710	ribosome-associated protein	2	2	7	3	0	1	1	1	0	0	1	1	0	1
KO:K09747	uncharacterized protein	1	2	5	1	0	1	1	1	1	0	1	0	1	1
KO:K09748	ribosome maturation factor RimP	1	2	4	1	0	1	2	1	0	0	1	0	0	1
KO:K09759	nondiscriminating aspartyl-tRNA synthetase [EC:6.1.1.23]	0	0	1	0	0	0	0	0	0	0	0	0	0	0
KO:K09760	DNA recombination protein RmuC	0	4	0	0	2	0	0	1	0	0	0	0	0	0
KO:K09761	16S rRNA (uracil1498-N3)-methyltransferase [EC:2.1.1.193]	2	9	3	2	1	1	2	1	1	0	1	1	0	1
KO:K09767	uncharacterized protein	0	0	1	0	0	0	0	0	0	0	0	0	0	0
KO:K09768	uncharacterized protein	0	0	0	1	1	0	0	0	0	0	0	0	0	0
KO:K09769	uncharacterized protein	0	0	1	0	0	0	0	0	0	0	0	0	0	0
KO:K09774	lipopolysaccharide export system protein LptA	1	5	3	1	0	1	2	0	0	0	1	0	0	0
KO:K09778	uncharacterized protein	0	0	0	1	0	0	0	0	0	0	0	0	0	0
KO:K09780	uncharacterized protein	2	0	1	0	0	1	0	0	0	0	0	0	0	0
KO:K09789	pimeloyl-[acyl-carrier protein] methyl ester esterase [EC:3.1.1.85]	0	0	1	0	0	0	0	0	0	0	0	0	0	0
KO:K09790	uncharacterized protein	0	0	1	0	0	0	0	0	0	0	0	0	0	0
KO:K09791	uncharacterized protein	1	0	2	2	1	1	2	1	0	0	1	1	2	1
KO:K09792	uncharacterized protein	3	3	4	3	1	0	2	1	0	0	1	0	0	0
KO:K09796	uncharacterized protein	3	5	4	1	1	1	1	1	0	1	1	0	1	1
KO:K09800	translocation and assembly module TamB	0	0	2	4	0	0	0	0	0	0	0	0	1	0
KO:K09801	uncharacterized protein	2	0	2	3	0	1	2	1	1	0	1	0	2	1
KO:K09803	uncharacterized protein	21	41	15	17	35	12	14	7	5	5	12	0	10	9
KO:K09808	lipoprotein-releasing system permease protein	3	3	9	5	3	1	2	1	1	0	1	0	1	1
KO:K09810	lipoprotein-releasing system ATP-binding protein [EC:3.6.3.-]	6	6	4	3	2	1	2	1	1	1	1	0	1	1
KO:K09811	cell division transport system permease protein	0	0	0	0	1	0	0	0	0	0	0	0	0	0
KO:K09812	cell division transport system ATP-binding protein	0	0	0	1	2	0	0	0	0	0	0	0	0	0
KO:K09815	zinc transport system substrate-binding protein	2	2	5	2	3	0	2	1	0	0	1	1	1	1
KO:K09816	zinc transport system permease protein	3	3	8	3	1	0	1	1	0	0	1	1	2	2
KO:K09817	zinc transport system ATP-binding protein [EC:3.6.3.-]	2	1	7	2	2	0	1	1	0	0	1	0	2	1
KO:K09818	manganese/iron transport system substrate-binding protein	0	0	1	0	0	0	0	0	0	0	0	0	0	0
KO:K09819	manganese/iron transport system permease protein	0	0	1	1	0	0	0	0	0	0	0	0	0	0
KO:K09823	Fur family transcriptional regulator, zinc uptake regulator	0	0	0	0	0	0	0	0	0	0	0	0	1	1
KO:K09888	cell division protein ZapA	1	1	3	3	1	1	1	1	0	0	1	0	0	1
KO:K09892	cell division protein ZapB	2	2	2	2	1	1	1	1	1	0	1	0	1	1
KO:K09903	uridylate kinase [EC:2.7.4.22]	1	1	3	4	1	1	2	0	0	0	1	0	1	1
KO:K09912	uncharacterized protein	1	1	6	0	1	1	2	1	0	1	1	0	1	1
KO:K09913	uncharacterized protein	0	0	1	0	1	0	0	0	0	0	0	0	0	0
KO:K09922	uncharacterized protein	0	0	0	3	0	0	0	0	0	0	0	0	0	0
KO:K09928	uncharacterized protein	3	1	5	1	3	1	2	1	0	0	1	0	3	2
KO:K09929	uncharacterized protein	0	1	0	0	0	0	0	0	0	0	0	0	0	1
KO:K09930	uncharacterized protein	0	1	1	0	1	0	0	0	0	0	0	0	0	1
KO:K09934	uncharacterized protein	0	1	0	0	0	0	0	0	0	0	0	0	0	0
KO:K09935	uncharacterized protein	1	4	1	0	1	0	0	0	1	0	1	0	1	1
KO:K09937	uncharacterized protein	1	0	3	1	0	1	0	0	0	0	0	0	1	1
KO:K09949	uncharacterized protein	0	1	1	0	0	0	0	0	0	0	0	0	0	0
KO:K09950	uncharacterized protein	0	0	0	0	0	0	0	0	0	0	0	0	1	0
KO:K09951	CRISPR-associated protein Cas2	1	0	1	0	0	0	0	1	0	0	0	0	0	1
KO:K09974	uncharacterized protein	0	2	1	0	1	0	0	0	0	1	1	0	0	0
KO:K09981	uncharacterized protein	0	0	0	1	1	1	0	0	0	0	0	0	0	0
KO:K10012	undecaprenyl-phosphate 4-deoxy-4-formamido-L-arabinose transferase [EC:2.4.2.53]	0	0	1	0	3	0	0	0	0	0	0	0	0	0
KO:K10026	7-carboxy-7-deazaguanine synthase [EC:4.3.99.3]	2	6	5	1	1	1	2	0	0	0	1	0	1	1
KO:K10027	phytoene desaturase [EC:1.3.99.26 1.3.99.28 1.3.99.29 1.3.99.31]	0	0	0	0	1	0	0	0	0	0	0	0	0	0
KO:K10061	C-type lectin superfamily 4 member G	0	1	0	0	0	0	0	0	0	0	0	0	0	0
KO:K10112	multiple sugar transport system ATP-binding protein	1	0	0	0	2	0	0	0	0	0	0	0	0	0
KO:K10206	LL-diaminopimelate aminotransferase [EC:2.6.1.83]	0	0	0	0	1	0	0	0	0	0	0	0	0	0
KO:K10210	diapolycopene oxygenase [EC:1.14.99.44]	0	0	0	1	0	0	0	0	0	0	0	0	0	0
KO:K10297	F-box protein 11	1	1	0	1	1	0	0	0	0	0	0	0	0	0
KO:K10380	ankyrin	0	0	0	1	0	0	0	0	0	0	0	0	0	0
KO:K10408	dynein heavy chain, axonemal	0	0	0	0	1	0	0	0	0	0	0	0	0	0
KO:K10429	microtubule-associated protein 1	0	1	0	0	0	0	0	0	0	0	0	0	0	0
KO:K10536	agmatine deiminase [EC:3.5.3.12]	0	2	0	0	0	0	0	0	0	0	0	0	0	0
KO:K10541	methyl-galactoside transport system permease protein	0	1	0	0	0	0	0	0	0	0	0	0	0	0
KO:K10542	methyl-galactoside transport system ATP-binding protein [EC:3.6.3.17]	0	1	0	0	0	0	0	0	0	0	0	0	0	0
KO:K10563	formamidopyrimidine-DNA glycosylase [EC:3.2.2.23 4.2.99.18]	3	5	5	1	1	1	1	1	1	0	1	0	1	0
KO:K10679	nitroreductase / dihydropteridine reductase [EC:1.-.-.- 1.5.1.34]	0	0	0	0	0	0	0	0	0	0	0	0	1	1
KO:K10680	N-ethylmaleimide reductase [EC:1.-.-.-]	0	2	0	2	1	0	0	0	0	0	0	0	0	0
KO:K10716	voltage-gated potassium channel	0	0	2	1	0	0	0	0	0	0	0	0	0	0
KO:K10764	O-succinylhomoserine sulfhydrylase [EC:2.5.1.-]	4	8	2	6	2	1	2	1	1	0	1	0	1	1
KO:K10773	endonuclease III [EC:4.2.99.18]	1	4	4	2	4	1	2	1	0	1	1	0	1	1
KO:K10778	AraC family transcriptional regulator, regulatory protein of adaptative response / methylated-DNA-[protein]-cysteine methyltransferase [EC:2.1.1.63]	0	0	0	1	0	0	0	0	0	0	0	0	0	0
KO:K10823	oligopeptide transport system ATP-binding protein	1	2	0	0	1	1	0	0	0	0	0	0	0	0
KO:K10831	taurine transport system ATP-binding protein [EC:3.6.3.36]	0	0	0	0	0	0	0	0	0	0	0	0	1	1
KO:K10843	DNA excision repair protein ERCC-3 [EC:3.6.4.12]	0	0	0	0	0	0	0	0	0	0	0	0	2	1
KO:K10884	ATP-dependent DNA helicase 2 subunit 1	0	0	0	0	1	0	0	0	0	0	0	0	0	0
KO:K10907	aminotransferase [EC:2.6.1.-]	0	2	0	0	0	0	0	0	0	0	0	0	0	0
KO:K10914	CRP/FNR family transcriptional regulator, cyclic AMP receptor protein	5	4	5	1	6	2	2	0	0	1	1	0	0	1
KO:K10941	sigma-54 specific transcriptional regulator, flagellar regulatory protein A	0	0	1	0	0	0	0	0	0	0	0	0	0	0
KO:K10942	two-component system, sensor histidine kinase FlrB [EC:2.7.13.3]	0	2	0	0	0	0	0	0	0	0	0	0	0	0
KO:K10943	two-component system, response regulator FlrC	0	3	0	0	0	0	0	0	0	0	0	0	0	0
KO:K10954	zona occludens toxin	0	0	0	1	0	0	0	0	0	0	0	0	0	0
KO:K11004	ATP-binding cassette, subfamily B, bacterial HlyB/CyaB	0	0	0	0	1	0	0	0	0	0	0	0	0	0
KO:K11065	thiol peroxidase, atypical 2-Cys peroxiredoxin [EC:1.11.1.15]	3	1	6	1	1	1	2	1	0	0	1	0	1	1
KO:K11069	spermidine/putrescine transport system substrate-binding protein	0	0	1	0	0	0	0	0	0	0	0	0	0	0
KO:K11085	ATP-binding cassette, subfamily B, bacterial MsbA [EC:3.6.3.-]	7	17	3	6	3	1	2	1	0	0	1	0	1	1
KO:K11086	small nuclear ribonucleoprotein B and B'	0	0	0	1	0	0	0	0	0	0	0	0	0	0
KO:K11089	60 kDa SS-A/Ro ribonucleoprotein	0	0	1	2	1	0	0	0	0	0	0	0	0	0
KO:K11127	telomerase protein component 1	0	0	2	1	0	0	0	0	0	0	0	0	0	0
KO:K11145	ribonuclease III family protein [EC:3.1.26.-]	0	0	0	2	0	0	0	0	0	0	0	0	0	0
KO:K11175	phosphoribosylglycinamide formyltransferase 1 [EC:2.1.2.2]	5	1	3	6	2	1	2	1	0	0	1	0	1	1
KO:K11179	tRNA 2-thiouridine synthesizing protein E [EC:2.8.1.-]	13	11	17	7	14	5	8	4	1	2	5	1	3	3
KO:K11180	sulfite reductase alpha subunit [EC:1.8.99.3 1.8.99.5]	1	4	3	7	1	1	1	1	0	0	1	0	1	1
KO:K11181	sulfite reductase beta subunit [EC:1.8.99.3 1.8.99.5]	2	0	2	4	3	1	1	1	0	0	1	0	1	1
KO:K11189	phosphocarrier protein	3	1	3	2	1	1	2	1	0	0	1	0	1	1
KO:K11261	formylmethanofuran dehydrogenase subunit E [EC:1.2.99.5]	0	0	1	1	1	0	0	0	0	0	0	0	0	0
KO:K11312	cupin 2 domain-containing protein	0	2	0	1	0	1	1	1	0	0	0	0	0	0
KO:K11329	two-component system, OmpR family, response regulator RpaB	0	1	0	0	0	0	0	0	0	0	0	0	0	0
KO:K11356	two-component system, sensor histidine kinase and response regulator [EC:2.7.13.3]	0	1	0	0	0	0	0	0	0	0	0	0	0	0
KO:K11381	2-oxoisovalerate dehydrogenase E1 component [EC:1.2.4.4]	0	1	0	0	0	0	0	0	0	0	0	0	0	0
KO:K11473	glycolate oxidase iron-sulfur subunit	6	2	12	0	2	1	1	1	0	0	1	0	1	2
KO:K11525	methyl-accepting chemotaxis protein PixJ	0	0	0	0	1	0	0	0	0	0	0	0	0	0
KO:K11527	two-component system, sensor histidine kinase and response regulator [EC:2.7.13.3]	2	6	4	7	2	0	0	0	0	0	0	0	3	3
KO:K11530	autoinducer 2-degrading protein	0	0	3	0	0	0	0	0	0	0	0	0	0	0
KO:K11541	carbamoyl-phosphate synthase / aspartate carbamoyltransferase [EC:6.3.5.5 2.1.3.2]	0	0	0	1	0	0	0	0	0	0	0	0	0	0
KO:K11717	cysteine desulfurase / selenocysteine lyase [EC:2.8.1.7 4.4.1.16]	0	2	1	1	1	0	0	0	0	0	0	0	0	0
KO:K11719	lipopolysaccharide export system protein LptC	1	3	5	2	0	1	1	1	0	0	1	0	1	1
KO:K11720	lipopolysaccharide export system permease protein	1	8	4	3	1	1	2	1	0	0	1	0	1	1
KO:K11745	glutathione-regulated potassium-efflux system ancillary protein KefC	0	1	0	0	0	0	0	0	0	0	0	0	0	0
KO:K11747	glutathione-regulated potassium-efflux system protein KefB	3	7	3	0	4	1	1	1	0	0	1	0	0	0
KO:K11748	glutathione-regulated potassium-efflux system ancillary protein KefG	0	0	1	0	0	0	0	0	0	0	0	0	0	0
KO:K11749	regulator of sigma E protease [EC:3.4.24.-]	5	8	1	5	6	1	2	1	0	0	1	0	1	1
KO:K11752	diaminohydroxyphosphoribosylaminopyrimidine deaminase / 5-amino-6-(5-phosphoribosylamino)uracil reductase [EC:3.5.4.26 1.1.1.193]	4	5	3	0	2	1	1	1	1	0	1	1	0	1
KO:K11753	riboflavin kinase / FMN adenylyltransferase [EC:2.7.1.26 2.7.7.2]	4	7	5	1	2	1	2	1	0	1	1	0	1	1
KO:K11754	dihydrofolate synthase / folylpolyglutamate synthase [EC:6.3.2.12 6.3.2.17]	8	2	2	4	5	1	2	1	0	0	1	0	4	2
KO:K11755	phosphoribosyl-ATP pyrophosphohydrolase / phosphoribosyl-AMP cyclohydrolase [EC:3.6.1.31 3.5.4.19]	0	0	2	0	2	0	0	0	0	0	0	0	0	0
KO:K11779	FO synthase [EC:2.5.1.-]	0	0	0	0	1	0	0	0	0	0	0	0	0	0
KO:K11780	FO synthase subunit 1 [EC:2.5.1.77]	0	0	0	0	1	0	0	0	0	0	0	0	0	0
KO:K11782	chorismate dehydratase [EC:4.2.1.151]	0	0	1	0	0	0	0	0	0	0	0	0	0	0
KO:K11784	cyclic dehypoxanthinyl futalosine synthase [EC:1.21.98.1]	0	0	1	0	0	0	0	0	0	0	0	0	0	0
KO:K11904	type VI secretion system secreted protein VgrG	0	0	0	0	0	0	0	0	0	0	0	0	2	0
KO:K11912	serine/threonine-protein kinase PpkA [EC:2.7.11.1]	2	9	10	2	3	0	0	0	0	0	0	0	1	0
KO:K11927	ATP-dependent RNA helicase RhlE [EC:3.6.4.13]	0	1	0	1	0	0	0	0	0	0	0	0	0	0
KO:K11957	neutral amino acid transport system ATP-binding protein	1	6	0	0	0	0	0	0	0	0	1	0	1	1
KO:K11958	neutral amino acid transport system ATP-binding protein	0	0	0	4	0	0	0	0	0	0	0	0	0	0
KO:K11959	urea transport system substrate-binding protein	3	7	0	0	0	2	0	1	0	0	1	0	0	0
KO:K11991	tRNA(adenine34) deaminase [EC:3.5.4.33]	1	2	2	0	1	0	0	0	0	0	0	0	0	0
KO:K11996	adenylyltransferase and sulfurtransferase	5	1	2	2	2	1	1	1	0	0	1	0	0	1
KO:K11997	tripartite motif-containing protein 2/3	0	1	0	0	0	0	0	0	0	0	0	0	0	0
KO:K12035	tripartite motif-containing protein 71 [EC:2.3.2.27]	0	1	1	0	0	0	0	0	0	0	0	0	0	0
KO:K12073	1,4-dihydroxy-2-naphthoyl-CoA hydrolase [EC:3.1.2.28]	0	1	6	0	0	1	1	0	0	0	1	0	1	1
KO:K12131	pseudo-response regulator 3	0	0	1	0	0	0	0	0	0	0	0	0	0	0
KO:K12257	SecD/SecF fusion protein	0	0	0	2	0	0	0	0	0	0	0	0	0	0
KO:K12262	cytochrome b561	2	3	3	0	2	1	1	0	1	1	1	0	1	1
KO:K12267	peptide methionine sulfoxide reductase msrA/msrB [EC:1.8.4.11 1.8.4.12]	3	5	6	3	6	1	2	1	0	0	1	0	1	1
KO:K12278	MSHA biogenesis protein MshG	0	0	0	0	1	0	0	0	0	0	0	0	0	0
KO:K12283	MSHA biogenesis protein MshM	0	0	0	0	1	0	0	0	0	0	0	0	0	0
KO:K12287	MSHA biogenesis protein MshQ	1	2	1	1	1	0	0	0	0	0	0	0	0	0
KO:K12339	cysteine synthase B [EC:2.5.1.47]	2	16	2	2	2	1	2	1	0	1	1	0	0	1
KO:K12340	outer membrane protein	7	1	8	0	2	0	1	0	1	0	1	0	1	1
KO:K12410	NAD-dependent deacetylase [EC:3.5.1.-]	0	0	0	0	0	0	0	0	0	0	0	0	2	2
KO:K12448	UDP-arabinose 4-epimerase [EC:5.1.3.5]	0	0	0	1	0	0	0	0	0	0	0	0	0	0
KO:K12452	CDP-6-deoxy-D-xylo-4-hexulose-3-dehydrase	1	3	0	0	1	0	1	0	0	0	0	0	0	0
KO:K12454	CDP-paratose 2-epimerase [EC:5.1.3.10]	0	0	0	0	5	0	0	0	0	0	0	0	0	0
KO:K12524	bifunctional aspartokinase / homoserine dehydrogenase 1 [EC:2.7.2.4 1.1.1.3]	0	1	0	0	2	0	0	0	0	0	0	0	0	0
KO:K12531	ATP-binding cassette, subfamily B, bacterial RtxE	0	0	0	1	0	0	0	0	0	0	0	0	0	0
KO:K12538	outer membrane protein, protease secretion system	0	0	1	0	0	0	0	0	0	0	0	0	0	0
KO:K12543	outer membrane protein, adhesin transport system	0	0	1	0	0	0	0	0	0	0	0	0	0	0
KO:K12567	titin [EC:2.7.11.1]	3	0	0	0	0	0	0	0	0	0	0	0	0	0
KO:K12573	ribonuclease R [EC:3.1.-.-]	6	6	6	7	3	1	2	1	0	1	1	0	1	1
KO:K12574	ribonuclease J [EC:3.1.-.-]	0	0	0	3	0	0	0	0	0	0	0	0	0	0
KO:K12603	CCR4-NOT transcription complex subunit 6 [EC:3.1.13.4]	1	0	0	0	1	0	0	0	0	0	0	0	0	0
KO:K12619	5'-3' exoribonuclease 2 [EC:3.1.13.-]	0	0	0	1	0	0	0	0	0	0	0	0	0	0
KO:K12953	cation-transporting ATPase F [EC:3.6.3.-]	0	0	1	0	1	0	0	0	0	0	0	0	0	0
KO:K12960	5-methylthioadenosine/S-adenosylhomocysteine deaminase [EC:3.5.4.31 3.5.4.28]	6	5	10	4	0	1	2	1	0	0	1	0	0	0
KO:K12961	DnaA initiator-associating protein	0	0	1	0	0	0	0	0	0	0	0	0	0	0
KO:K12963	undecaprenyl phosphate-alpha-L-ara4N flippase subunit ArnF	1	0	0	0	0	0	0	0	0	0	0	0	0	0
KO:K12974	KDO2-lipid IV(A) palmitoleoyltransferase [EC:2.3.1.242]	1	0	1	1	0	0	0	0	0	0	0	0	0	0
KO:K12984	(heptosyl)LPS beta-1,4-glucosyltransferase [EC:2.4.1.-]	1	2	0	2	0	0	0	0	0	0	0	0	0	0
KO:K12990	rhamnosyltransferase [EC:2.4.1.-]	0	0	1	0	0	0	0	0	0	0	0	0	0	0
KO:K12991	rhamnosyltransferase [EC:2.4.1.-]	0	1	0	0	0	0	0	0	0	0	0	0	0	0
KO:K12992	rhamnosyltransferase [EC:2.4.1.-]	0	1	0	0	0	0	0	0	0	0	0	0	0	0
KO:K12995	rhamnosyl/mannosyltransferase [EC:2.4.1.-]	1	4	2	0	3	1	2	1	1	0	1	0	0	0
KO:K13006	UDP-perosamine 4-acetyltransferase [EC:2.3.1.-]	0	0	1	0	0	0	0	0	0	0	0	0	0	0
KO:K13007	Fuc2NAc and GlcNAc transferase [EC:2.4.1.-]	2	0	0	0	0	0	0	0	0	0	0	0	0	0
KO:K13009	O-antigen polymerase [EC:2.4.1.-]	0	0	0	1	0	0	0	0	0	0	0	0	1	1
KO:K13010	perosamine synthetase [EC:2.6.1.102]	0	3	3	2	1	0	0	0	0	0	0	0	2	1
KO:K13012	O-antigen biosynthesis protein WbqP	0	0	1	3	0	0	0	0	0	0	0	0	1	1
KO:K13015	UDP-N-acetyl-D-glucosamine dehydrogenase [EC:1.1.1.136]	0	0	1	2	0	0	0	0	0	0	0	0	0	0
KO:K13017	UDP-2-acetamido-2-deoxy-ribo-hexuluronate aminotransferase [EC:2.6.1.98]	3	9	8	7	2	1	2	1	0	1	1	0	1	1
KO:K13018	UDP-2-acetamido-3-amino-2,3-dideoxy-glucuronate N-acetyltransferase [EC:2.3.1.201]	0	3	0	2	1	0	0	0	0	0	0	0	0	0
KO:K13019	UDP-GlcNAc3NAcA epimerase [EC:5.1.3.23]	0	0	0	1	0	0	0	0	0	0	0	1	0	0
KO:K13020	UDP-N-acetyl-2-amino-2-deoxyglucuronate dehydrogenase [EC:1.1.1.335]	0	3	3	1	0	0	0	0	0	0	0	0	0	0
KO:K13038	phosphopantothenoylcysteine decarboxylase / phosphopantothenate--cysteine ligase [EC:4.1.1.36 6.3.2.5]	7	3	5	2	1	1	2	1	1	0	1	0	0	1
KO:K13043	N-succinyl-L-ornithine transcarbamylase [EC:2.1.3.11]	0	0	0	1	0	0	0	0	0	0	0	0	0	0
KO:K13051	beta-aspartyl-peptidase (threonine type) [EC:3.4.19.5]	0	0	1	0	1	0	0	0	0	0	0	0	0	0
KO:K13063	phenazine biosynthesis protein phzE [EC:2.6.1.86]	0	0	1	0	0	0	0	0	0	0	0	0	0	0
KO:K13281	UV DNA damage endonuclease [EC:3.-.-.-]	0	0	0	0	0	0	0	0	0	0	0	0	1	1
KO:K13288	oligoribonuclease [EC:3.1.-.-]	2	1	5	0	0	1	1	1	0	0	1	1	0	1
KO:K13292	phosphatidylglycerol:prolipoprotein diacylglycerol transferase [EC:2.-.-.-]	3	6	6	2	3	1	1	1	0	0	1	1	0	1
KO:K13356	alcohol-forming fatty acyl-CoA reductase [EC:1.2.1.84]	0	0	1	0	0	0	0	0	0	0	0	0	0	0
KO:K13378	NADH-quinone oxidoreductase subunit C/D [EC:1.6.5.3]	2	2	5	4	5	1	2	1	1	0	1	0	1	1
KO:K13416	brassinosteroid insensitive 1-associated receptor kinase 1 [EC:2.7.10.1 2.7.11.1]	1	0	0	0	0	0	0	0	0	0	0	0	0	0
KO:K13438	resistin	0	0	0	1	0	0	0	0	0	0	0	0	0	0
KO:K13449	pathogenesis-related protein 1	0	0	0	0	0	0	0	0	0	0	0	0	0	1
KO:K13472	sulfotransferase	7	3	1	0	1	0	1	1	1	0	1	0	0	0
KO:K13486	chemotaxis protein methyltransferase WspC	2	4	1	1	2	0	0	0	0	0	0	0	0	0
KO:K13491	two-component system, chemotaxis family, response regulator WspF [EC:3.1.1.61]	3	1	2	5	2	1	2	1	0	0	0	0	0	0
KO:K13500	chondroitin synthase [EC:2.4.1.175 2.4.1.226]	0	0	0	0	1	0	0	0	0	0	0	0	0	0
KO:K13503	anthranilate synthase [EC:4.1.3.27]	0	1	0	0	0	0	0	0	0	0	0	0	0	0
KO:K13525	transitional endoplasmic reticulum ATPase	0	1	0	0	1	0	0	0	0	0	0	0	0	0
KO:K13543	uroporphyrinogen III methyltransferase / synthase [EC:2.1.1.107 4.2.1.75]	0	2	1	1	0	0	0	0	0	0	0	0	1	1
KO:K13564	gamma-L-glutamyl-butirosin B gamma-L-glutamyl cyclotransferase [EC:4.3.2.6]	0	0	2	0	0	0	0	0	0	0	0	0	0	0
KO:K13581	modification methylase [EC:2.1.1.72]	1	8	6	2	3	0	1	0	0	0	1	0	0	0
KO:K13598	two-component system, NtrC family, nitrogen regulation sensor histidine kinase NtrY [EC:2.7.13.3]	0	1	0	0	0	0	0	0	0	0	0	0	0	0
KO:K13599	two-component system, NtrC family, nitrogen regulation response regulator NtrX	0	1	0	0	0	0	0	0	0	0	0	0	0	0
KO:K13612	polyketide synthase PksL	0	0	1	0	0	0	0	0	0	0	0	0	0	0
KO:K13614	polyketide synthase PksN	0	0	1	0	0	0	0	0	0	0	0	0	0	0
KO:K13621	betaine lipid synthase	0	0	1	1	0	0	0	0	0	0	0	0	0	0
KO:K13622	S-adenosylmethionine-diacylglycerol 3-amino-3-carboxypropyl transferase	5	3	6	7	1	1	1	1	0	0	1	0	1	1
KO:K13623	S-adenosylmethionine-diacylgycerolhomoserine-N-methlytransferase	3	3	3	2	1	1	2	1	0	0	1	0	1	1
KO:K13626	flagellar assembly factor FliW	0	0	1	0	0	0	0	0	0	0	0	0	0	0
KO:K13628	iron-sulfur cluster assembly protein	4	5	8	2	2	2	3	2	0	1	2	1	2	2
KO:K13643	Rrf2 family transcriptional regulator, iron-sulfur cluster assembly transcription factor	4	1	4	1	3	1	2	1	0	0	1	0	2	1
KO:K13651	motility quorum-sensing regulator / GCU-specific mRNA interferase toxin	0	1	1	0	0	0	0	0	0	0	1	0	0	0
KO:K13655	HTH-type transcriptional regulator / antitoxin MqsA	0	2	1	0	0	0	0	0	0	0	1	0	0	0
KO:K13670	putative glycosyltransferase [EC:2.4.-.-]	0	0	0	1	0	0	1	0	0	0	0	0	0	0
KO:K13687	arabinofuranosyltransferase [EC:2.4.2.-]	2	2	1	0	0	1	0	0	0	1	0	0	0	0
KO:K13688	cyclic beta-1,2-glucan synthetase [EC:2.4.1.-]	0	1	0	0	0	0	0	0	0	0	0	0	0	0
KO:K13693	glucosyl-3-phosphoglycerate synthase [EC:2.4.1.266]	0	1	0	0	0	0	0	0	0	0	0	0	0	0
KO:K13730	internalin A	0	0	0	0	1	1	0	0	0	0	0	0	0	0
KO:K13747	carboxynorspermidine decarboxylase [EC:4.1.1.96]	3	1	2	4	2	1	1	1	0	1	1	1	1	1
KO:K13789	geranylgeranyl diphosphate synthase, type II [EC:2.5.1.1 2.5.1.10 2.5.1.29]	0	3	0	0	0	0	0	0	0	0	0	0	0	0
KO:K13810	transaldolase / glucose-6-phosphate isomerase [EC:2.2.1.2 5.3.1.9]	0	1	0	0	0	0	0	0	0	0	0	0	0	0
KO:K13819	NifU-like protein	0	0	0	0	1	0	0	0	0	0	0	0	0	0
KO:K13829	shikimate kinase / 3-dehydroquinate synthase [EC:2.7.1.71 4.2.3.4]	0	1	0	0	0	0	0	0	0	0	0	0	0	0
KO:K13868	solute carrier family 7 (L-type amino acid transporter), member 9	1	1	0	1	0	0	0	0	0	0	0	0	1	1
KO:K13924	two-component system, chemotaxis family, CheB/CheR fusion protein [EC:2.1.1.80 3.1.1.61]	2	12	8	2	1	1	2	0	0	0	1	0	1	1
KO:K13939	dihydroneopterin aldolase / 2-amino-4-hydroxy-6-hydroxymethyldihydropteridine diphosphokinase / dihydropteroate synthase [EC:4.1.2.25 2.7.6.3 2.5.1.15]	0	1	0	0	0	0	0	0	0	0	0	0	0	0
KO:K13941	2-amino-4-hydroxy-6-hydroxymethyldihydropteridine diphosphokinase / dihydropteroate synthase [EC:2.7.6.3 2.5.1.15]	0	1	0	0	0	0	0	0	0	0	0	0	0	0
KO:K13950	para-aminobenzoate synthetase [EC:2.6.1.85]	0	0	1	0	0	0	0	0	0	0	0	0	0	0
KO:K13963	serpin B	0	0	1	4	0	0	0	0	0	0	0	0	1	1
KO:K13979	uncharacterized zinc-type alcohol dehydrogenase-like protein [EC:1.-.-.-]	4	3	3	3	3	1	1	1	0	0	1	0	0	0
KO:K13990	glutamate formiminotransferase / formiminotetrahydrofolate cyclodeaminase [EC:2.1.2.5 4.3.1.4]	0	1	1	0	0	0	0	0	0	0	0	0	0	0
KO:K13993	HSP20 family protein	2	2	8	0	1	1	2	1	0	1	1	0	0	1
KO:K14054	protein MpaA	0	1	0	1	1	0	0	0	0	0	0	0	0	0
KO:K14058	tRNA 2-thiocytidine biosynthesis protein TtcA	0	0	1	0	0	0	0	0	0	0	0	0	0	0
KO:K14059	integrase	0	0	0	0	1	0	0	0	0	0	0	0	0	0
KO:K14126	F420-non-reducing hydrogenase large subunit [EC:1.12.99.-]	0	6	0	0	0	0	1	0	0	0	1	0	0	0
KO:K14128	F420-non-reducing hydrogenase small subunit [EC:1.12.99.-]	0	2	0	0	0	0	1	0	0	0	1	0	0	0
[truncated: 191 more rows]
